# Supplementary material for: Novel hybrid firefly algorithm: an application to enhance XGBoost tuning for intrusion detection classification
Source: PeerJ Comput Sci. 2022 Apr 29;8:e956. doi: 10.7717/peerj-cs.956 (PMC9137854; doi:10.7717/peerj-cs.956)
Supplement: Supplemental Information 1 [file peerj-cs-08-956-s001.zip]

Archive with 3 entries (2 files):
- datasets/
- datasets/NSL-KDDTestNew.csv
- datasets/NSL-KDDTrainNew.csv
