# Supplementary material for: Novel hybrid firefly algorithm: an application to enhance XGBoost tuning for intrusion detection classification
Source: PeerJ Comput Sci. 2022 Apr 29;8:e956. doi: 10.7717/peerj-cs.956 (PMC9137854; doi:10.7717/peerj-cs.956)
Supplement: Supplemental Information 1 [file peerj-cs-08-956-s001.zip › datasets/NSL-KDDTestNew.csv]

	duration	src_bytes	dst_bytes	land	wrong_fragment	urgent	hot	num_failed_logins	logged_in	num_compromised	root_shell	su_attempted	num_root	num_file_creations	num_shells	num_access_files	num_outbound_cmds	is_host_login	is_guest_login	count	srv_count	serror_rate	srv_serror_rate	rerror_rate	srv_rerror_rate	same_srv_rate	diff_srv_rate	srv_diff_host_rate	dst_host_count	dst_host_srv_count	dst_host_same_srv_rate	dst_host_diff_srv_rate	dst_host_same_src_port_rate	dst_host_srv_diff_host_rate	dst_host_serror_rate	dst_host_srv_serror_rate	dst_host_rerror_rate	dst_host_srv_rerror_rate	category	icmp	tcp	udp	IRC	X11	Z39_50	auth	bgp	courier	csnet_ns
0	0	0	0	0	0	0	0	0	0	0	0	0	0	0	0	0	0	0	0	229	10	0.0	0.0	1.0	1.0	0.04	0.06	0.0	255	10	0.04	0.06	0.0	0.0	0.0	0.0	1.0	1.0	DoS	0	1	0	0	0	0	0	0	0	0
1	0	0	0	0	0	0	0	0	0	0	0	0	0	0	0	0	0	0	0	136	1	0.0	0.0	1.0	1.0	0.01	0.06	0.0	255	1	0.0	0.06	0.0	0.0	0.0	0.0	1.0	1.0	DoS	0	1	0	0	0	0	0	0	0	0
2	2	12983	0	0	0	0	0	0	0	0	0	0	0	0	0	0	0	0	0	1	1	0.0	0.0	0.0	0.0	1.0	0.0	0.0	134	86	0.61	0.04	0.61	0.02	0.0	0.0	0.0	0.0	normal	0	1	0	0	0	0	0	0	0	0
3	0	20	0	0	0	0	0	0	0	0	0	0	0	0	0	0	0	0	0	1	65	0.0	0.0	0.0	0.0	1.0	0.0	1.0	3	57	1.0	0.0	1.0	0.28	0.0	0.0	0.0	0.0	Probe	1	0	0	0	0	0	0	0	0	0
4	1	0	15	0	0	0	0	0	0	0	0	0	0	0	0	0	0	0	0	1	8	0.0	0.12	1.0	0.5	1.0	0.0	0.75	29	86	0.31	0.17	0.03	0.02	0.0	0.0	0.83	0.71	Probe	0	1	0	0	0	0	0	0	0	0
5	0	267	14515	0	0	0	0	0	1	0	0	0	0	0	0	0	0	0	0	4	4	0.0	0.0	0.0	0.0	1.0	0.0	0.0	155	255	1.0	0.0	0.01	0.03	0.01	0.0	0.0	0.0	normal	0	1	0	0	0	0	0	0	0	0
6	0	1022	387	0	0	0	0	0	1	0	0	0	0	0	0	0	0	0	0	1	3	0.0	0.0	0.0	0.0	1.0	0.0	1.0	255	28	0.11	0.72	0.0	0.0	0.0	0.0	0.72	0.04	normal	0	1	0	0	0	0	0	0	0	0
7	0	129	174	0	0	0	0	1	0	0	0	0	0	0	0	0	0	0	0	1	1	0.0	0.0	0.0	0.0	1.0	0.0	0.0	255	255	1.0	0.0	0.0	0.0	0.01	0.01	0.02	0.02	R2L	0	1	0	0	0	0	0	0	0	0
8	0	327	467	0	0	0	0	0	1	0	0	0	0	0	0	0	0	0	0	33	47	0.0	0.0	0.0	0.0	1.0	0.0	0.04	151	255	1.0	0.0	0.01	0.03	0.0	0.0	0.0	0.0	normal	0	1	0	0	0	0	0	0	0	0
9	0	26	157	0	0	0	0	1	0	0	0	0	0	0	0	0	0	0	1	1	1	0.0	0.0	0.0	0.0	1.0	0.0	0.0	52	26	0.5	0.08	0.02	0.0	0.0	0.0	0.0	0.0	R2L	0	1	0	0	0	0	0	0	0	0
10	0	0	0	0	0	0	0	0	0	0	0	0	0	0	0	0	0	0	0	1	1	0.0	0.0	0.0	0.0	1.0	0.0	0.0	255	128	0.5	0.01	0.0	0.0	0.0	0.0	0.66	0.32	Probe	0	1	0	0	0	0	0	0	0	0
11	0	616	330	0	0	0	0	0	1	0	0	0	0	0	0	0	0	0	0	1	2	0.0	0.0	0.0	0.0	1.0	0.0	1.0	255	129	0.51	0.03	0.0	0.0	0.0	0.0	0.33	0.0	normal	0	1	0	0	0	0	0	0	0	0
12	0	0	0	0	0	0	0	0	0	0	0	0	0	0	0	0	0	0	0	111	2	0.0	0.0	1.0	1.0	0.02	0.07	0.0	255	2	0.01	0.07	0.0	0.0	0.0	0.0	1.0	1.0	DoS	0	1	0	0	0	0	0	0	0	0
13	0	0	0	0	0	0	0	0	0	0	0	0	0	0	0	0	0	0	0	120	120	1.0	1.0	0.0	0.0	1.0	0.0	0.0	235	171	0.73	0.07	0.0	0.0	0.69	0.95	0.02	0.0	DoS	0	1	0	0	0	0	0	0	0	0
14	37	773	364200	0	0	0	0	0	1	0	0	0	0	0	0	0	0	0	0	1	1	0.0	0.0	0.0	0.0	1.0	0.0	0.0	38	73	0.16	0.05	0.03	0.04	0.0	0.77	0.0	0.07	normal	0	1	0	0	0	0	0	0	0	0
15	0	350	3610	0	0	0	0	0	1	0	0	0	0	0	0	0	0	0	0	8	8	0.0	0.0	0.0	0.0	1.0	0.0	0.0	71	255	1.0	0.0	0.01	0.04	0.0	0.0	0.0	0.0	normal	0	1	0	0	0	0	0	0	0	0
16	0	213	659	0	0	0	0	0	1	0	0	0	0	0	0	0	0	0	0	24	24	0.0	0.0	0.0	0.0	1.0	0.0	0.0	255	255	1.0	0.0	0.0	0.0	0.0	0.0	0.0	0.0	normal	0	1	0	0	0	0	0	0	0	0
17	0	246	2090	0	0	0	0	0	1	0	0	0	0	0	0	0	0	0	0	16	16	0.0	0.0	0.0	0.0	1.0	0.0	0.0	35	255	1.0	0.0	0.03	0.05	0.0	0.0	0.0	0.0	normal	0	1	0	0	0	0	0	0	0	0
18	0	45	44	0	0	0	0	0	0	0	0	0	0	0	0	0	0	0	0	505	505	0.0	0.0	0.0	0.0	1.0	0.0	0.0	255	255	1.0	0.0	1.0	0.0	0.0	0.0	0.0	0.0	normal	0	0	1	0	0	0	0	0	0	0
19	0	0	0	0	0	0	0	0	0	0	0	0	0	0	0	0	0	0	0	204	18	0.0	0.0	1.0	1.0	0.09	0.07	0.0	255	18	0.07	0.07	0.0	0.0	0.0	0.0	1.0	1.0	DoS	0	1	0	0	0	0	0	0	0	0
20	0	0	0	0	0	0	0	0	0	0	0	0	0	0	0	0	0	0	0	118	19	0.0	0.0	1.0	1.0	0.16	0.05	0.0	255	19	0.07	0.05	0.0	0.0	0.0	0.0	1.0	1.0	DoS	0	1	0	0	0	0	0	0	0	0
21	0	0	0	0	0	0	0	0	0	0	0	0	0	0	0	0	0	0	0	1	1	1.0	1.0	0.0	0.0	1.0	0.0	0.0	255	87	0.34	0.01	0.01	0.0	1.0	1.0	0.0	0.0	Probe	0	1	0	0	0	0	0	0	0	0
22	0	196	1823	0	0	0	0	0	1	0	0	0	0	0	0	0	0	0	0	17	17	0.0	0.0	0.0	0.0	1.0	0.0	0.0	255	255	1.0	0.0	0.0	0.0	0.0	0.0	0.0	0.0	normal	0	1	0	0	0	0	0	0	0	0
23	0	277	1816	0	0	0	0	0	1	0	0	0	0	0	0	0	0	0	0	17	18	0.0	0.0	0.0	0.0	1.0	0.0	0.11	36	255	1.0	0.0	0.03	0.02	0.0	0.0	0.0	0.0	normal	0	1	0	0	0	0	0	0	0	0
24	0	0	0	0	0	0	0	0	0	0	0	0	0	0	0	0	0	0	0	116	8	0.0	0.0	1.0	1.0	0.07	0.07	0.0	255	8	0.03	0.06	0.0	0.0	0.0	0.0	1.0	1.0	DoS	0	1	0	0	0	0	0	0	1	0
25	0	0	0	0	0	0	0	0	0	0	0	0	0	0	0	0	0	0	0	273	13	0.0	0.0	1.0	1.0	0.05	0.06	0.0	255	13	0.05	0.06	0.0	0.0	0.0	0.0	1.0	1.0	DoS	0	1	0	0	0	0	0	0	0	0
26	0	294	6442	0	0	0	0	0	1	0	0	0	0	0	0	0	0	0	0	22	46	0.0	0.0	0.0	0.0	1.0	0.0	0.11	180	255	1.0	0.0	0.01	0.01	0.0	0.0	0.0	0.0	normal	0	1	0	0	0	0	0	0	0	0
27	0	300	440	0	0	0	0	0	1	0	0	0	0	0	0	0	0	0	0	7	7	0.0	0.0	0.0	0.0	1.0	0.0	0.0	255	255	1.0	0.0	0.0	0.0	0.0	0.0	0.0	0.0	normal	0	1	0	0	0	0	0	0	0	0
28	0	520	0	0	0	0	0	0	0	0	0	0	0	0	0	0	0	0	0	511	511	0.0	0.0	0.0	0.0	1.0	0.0	0.0	46	59	1.0	0.0	1.0	0.14	0.0	0.0	0.0	0.0	DoS	1	0	0	0	0	0	0	0	0	0
29	0	54	51	0	0	0	0	0	0	0	0	0	0	0	0	0	0	0	0	511	511	0.0	0.0	0.0	0.0	1.0	0.0	0.0	255	255	1.0	0.0	0.83	0.0	0.0	0.0	0.0	0.0	normal	0	0	1	0	0	0	0	0	0	0
30	805	76944	1	0	0	0	0	0	1	0	0	0	0	0	0	0	0	0	0	12	12	0.0	0.0	1.0	1.0	1.0	0.0	0.0	241	238	0.99	0.01	0.0	0.0	0.0	0.0	0.07	0.07	DoS	0	1	0	0	0	0	0	0	0	0
31	0	720	281	0	0	0	0	0	1	0	0	0	0	0	0	0	0	0	0	1	2	0.0	0.0	0.0	0.0	1.0	0.0	1.0	158	82	0.52	0.06	0.01	0.0	0.01	0.0	0.0	0.0	normal	0	1	0	0	0	0	0	0	0	0
32	0	301	19794	0	0	0	0	0	1	0	0	0	0	0	0	0	0	0	0	15	15	0.0	0.0	0.0	0.0	1.0	0.0	0.0	20	255	1.0	0.0	0.05	0.02	0.05	0.0	0.0	0.0	normal	0	1	0	0	0	0	0	0	0	0
33	0	1	1	0	0	0	0	0	0	0	0	0	0	0	0	0	0	0	0	40	3	0.0	0.0	0.0	0.0	0.08	0.38	0.0	255	3	0.01	0.58	0.99	0.0	0.0	0.0	0.01	0.0	normal	0	0	1	0	0	0	0	0	0	0
34	0	0	0	0	0	0	0	0	0	0	0	0	0	0	0	0	0	0	0	483	1	0.05	0.0	0.92	1.0	0.0	1.0	0.0	255	1	0.0	1.0	0.0	0.0	0.0	0.0	0.96	1.0	Probe	0	1	0	0	0	0	0	0	0	0
35	0	0	44	0	0	0	0	0	0	0	0	0	0	0	0	0	0	0	0	2	2	0.0	0.0	1.0	1.0	0.5	1.0	1.0	185	59	0.24	0.03	0.01	0.03	0.01	0.0	0.89	0.95	Probe	0	1	0	0	0	0	0	0	0	0
36	0	209	12894	0	0	0	0	0	1	0	0	0	0	0	0	0	0	0	0	11	11	0.0	0.0	0.0	0.0	1.0	0.0	0.0	255	255	1.0	0.0	0.0	0.0	0.0	0.0	0.0	0.0	normal	0	1	0	0	0	0	0	0	0	0
37	8	220	688	0	0	0	4	0	1	0	0	0	0	4	0	0	0	0	0	1	1	0.0	0.0	0.0	0.0	1.0	0.0	0.0	53	27	0.51	0.08	0.02	0.0	0.0	0.0	0.0	0.0	U2R	0	1	0	0	0	0	0	0	0	0
38	0	43	71	0	0	0	0	0	0	0	0	0	0	0	0	0	0	0	0	113	113	0.0	0.0	0.0	0.0	1.0	0.0	0.0	255	254	1.0	0.01	0.0	0.0	0.0	0.0	0.0	0.0	normal	0	0	1	0	0	0	0	0	0	0
39	0	88382	0	0	0	0	0	0	0	0	0	0	0	0	0	0	0	0	0	15	15	0.0	0.0	0.0	0.0	1.0	0.0	0.0	203	114	0.38	0.01	0.38	0.02	0.0	0.0	0.0	0.0	normal	0	1	0	0	0	0	0	0	0	0
40	0	0	0	0	0	0	0	0	0	0	0	0	0	0	0	0	0	0	0	144	8	1.0	1.0	0.0	0.0	0.06	0.06	0.0	255	8	0.03	0.06	0.0	0.0	1.0	1.0	0.0	0.0	DoS	0	1	0	0	0	0	0	0	0	0
41	0	277	4968	0	0	0	0	0	1	0	0	0	0	0	0	0	0	0	0	13	13	0.0	0.0	0.0	0.0	1.0	0.0	0.0	13	255	1.0	0.0	0.08	0.01	0.0	0.0	0.0	0.0	normal	0	1	0	0	0	0	0	0	0	0
42	0	321	2715	0	0	0	0	0	1	0	0	0	0	0	0	0	0	0	0	29	37	0.03	0.05	0.0	0.0	1.0	0.0	0.08	29	255	1.0	0.0	0.03	0.04	0.03	0.0	0.0	0.0	normal	0	1	0	0	0	0	0	0	0	0
43	0	335	3228	0	0	0	0	0	1	0	0	0	0	0	0	0	0	0	0	49	50	0.0	0.0	0.0	0.0	1.0	0.0	0.04	255	255	1.0	0.0	0.0	0.0	0.0	0.0	0.0	0.0	normal	0	1	0	0	0	0	0	0	0	0
44	0	0	0	0	0	0	0	0	0	0	0	0	0	0	0	0	0	0	0	266	8	0.0	0.0	1.0	1.0	0.03	0.06	0.0	255	8	0.03	0.06	0.0	0.0	0.0	0.0	1.0	1.0	DoS	0	1	0	0	0	0	0	0	0	0
45	0	234	3236	0	0	0	0	0	1	0	0	0	0	0	0	0	0	0	0	8	21	0.0	0.0	0.0	0.0	1.0	0.0	0.1	255	255	1.0	0.0	0.0	0.0	0.0	0.0	0.0	0.0	normal	0	1	0	0	0	0	0	0	0	0
46	0	0	0	0	0	0	0	0	0	0	0	0	0	0	0	0	0	0	0	281	6	1.0	1.0	0.0	0.0	0.02	0.06	0.0	255	6	0.02	0.07	0.0	0.0	1.0	1.0	0.0	0.0	DoS	0	1	0	0	0	0	0	0	0	0
47	0	54540	8314	0	0	0	2	0	1	1	0	0	0	0	0	0	0	0	0	4	24	0.0	0.0	0.0	0.0	1.0	0.0	0.08	255	250	0.98	0.01	0.0	0.0	0.0	0.0	0.06	0.06	DoS	0	1	0	0	0	0	0	0	0	0
48	0	0	0	0	0	0	0	0	0	0	0	0	0	0	0	0	0	0	0	1	12	1.0	0.33	0.0	0.67	1.0	0.0	0.92	91	86	0.34	0.03	0.01	0.03	1.0	1.0	0.0	0.0	Probe	0	1	0	0	0	0	0	0	0	0
49	0	46	45	0	0	0	0	0	0	0	0	0	0	0	0	0	0	0	0	68	68	0.0	0.0	0.0	0.0	1.0	0.0	0.0	255	255	1.0	0.0	0.26	0.0	0.0	0.0	0.0	0.0	normal	0	0	1	0	0	0	0	0	0	0
50	0	318	488	0	0	0	0	0	1	0	0	0	0	0	0	0	0	0	0	3	16	0.0	0.0	0.0	0.0	1.0	0.0	0.12	3	156	1.0	0.0	0.33	0.04	0.0	0.01	0.0	0.0	normal	0	1	0	0	0	0	0	0	0	0
51	0	256	4926	0	0	0	0	0	1	0	0	0	0	0	0	0	0	0	0	1	41	0.0	0.0	0.0	0.0	1.0	0.0	0.07	255	241	0.95	0.02	0.0	0.0	0.0	0.0	0.0	0.0	normal	0	1	0	0	0	0	0	0	0	0
52	0	0	0	0	0	0	0	0	0	0	0	0	0	0	0	0	0	0	0	239	7	0.0	0.0	1.0	1.0	0.03	0.06	0.0	255	7	0.03	0.07	0.0	0.0	0.0	0.0	1.0	1.0	DoS	0	1	0	0	0	0	0	0	0	0
53	0	0	0	0	0	0	0	0	0	0	0	0	0	0	0	0	0	0	0	201	3	0.0	0.0	1.0	1.0	0.01	0.08	0.0	255	3	0.01	0.08	0.0	0.0	0.0	0.0	1.0	1.0	DoS	0	1	0	0	0	0	0	0	0	0
54	282	160	599	0	0	0	2	0	1	0	0	0	0	0	0	0	0	0	1	1	1	0.0	0.0	0.0	0.0	1.0	0.0	0.0	255	37	0.15	0.02	0.0	0.0	0.0	0.0	0.44	0.0	R2L	0	1	0	0	0	0	0	0	0	0
55	0	229	509	0	0	0	0	0	1	0	0	0	0	0	0	0	0	0	0	1	1	0.0	0.0	0.0	0.0	1.0	0.0	0.0	21	255	1.0	0.0	0.05	0.04	0.0	0.0	0.0	0.0	normal	0	1	0	0	0	0	0	0	0	0
56	0	0	0	0	0	0	0	0	0	0	0	0	0	0	0	0	0	0	0	280	8	0.0	0.0	1.0	1.0	0.03	0.06	0.0	255	8	0.03	0.06	0.0	0.0	0.0	0.0	1.0	1.0	DoS	0	1	0	0	0	0	0	0	0	0
57	0	105	146	0	0	0	0	0	0	0	0	0	0	0	0	0	0	0	0	2	2	0.0	0.0	0.0	0.0	1.0	0.0	0.0	9	9	1.0	0.0	0.11	0.0	0.0	0.0	0.0	0.0	R2L	0	0	1	0	0	0	0	0	0	0
58	7428	0	44	0	0	0	0	0	0	0	0	0	0	0	0	0	0	0	0	1	1	0.0	0.0	0.0	0.0	1.0	0.0	0.0	255	217	0.85	0.03	0.0	0.0	0.33	0.39	0.12	0.06	DoS	0	1	0	0	0	0	0	0	0	0
59	0	282	396	0	0	0	0	0	1	0	0	0	0	0	0	0	0	0	0	8	8	0.0	0.0	0.0	0.0	1.0	0.0	0.0	255	255	1.0	0.0	0.0	0.0	0.0	0.0	0.0	0.0	normal	0	1	0	0	0	0	0	0	0	0
60	4	28	93	0	0	0	0	0	1	0	0	0	0	0	0	0	0	0	0	1	1	0.0	0.0	0.0	0.0	1.0	0.0	0.0	255	249	0.98	0.02	0.0	0.0	0.0	0.0	0.0	0.0	R2L	0	1	0	0	0	0	0	0	0	0
61	280	283618	0	0	0	0	0	0	0	0	0	0	0	0	0	0	0	0	0	2	2	0.0	0.0	0.0	0.0	1.0	0.0	0.0	7	10	0.86	0.29	0.86	0.2	0.0	0.0	0.0	0.0	R2L	0	1	0	0	0	0	0	0	0	0
62	0	233	2239	0	0	0	0	0	1	0	0	0	0	0	0	0	0	0	0	3	3	0.0	0.0	0.0	0.0	1.0	0.0	0.0	255	197	0.77	0.02	0.0	0.0	0.0	0.0	0.0	0.0	normal	0	1	0	0	0	0	0	0	0	0
63	0	257	8712	0	0	0	0	0	1	0	0	0	0	0	0	0	0	0	0	2	20	0.0	0.0	0.0	0.0	1.0	0.0	0.2	255	255	1.0	0.0	0.0	0.0	0.0	0.0	0.0	0.0	normal	0	1	0	0	0	0	0	0	0	0
64	0	0	0	0	0	0	0	0	0	0	0	0	0	0	0	0	0	0	0	412	1	0.15	0.0	0.83	1.0	0.0	1.0	0.0	255	1	0.0	0.96	0.0	0.0	0.1	0.0	0.89	1.0	Probe	0	1	0	0	0	0	0	0	0	0
65	0	214	645	0	0	0	0	0	1	0	0	0	0	0	0	0	0	0	0	30	30	0.0	0.0	0.0	0.0	1.0	0.0	0.0	255	255	1.0	0.0	0.0	0.0	0.0	0.0	0.0	0.0	normal	0	1	0	0	0	0	0	0	0	0
66	0	0	0	0	0	0	0	0	0	0	0	0	0	0	0	0	0	0	0	4	6	0.0	0.0	1.0	1.0	0.25	1.0	0.83	106	85	0.29	0.05	0.01	0.02	0.02	0.0	0.91	0.67	Probe	0	1	0	0	0	0	0	0	0	0
67	0	0	0	0	0	0	0	0	0	0	0	0	0	0	0	0	0	0	0	109	13	0.0	0.0	1.0	1.0	0.12	0.06	0.0	255	13	0.05	0.07	0.0	0.0	0.0	0.0	1.0	1.0	DoS	0	1	0	0	0	0	0	0	0	0
68	0	0	0	0	0	0	0	0	0	0	0	0	0	0	0	0	0	0	0	114	1	1.0	1.0	0.0	0.0	0.01	0.06	0.0	255	1	0.0	0.05	0.0	0.0	1.0	1.0	0.0	0.0	DoS	0	1	0	0	0	0	0	0	0	0
69	0	203	651	0	0	0	0	0	1	0	0	0	0	0	0	0	0	0	0	19	19	0.0	0.0	0.0	0.0	1.0	0.0	0.0	255	255	1.0	0.0	0.0	0.0	0.0	0.0	0.0	0.0	normal	0	1	0	0	0	0	0	0	0	0
70	0	0	0	0	0	0	0	0	0	0	0	0	0	0	0	0	0	0	0	216	14	0.0	0.0	1.0	1.0	0.06	0.06	0.0	255	14	0.05	0.07	0.0	0.0	0.0	0.0	1.0	1.0	DoS	0	1	0	0	0	0	0	0	0	0
71	0	0	83	0	0	0	0	0	1	0	0	0	0	0	0	0	0	0	0	1	2	0.0	0.0	0.0	0.0	1.0	0.0	1.0	61	146	0.8	0.07	0.02	0.01	0.0	0.0	0.0	0.01	normal	0	1	0	0	0	0	0	0	0	0
72	0	307	484	0	0	0	0	0	1	0	0	0	0	0	0	0	0	0	0	2	2	0.0	0.0	0.0	0.0	1.0	0.0	0.0	10	255	1.0	0.0	0.1	0.05	0.0	0.0	0.0	0.0	normal	0	1	0	0	0	0	0	0	0	0
73	0	320	1667	0	0	0	0	0	1	0	0	0	0	0	0	0	0	0	0	8	30	0.0	0.0	0.0	0.0	1.0	0.0	0.17	85	253	1.0	0.0	0.01	0.04	0.0	0.0	0.0	0.0	normal	0	1	0	0	0	0	0	0	0	0
74	0	0	0	0	0	0	0	0	0	0	0	0	0	0	0	0	0	0	0	251	3	0.0	0.0	1.0	1.0	0.01	0.06	0.0	255	3	0.01	0.06	0.0	0.0	0.0	0.0	1.0	1.0	DoS	0	1	0	0	0	0	0	0	0	1
75	0	215	430	0	0	0	0	0	1	0	0	0	0	0	0	0	0	0	0	1	1	0.0	0.0	0.0	0.0	1.0	0.0	0.0	40	255	1.0	0.0	0.03	0.04	0.0	0.0	0.0	0.0	normal	0	1	0	0	0	0	0	0	0	0
76	0	358	3691	0	0	0	0	0	1	0	0	0	0	0	0	0	0	0	0	11	11	0.0	0.0	0.0	0.0	1.0	0.0	0.0	81	255	1.0	0.0	0.01	0.03	0.0	0.0	0.0	0.0	normal	0	1	0	0	0	0	0	0	0	0
77	8092	0	15	0	0	0	0	0	0	0	0	0	0	0	0	0	0	0	0	1	1	0.0	0.0	0.0	0.0	1.0	0.0	0.0	255	67	0.26	0.03	0.0	0.0	0.0	0.01	0.11	0.19	DoS	0	1	0	0	0	0	0	0	0	0
78	0	270	1332	0	0	0	0	0	1	0	0	0	0	0	0	0	0	0	0	2	2	0.0	0.0	0.0	0.0	1.0	0.0	0.0	7	255	1.0	0.0	0.14	0.04	0.0	0.0	0.0	0.0	normal	0	1	0	0	0	0	0	0	0	0
79	0	337	283	0	0	0	0	0	1	0	0	0	0	0	0	0	0	0	0	24	29	0.0	0.0	0.0	0.0	1.0	0.0	0.1	255	255	1.0	0.0	0.0	0.0	0.0	0.0	0.0	0.0	normal	0	1	0	0	0	0	0	0	0	0
80	0	0	0	0	0	0	0	0	0	0	0	0	0	0	0	0	0	0	0	267	19	0.01	0.0	0.99	1.0	0.07	0.06	0.0	255	19	0.07	0.06	0.0	0.0	0.01	0.0	0.99	1.0	DoS	0	1	0	0	0	0	0	0	0	0
81	0	0	0	0	0	0	0	0	0	0	0	0	0	0	0	0	0	0	0	231	6	0.0	0.0	1.0	1.0	0.03	0.07	0.0	255	6	0.02	0.07	0.0	0.0	0.0	0.0	1.0	1.0	DoS	0	1	0	0	0	0	0	0	0	0
82	0	1480	0	0	1	0	0	0	0	0	0	0	0	0	0	0	0	0	0	1	1	0.0	0.0	0.0	0.0	1.0	0.0	0.0	1	25	1.0	0.0	1.0	0.52	0.0	0.0	0.0	0.0	DoS	1	0	0	0	0	0	0	0	0	0
83	0	219	1310	0	0	0	0	0	1	0	0	0	0	0	0	0	0	0	0	4	4	0.0	0.0	0.0	0.0	1.0	0.0	0.0	4	251	1.0	0.0	0.25	0.08	0.0	0.0	0.0	0.0	normal	0	1	0	0	0	0	0	0	0	0
84	0	258	1012	0	0	0	0	0	1	0	0	0	0	0	0	0	0	0	0	26	26	0.0	0.0	0.0	0.0	1.0	0.0	0.0	255	255	1.0	0.0	0.0	0.0	0.0	0.0	0.0	0.0	normal	0	1	0	0	0	0	0	0	0	0
85	0	324	1093	0	0	0	0	0	1	0	0	0	0	0	0	0	0	0	0	5	8	0.0	0.0	0.0	0.0	1.0	0.0	0.38	69	255	1.0	0.0	0.01	0.01	0.0	0.0	0.0	0.0	normal	0	1	0	0	0	0	0	0	0	0
86	0	0	0	0	0	0	0	0	0	0	0	0	0	0	0	0	0	0	0	58	19	0.0	0.0	1.0	1.0	0.33	0.07	0.0	255	62	0.24	0.11	0.0	0.0	0.0	0.0	1.0	1.0	DoS	0	1	0	0	0	0	0	0	0	0
87	0	0	36	0	0	0	0	0	1	0	0	0	0	0	0	0	0	0	0	3	7	0.0	0.0	1.0	1.0	0.33	1.0	1.0	189	60	0.24	0.03	0.01	0.03	0.0	0.0	0.88	0.98	Probe	0	1	0	0	0	0	0	0	0	0
88	0	236	10503	0	0	0	0	0	1	0	0	0	0	0	0	0	0	0	0	3	3	0.0	0.0	0.0	0.0	1.0	0.0	0.0	255	255	1.0	0.0	0.0	0.0	0.0	0.0	0.0	0.0	normal	0	1	0	0	0	0	0	0	0	0
89	0	1699	0	0	0	0	0	0	0	0	0	0	0	0	0	0	0	0	0	1	1	0.0	0.0	0.0	0.0	1.0	0.0	0.0	36	7	0.19	0.11	0.19	0.0	0.0	0.0	0.0	0.0	normal	0	1	0	0	0	0	0	0	0	0
90	0	327	910	0	0	0	0	0	1	0	0	0	0	0	0	0	0	0	0	14	15	0.0	0.0	0.0	0.0	1.0	0.0	0.13	14	255	1.0	0.0	0.07	0.03	0.0	0.0	0.0	0.0	normal	0	1	0	0	0	0	0	0	0	0
91	0	303	2789	0	0	0	0	0	1	0	0	0	0	0	0	0	0	0	0	8	8	0.0	0.0	0.0	0.0	1.0	0.0	0.0	255	255	1.0	0.0	0.0	0.0	0.0	0.0	0.0	0.0	normal	0	1	0	0	0	0	0	0	0	0
92	0	0	0	0	0	0	0	0	0	0	0	0	0	0	0	0	0	0	0	103	4	0.0	0.0	1.0	1.0	0.04	0.06	0.0	255	4	0.02	0.06	0.0	0.0	0.0	0.0	1.0	1.0	DoS	0	1	0	0	0	0	0	0	0	0
93	0	0	0	0	0	0	0	0	0	0	0	0	0	0	0	0	0	0	0	1	1	0.0	0.0	1.0	1.0	1.0	0.0	0.0	255	13	0.05	0.02	0.0	0.0	0.0	0.0	0.06	1.0	U2R	0	1	0	0	0	0	0	0	0	0
94	3	28	93	0	0	0	0	0	1	0	0	0	0	0	0	0	0	0	0	1	1	0.0	0.0	0.0	0.0	1.0	0.0	0.0	255	254	1.0	0.01	0.0	0.0	0.0	0.0	0.0	0.0	R2L	0	1	0	0	0	0	0	0	0	0
95	0	0	83	0	0	0	0	0	1	0	0	0	0	0	0	0	0	0	0	1	1	0.0	0.0	0.0	0.0	1.0	0.0	0.0	110	25	0.23	0.13	0.01	0.0	0.0	0.0	0.0	0.0	normal	0	1	0	0	0	0	0	0	0	0
96	0	282	4532	0	0	0	0	0	1	0	0	0	0	0	0	0	0	0	0	6	6	0.0	0.0	0.0	0.0	1.0	0.0	0.0	96	255	1.0	0.0	0.01	0.02	0.0	0.0	0.0	0.0	normal	0	1	0	0	0	0	0	0	0	0
97	0	44	113	0	0	0	0	0	0	0	0	0	0	0	0	0	0	0	0	3	5	0.0	0.0	0.0	0.0	1.0	0.0	0.4	255	253	0.99	0.01	0.0	0.0	0.0	0.0	0.0	0.0	normal	0	0	1	0	0	0	0	0	0	0
98	0	0	0	0	0	0	0	0	0	0	0	0	0	0	0	0	0	0	0	1	1	1.0	1.0	0.0	0.0	1.0	0.0	0.0	30	1	0.03	1.0	1.0	0.0	1.0	1.0	0.0	0.0	Probe	0	1	0	0	0	0	0	0	0	0
99	0	0	0	0	0	0	0	0	0	0	0	0	0	0	0	0	0	0	0	119	7	0.0	0.0	1.0	1.0	0.06	0.07	0.0	255	7	0.03	0.06	0.0	0.0	0.0	0.0	1.0	1.0	DoS	0	1	0	0	0	0	0	0	0	0
100	0	0	0	0	0	0	0	0	0	0	0	0	0	0	0	0	0	0	0	497	1	0.0	1.0	0.99	0.0	0.0	1.0	0.0	255	1	0.0	1.0	0.0	0.0	0.01	1.0	0.99	0.0	Probe	0	1	0	0	0	0	0	0	0	0
101	0	26	157	0	0	0	0	1	0	0	0	0	0	0	0	0	0	0	1	1	1	0.0	0.0	0.0	0.0	1.0	0.0	0.0	155	71	0.46	0.03	0.01	0.0	0.0	0.0	0.0	0.0	R2L	0	1	0	0	0	0	0	0	0	0
102	0	0	0	0	0	0	0	0	0	0	0	0	0	0	0	0	0	0	0	217	6	0.0	0.0	1.0	1.0	0.03	0.07	0.0	255	6	0.02	0.07	0.0	0.0	0.0	0.0	1.0	1.0	DoS	0	1	0	0	0	0	0	0	0	0
103	0	0	0	0	0	0	0	0	0	0	0	0	0	0	0	0	0	0	0	106	15	0.0	0.0	1.0	1.0	0.14	0.08	0.0	255	15	0.06	0.06	0.0	0.0	0.0	0.0	1.0	1.0	DoS	0	1	0	0	0	0	0	0	0	0
104	1	995	330	0	0	0	0	0	1	0	0	0	0	0	0	0	0	0	0	1	1	0.0	0.0	0.0	0.0	1.0	0.0	0.0	62	42	0.66	0.05	0.02	0.05	0.0	0.0	0.0	0.0	normal	0	1	0	0	0	0	0	0	0	0
105	0	0	0	0	0	0	0	0	0	0	0	0	0	0	0	0	0	0	0	239	12	0.0	0.0	1.0	1.0	0.05	0.07	0.0	255	12	0.05	0.07	0.0	0.0	0.0	0.0	1.0	1.0	DoS	0	1	0	0	0	0	0	0	0	0
106	31	197	1608	0	0	0	1	0	1	1	0	0	1	2	1	0	0	0	0	1	1	0.0	0.0	0.0	0.0	1.0	0.0	0.0	248	32	0.13	0.03	0.0	0.0	0.0	0.0	0.0	0.0	U2R	0	1	0	0	0	0	0	0	0	0
107	0	197	1830	0	0	0	0	0	1	0	0	0	0	0	0	0	0	0	0	2	2	0.0	0.0	0.0	0.0	1.0	0.0	0.0	26	229	1.0	0.0	0.04	0.05	0.0	0.0	0.0	0.0	normal	0	1	0	0	0	0	0	0	0	0
108	0	0	0	0	0	0	0	0	0	0	0	0	0	0	0	0	0	0	0	117	10	0.0	0.0	1.0	1.0	0.09	0.06	0.0	255	10	0.04	0.05	0.0	0.0	0.0	0.0	1.0	1.0	DoS	0	1	0	0	0	0	0	0	0	0
109	0	230	843	0	0	0	0	0	1	0	0	0	0	0	0	0	0	0	0	25	25	0.0	0.0	0.0	0.0	1.0	0.0	0.0	25	255	1.0	0.0	0.04	0.06	0.0	0.0	0.0	0.0	normal	0	1	0	0	0	0	0	0	0	0
110	0	161	14086	0	0	0	0	0	1	0	0	0	0	0	0	0	0	0	0	1	1	0.0	0.0	0.0	0.0	1.0	0.0	0.0	151	151	1.0	0.0	0.01	0.0	0.0	0.0	0.0	0.0	normal	0	1	0	0	0	0	0	0	0	0
111	0	0	0	0	0	0	0	0	0	0	0	0	0	0	0	0	0	0	0	228	15	0.0	0.0	1.0	1.0	0.07	0.07	0.0	255	15	0.06	0.08	0.0	0.0	0.0	0.0	1.0	1.0	DoS	0	1	0	0	0	0	0	0	0	0
112	8080	0	15	0	0	0	0	0	0	0	0	0	0	0	0	0	0	0	0	1	1	0.0	0.0	0.0	0.0	1.0	0.0	0.0	255	69	0.27	0.03	0.0	0.0	0.0	0.01	0.11	0.19	DoS	0	1	0	0	0	0	0	0	0	0
113	8124	0	15	0	0	0	0	0	0	0	0	0	0	0	0	0	0	0	0	1	1	0.0	0.0	0.0	0.0	1.0	0.0	0.0	255	60	0.24	0.04	0.0	0.0	0.0	0.02	0.11	0.22	DoS	0	1	0	0	0	0	0	0	0	0
114	0	224	278	0	0	0	0	0	1	0	0	0	0	0	0	0	0	0	0	3	5	0.0	0.0	0.0	0.0	1.0	0.0	0.4	255	255	1.0	0.0	0.0	0.0	0.0	0.0	0.0	0.0	normal	0	1	0	0	0	0	0	0	0	0
115	0	0	0	0	0	0	0	0	0	0	0	0	0	0	0	0	0	0	0	259	20	1.0	1.0	0.0	0.0	0.08	0.07	0.0	255	20	0.08	0.07	0.0	0.0	1.0	1.0	0.0	0.0	DoS	0	1	0	0	0	0	0	0	0	0
116	0	321	372	0	0	0	0	0	1	0	0	0	0	0	0	0	0	0	0	16	17	0.0	0.0	0.0	0.0	1.0	0.0	0.12	255	255	1.0	0.0	0.0	0.0	0.0	0.0	0.0	0.0	normal	0	1	0	0	0	0	0	0	0	0
117	0	1032	0	0	0	0	0	0	0	0	0	0	0	0	0	0	0	0	0	173	173	0.0	0.0	0.0	0.0	1.0	0.0	0.0	255	254	1.0	0.01	1.0	0.0	0.0	0.0	0.0	0.0	DoS	1	0	0	0	0	0	0	0	0	0
118	0	0	0	0	0	0	0	0	0	0	0	0	0	0	0	0	0	0	0	282	17	0.0	0.0	1.0	1.0	0.06	0.06	0.0	255	17	0.07	0.07	0.0	0.0	0.0	0.0	1.0	1.0	DoS	0	1	0	0	0	0	0	0	0	0
119	0	48	0	0	0	0	0	0	0	0	0	0	0	0	0	0	0	0	0	5	5	0.0	0.0	0.0	0.0	1.0	0.0	0.0	255	254	1.0	0.01	0.0	0.0	0.0	0.0	0.0	0.0	R2L	0	0	1	0	0	0	0	0	0	0
120	0	303	289	0	0	0	0	0	1	0	0	0	0	0	0	0	0	0	0	6	11	0.0	0.0	0.0	0.0	1.0	0.0	0.36	30	255	1.0	0.0	0.03	0.01	0.0	0.0	0.0	0.0	normal	0	1	0	0	0	0	0	0	0	0
121	0	508	0	0	0	0	0	0	0	0	0	0	0	0	0	0	0	0	0	511	511	0.0	0.0	0.0	0.0	1.0	0.0	0.0	255	192	0.75	0.02	0.75	0.0	0.0	0.0	0.23	0.0	DoS	1	0	0	0	0	0	0	0	0	0
122	0	0	0	0	0	0	0	0	0	0	0	0	0	0	0	0	0	0	0	1	1	1.0	1.0	0.0	0.0	1.0	0.0	0.0	80	1	0.01	1.0	1.0	0.0	1.0	1.0	0.0	0.0	Probe	0	1	0	0	0	0	0	0	0	0
123	0	0	0	0	0	0	0	0	0	0	0	0	0	0	0	0	0	0	0	132	12	0.0	0.0	1.0	1.0	0.09	0.05	0.0	255	12	0.05	0.06	0.0	0.0	0.0	0.0	1.0	1.0	DoS	0	1	0	0	0	0	0	0	0	0
124	0	8	447	0	0	0	0	0	0	0	0	0	0	0	0	0	0	0	0	1	2	0.0	0.0	0.0	0.0	1.0	0.0	1.0	74	10	0.04	0.31	0.01	0.2	0.01	0.0	0.0	0.0	normal	0	1	0	0	0	0	0	0	0	0
125	0	43	78	0	0	0	0	0	0	0	0	0	0	0	0	0	0	0	0	208	207	0.0	0.0	0.0	0.0	1.0	0.01	0.0	255	254	1.0	0.01	0.01	0.0	0.0	0.0	0.0	0.0	normal	0	0	1	0	0	0	0	0	0	0
126	0	124	174	0	0	0	0	1	0	0	0	0	0	0	0	0	0	0	0	2	2	0.0	0.0	0.0	0.0	1.0	0.0	0.0	255	255	1.0	0.0	0.0	0.0	0.0	0.0	0.02	0.02	R2L	0	1	0	0	0	0	0	0	0	0
127	0	0	0	0	0	0	0	0	0	0	0	0	0	0	0	0	0	0	0	226	2	0.03	0.0	0.97	1.0	0.01	0.07	0.0	255	2	0.01	0.08	0.0	0.0	0.02	0.0	0.98	1.0	DoS	0	1	0	0	0	0	0	0	0	0
128	0	257	633	0	0	0	0	0	1	0	0	0	0	0	0	0	0	0	0	3	4	0.0	0.0	0.0	0.0	1.0	0.0	0.5	171	255	1.0	0.0	0.01	0.03	0.0	0.0	0.0	0.0	normal	0	1	0	0	0	0	0	0	0	0
129	0	42	42	0	0	0	0	0	0	0	0	0	0	0	0	0	0	0	0	7	12	0.0	0.0	0.0	0.0	1.0	0.0	0.25	220	220	1.0	0.0	0.0	0.0	0.0	0.0	0.0	0.0	normal	0	0	1	0	0	0	0	0	0	0
130	0	42	42	0	0	0	0	0	0	0	0	0	0	0	0	0	0	0	0	13	19	0.0	0.0	0.0	0.0	1.0	0.0	0.11	255	255	1.0	0.0	0.01	0.0	0.0	0.0	0.0	0.0	normal	0	0	1	0	0	0	0	0	0	0
131	0	219	5881	0	0	0	0	0	1	0	0	0	0	0	0	0	0	0	0	1	49	0.0	0.0	0.0	0.0	1.0	0.0	0.12	1	255	1.0	0.0	1.0	0.03	0.0	0.0	0.0	0.0	normal	0	1	0	0	0	0	0	0	0	0
132	0	0	44	0	0	0	0	0	0	0	0	0	0	0	0	0	0	0	0	1	1	1.0	1.0	0.0	0.0	1.0	0.0	0.0	255	117	0.46	0.02	0.0	0.0	0.53	0.37	0.01	0.01	DoS	0	1	0	0	0	0	0	0	0	0
133	0	260	4027	0	0	0	0	0	1	0	0	0	0	0	0	0	0	0	0	11	11	0.0	0.0	0.0	0.0	1.0	0.0	0.0	105	255	1.0	0.0	0.01	0.02	0.0	0.0	0.0	0.0	normal	0	1	0	0	0	0	0	0	0	0
134	7554	0	44	0	0	0	0	0	0	0	0	0	0	0	0	0	0	0	0	1	1	0.0	0.0	0.0	0.0	1.0	0.0	0.0	255	169	0.66	0.31	0.0	0.0	0.5	0.75	0.31	0.01	DoS	0	1	0	0	0	0	0	0	0	0
135	0	357	247	0	0	0	0	0	1	0	0	0	0	0	0	0	0	0	0	1	3	0.0	0.0	0.0	0.0	1.0	0.0	0.67	131	255	1.0	0.0	0.01	0.03	0.0	0.0	0.0	0.0	normal	0	1	0	0	0	0	0	0	0	0
136	0	0	0	0	0	0	0	0	0	0	0	0	0	0	0	0	0	0	0	218	19	0.0	0.0	1.0	1.0	0.09	0.06	0.0	255	19	0.07	0.07	0.0	0.0	0.0	0.0	1.0	1.0	DoS	0	1	0	0	0	0	0	0	0	0
137	0	43	0	0	0	0	0	0	0	0	0	0	0	0	0	0	0	0	0	1	1	0.0	0.0	0.0	0.0	1.0	0.0	0.0	255	254	1.0	0.01	0.0	0.0	0.0	0.0	0.0	0.0	R2L	0	0	1	0	0	0	0	0	0	0
138	0	0	44	0	0	0	0	0	0	0	0	0	0	0	0	0	0	0	0	3	3	0.0	0.0	0.67	1.0	0.33	0.67	1.0	186	59	0.24	0.03	0.01	0.03	0.0	0.0	0.9	0.98	Probe	0	1	0	0	0	0	0	0	0	0
139	0	218	287	0	0	0	0	0	1	0	0	0	0	0	0	0	0	0	0	15	15	0.0	0.0	0.0	0.0	1.0	0.0	0.0	255	255	1.0	0.0	0.0	0.0	0.0	0.0	0.0	0.0	normal	0	1	0	0	0	0	0	0	0	0
140	0	290	2267	0	0	0	0	0	1	0	0	0	0	0	0	0	0	0	0	4	5	0.0	0.0	0.0	0.0	1.0	0.0	0.4	11	254	1.0	0.0	0.09	0.03	0.0	0.0	0.0	0.0	normal	0	1	0	0	0	0	0	0	0	0
141	0	42	42	0	0	0	0	0	0	0	0	0	0	0	0	0	0	0	0	4	5	0.0	0.0	0.0	0.0	1.0	0.0	0.4	255	252	0.99	0.01	0.0	0.0	0.0	0.0	0.0	0.0	normal	0	0	1	0	0	0	0	0	0	0
142	0	0	0	0	0	0	0	0	0	0	0	0	0	0	0	0	0	0	0	131	5	0.0	0.0	1.0	1.0	0.04	0.06	0.0	255	5	0.02	0.05	0.0	0.0	0.0	0.0	1.0	1.0	DoS	0	1	0	0	0	0	0	0	0	0
143	0	0	0	0	0	0	0	0	0	0	0	0	0	0	0	0	0	0	0	269	7	0.0	0.0	1.0	1.0	0.03	0.07	0.0	255	7	0.03	0.07	0.0	0.0	0.0	0.0	1.0	1.0	DoS	0	1	0	0	0	0	0	0	0	0
144	2079	72564	0	0	0	0	0	0	1	0	0	0	0	0	0	0	0	0	0	11	11	0.0	0.0	1.0	1.0	1.0	0.0	0.0	255	237	0.93	0.01	0.0	0.0	0.0	0.0	0.17	0.18	DoS	0	1	0	0	0	0	0	0	0	0
145	0	8	0	0	0	0	0	0	0	0	0	0	0	0	0	0	0	0	0	1	14	0.0	0.0	0.0	0.0	1.0	0.0	1.0	2	98	1.0	0.0	1.0	0.5	0.0	0.0	0.0	0.0	Probe	1	0	0	0	0	0	0	0	0	0
146	0	0	0	0	0	0	0	0	0	0	0	0	0	0	0	0	0	0	0	1	9	1.0	0.11	0.0	0.44	1.0	0.0	0.56	160	85	0.34	0.02	0.01	0.02	1.0	1.0	0.0	0.0	Probe	0	1	0	0	0	0	0	0	0	0
147	0	0	0	0	0	0	0	0	0	0	0	0	0	0	0	0	0	0	0	109	5	0.0	0.0	1.0	1.0	0.05	0.06	0.0	255	5	0.02	0.06	0.0	0.0	0.0	0.0	1.0	1.0	DoS	0	1	0	0	0	0	0	0	0	0
148	0	244	8745	0	0	0	0	0	1	0	0	0	0	0	0	0	0	0	0	4	4	0.0	0.0	0.0	0.0	1.0	0.0	0.0	206	255	1.0	0.0	0.0	0.01	0.0	0.0	0.0	0.0	normal	0	1	0	0	0	0	0	0	0	0
149	7466	0	44	0	0	0	0	0	0	0	0	0	0	0	0	0	0	0	0	1	1	0.0	0.0	0.0	0.0	1.0	0.0	0.0	255	191	0.75	0.24	0.0	0.0	0.5	0.66	0.24	0.01	DoS	0	1	0	0	0	0	0	0	0	0
150	0	124	188	0	0	0	0	1	0	0	0	0	0	0	0	0	0	0	0	1	1	0.0	0.0	1.0	1.0	1.0	0.0	0.0	255	254	1.0	0.01	0.0	0.0	0.01	0.01	0.02	0.02	R2L	0	1	0	0	0	0	0	0	0	0
151	0	0	0	0	0	0	0	0	0	0	0	0	0	0	0	0	0	0	0	200	8	1.0	1.0	0.0	0.0	0.04	0.06	0.0	255	8	0.03	0.07	0.0	0.0	1.0	1.0	0.0	0.0	DoS	0	1	0	0	0	0	0	0	0	0
152	0	1480	0	0	1	0	0	0	0	0	0	0	0	0	0	0	0	0	0	1	3	0.0	0.0	0.0	0.0	1.0	0.0	0.67	90	23	0.01	1.0	0.01	0.52	0.99	0.0	0.0	0.0	DoS	1	0	0	0	0	0	0	0	0	0
153	1	2599	293	0	0	0	0	0	1	0	0	0	0	0	0	0	0	0	0	3	3	0.0	0.0	0.0	0.0	1.0	0.0	0.0	255	203	0.8	0.13	0.0	0.0	0.0	0.0	0.19	0.0	DoS	0	1	0	0	0	0	0	0	0	0
154	0	226	651	0	0	0	0	0	1	0	0	0	0	0	0	0	0	0	0	19	21	0.0	0.0	0.0	0.0	1.0	0.0	0.1	166	255	1.0	0.0	0.01	0.04	0.0	0.0	0.0	0.0	normal	0	1	0	0	0	0	0	0	0	0
155	0	0	0	0	0	0	0	0	0	0	0	0	0	0	0	0	0	0	0	267	11	0.0	0.0	1.0	1.0	0.04	0.06	0.0	255	11	0.04	0.07	0.0	0.0	0.0	0.0	1.0	1.0	DoS	0	1	0	0	0	0	0	0	0	0
156	8169	0	15	0	0	0	0	0	0	0	0	0	0	0	0	0	0	0	0	1	1	0.0	0.0	0.0	0.0	1.0	0.0	0.0	255	19	0.07	0.82	0.0	0.0	0.0	0.0	0.8	0.0	DoS	0	1	0	0	0	0	0	0	0	0
157	0	0	0	0	0	0	0	0	0	0	0	0	0	0	0	0	0	0	0	286	18	0.0	0.0	1.0	1.0	0.06	0.06	0.0	255	18	0.07	0.06	0.0	0.0	0.0	0.0	1.0	1.0	DoS	0	1	0	0	0	0	0	0	0	0
158	0	0	0	0	0	0	0	0	0	0	0	0	0	0	0	0	0	0	0	179	19	1.0	1.0	0.0	0.0	0.11	0.08	0.0	255	19	0.07	0.08	0.0	0.0	1.0	1.0	0.0	0.0	DoS	0	1	0	0	0	0	0	0	0	0
159	0	0	0	0	0	0	0	0	0	0	0	0	0	0	0	0	0	0	0	203	14	1.0	1.0	0.0	0.0	0.07	0.06	0.0	255	14	0.05	0.07	0.0	0.0	1.0	1.0	0.0	0.0	DoS	0	1	0	0	0	0	0	0	0	0
160	0	0	0	0	0	0	0	0	0	0	0	0	0	0	0	0	0	0	0	273	3	0.0	0.0	1.0	1.0	0.01	0.06	0.0	255	3	0.01	0.06	0.0	0.0	0.0	0.0	1.0	1.0	DoS	0	1	0	0	0	0	0	0	0	0
161	0	0	0	0	0	0	0	0	0	0	0	0	0	0	0	0	0	0	0	239	20	1.0	1.0	0.0	0.0	0.08	0.07	0.0	255	20	0.08	0.08	0.0	0.0	1.0	1.0	0.0	0.0	DoS	0	1	0	0	0	0	0	0	0	0
162	0	0	0	0	0	0	0	0	0	0	0	0	0	0	0	0	0	0	0	461	1	0.08	0.0	0.92	1.0	0.0	1.0	0.0	255	1	0.0	1.0	0.0	0.0	0.04	0.0	0.96	1.0	Probe	0	1	0	0	0	0	0	0	0	0
163	0	0	0	0	0	0	0	0	0	0	0	0	0	0	0	0	0	0	0	198	1	0.0	0.0	1.0	1.0	0.01	0.07	0.0	255	1	0.0	0.07	0.0	0.0	0.0	0.0	1.0	1.0	DoS	0	1	0	0	0	0	0	0	0	0
164	282	162	601	0	0	0	2	0	1	0	0	0	0	0	0	0	0	0	1	1	1	0.0	0.0	0.0	0.0	1.0	0.0	0.0	255	43	0.17	0.03	0.0	0.0	0.27	0.0	0.02	0.0	R2L	0	1	0	0	0	0	0	0	0	0
165	0	0	0	0	0	0	0	0	0	0	0	0	0	0	0	0	0	0	0	110	9	1.0	1.0	0.0	0.0	0.08	0.07	0.0	255	9	0.04	0.06	0.0	0.0	1.0	1.0	0.0	0.0	DoS	0	1	0	0	0	0	0	0	0	0
166	0	0	0	0	0	0	0	0	0	0	0	0	0	0	0	0	0	0	0	216	7	1.0	1.0	0.0	0.0	0.03	0.06	0.0	255	7	0.03	0.07	0.0	0.0	1.0	1.0	0.0	0.0	DoS	0	1	0	0	0	0	0	0	0	0
167	281	158	595	0	0	0	2	0	1	0	0	0	0	0	0	0	0	0	1	1	1	0.0	0.0	0.0	0.0	1.0	0.0	0.0	255	4	0.02	0.21	0.0	0.0	0.0	0.0	0.2	0.0	R2L	0	1	0	0	0	0	0	0	0	0
168	0	313	8558	0	0	0	0	0	1	0	0	0	0	0	0	0	0	0	0	8	19	0.0	0.0	0.0	0.0	1.0	0.0	0.26	72	255	1.0	0.0	0.01	0.04	0.0	0.0	0.0	0.0	normal	0	1	0	0	0	0	0	0	0	0
169	0	0	0	0	0	0	0	0	0	0	0	0	0	0	0	0	0	0	0	158	5	1.0	1.0	0.0	0.0	0.03	0.11	0.0	255	5	0.02	0.1	0.0	0.0	1.0	1.0	0.0	0.0	DoS	0	1	0	0	0	0	0	0	0	0
170	7526	0	44	0	0	0	0	0	0	0	0	0	0	0	0	0	0	0	0	1	1	0.0	0.0	0.0	0.0	1.0	0.0	0.0	255	187	0.73	0.02	0.0	0.0	0.39	0.39	0.01	0.01	DoS	0	1	0	0	0	0	0	0	0	0
171	0	285	26746	0	0	0	0	0	1	0	0	0	0	0	0	0	0	0	0	2	3	0.0	0.0	0.0	0.0	1.0	0.0	0.67	67	255	1.0	0.0	0.01	0.04	0.01	0.0	0.0	0.0	normal	0	1	0	0	0	0	0	0	0	0
172	0	0	0	0	0	0	0	0	0	0	0	0	0	0	0	0	0	0	0	242	2	0.0	0.0	1.0	1.0	0.01	0.07	0.0	255	2	0.01	0.06	0.0	0.0	0.0	0.0	1.0	1.0	DoS	0	1	0	0	0	0	0	0	0	0
173	0	0	0	0	0	0	0	0	0	0	0	0	0	0	0	0	0	0	0	272	14	0.0	0.0	1.0	1.0	0.05	0.06	0.0	255	14	0.05	0.06	0.0	0.0	0.0	0.0	1.0	1.0	DoS	0	1	0	0	0	0	0	0	0	0
174	2079	69644	0	0	0	0	0	0	1	0	0	0	0	0	0	0	0	0	0	12	12	0.0	0.0	1.0	1.0	1.0	0.0	0.0	255	237	0.93	0.01	0.0	0.0	0.0	0.0	0.17	0.19	DoS	0	1	0	0	0	0	0	0	0	0
175	0	293	771	0	0	0	0	0	1	0	0	0	0	0	0	0	0	0	0	10	35	0.0	0.0	0.0	0.0	1.0	0.0	0.14	255	255	1.0	0.0	0.0	0.0	0.0	0.0	0.0	0.0	normal	0	1	0	0	0	0	0	0	0	0
176	0	0	0	0	0	0	0	0	0	0	0	0	0	0	0	0	0	0	0	510	1	0.01	0.0	0.96	1.0	0.0	1.0	0.0	255	1	0.0	1.0	0.0	0.0	0.02	0.0	0.97	1.0	Probe	0	1	0	0	0	0	0	0	0	0
177	0	0	0	0	0	0	0	0	0	0	0	0	0	0	0	0	0	0	0	444	1	0.05	0.0	0.95	1.0	0.0	1.0	0.0	255	1	0.0	1.0	0.0	0.0	0.04	0.0	0.96	1.0	Probe	0	1	0	0	0	0	0	0	0	0
178	0	121	174	0	0	0	0	1	0	0	0	0	0	0	0	0	0	0	0	1	1	0.0	0.0	0.0	0.0	1.0	0.0	0.0	255	120	0.47	0.02	0.0	0.0	0.0	0.0	0.01	0.03	R2L	0	1	0	0	0	0	0	0	0	0
179	1	4030	332	0	0	0	0	0	1	0	0	0	0	0	0	1	0	0	0	1	3	0.0	0.0	0.0	0.0	1.0	0.0	1.0	149	102	0.56	0.03	0.01	0.02	0.0	0.0	0.0	0.0	normal	0	1	0	0	0	0	0	0	0	0
180	0	508	0	0	0	0	0	0	0	0	0	0	0	0	0	0	0	0	0	321	321	0.0	0.0	0.0	0.0	1.0	0.0	0.0	255	255	1.0	0.0	1.0	0.0	0.0	0.0	0.0	0.0	DoS	1	0	0	0	0	0	0	0	0	0
181	0	44	44	0	0	0	0	0	0	0	0	0	0	0	0	0	0	0	0	120	200	0.0	0.0	0.0	0.0	1.0	0.0	0.01	255	255	1.0	0.0	0.01	0.0	0.0	0.0	0.0	0.0	normal	0	0	1	0	0	0	0	0	0	0
182	0	274	11522	0	0	0	0	0	1	0	0	0	0	0	0	0	0	0	0	1	2	0.0	0.0	0.0	0.0	1.0	0.0	1.0	1	255	1.0	0.0	1.0	0.03	0.0	0.0	0.0	0.0	normal	0	1	0	0	0	0	0	0	0	0
183	0	205	398	0	0	0	0	0	1	0	0	0	0	0	0	0	0	0	0	20	20	0.0	0.0	0.0	0.0	1.0	0.0	0.0	255	255	1.0	0.0	0.0	0.0	0.0	0.0	0.0	0.0	normal	0	1	0	0	0	0	0	0	0	0
184	0	44	44	0	0	0	0	0	0	0	0	0	0	0	0	0	0	0	0	139	139	0.0	0.0	0.0	0.0	1.0	0.0	0.0	255	254	1.0	0.01	0.0	0.0	0.0	0.0	0.0	0.0	normal	0	0	1	0	0	0	0	0	0	0
185	4	26	93	0	0	0	0	0	1	0	0	0	0	0	0	0	0	0	0	1	1	0.0	0.0	0.0	0.0	1.0	0.0	0.0	255	246	0.96	0.02	0.0	0.0	0.0	0.0	0.01	0.0	R2L	0	1	0	0	0	0	0	0	0	0
186	0	0	0	0	0	0	0	0	0	0	0	0	0	0	0	0	0	0	0	148	1	0.0	0.0	1.0	1.0	0.01	0.06	0.0	255	1	0.0	0.06	0.0	0.0	0.0	0.0	1.0	1.0	DoS	0	1	0	0	0	0	0	0	0	0
187	0	0	0	0	0	0	0	0	0	0	0	0	0	0	0	0	0	0	0	233	17	0.0	0.0	1.0	1.0	0.07	0.06	0.0	255	17	0.07	0.07	0.0	0.0	0.0	0.0	1.0	1.0	DoS	0	1	0	0	0	0	0	0	0	0
188	0	45	45	0	0	0	0	0	0	0	0	0	0	0	0	0	0	0	0	205	204	0.0	0.0	0.0	0.0	1.0	0.01	0.0	255	254	1.0	0.01	0.0	0.0	0.0	0.0	0.0	0.0	normal	0	0	1	0	0	0	0	0	0	0
189	0	0	0	0	0	0	0	0	0	0	0	0	0	0	0	0	0	0	0	139	17	0.0	0.0	1.0	1.0	0.12	0.06	0.0	255	17	0.07	0.06	0.0	0.0	0.0	0.0	1.0	1.0	DoS	0	1	0	0	0	0	0	0	0	0
190	0	389	1071	0	0	0	0	0	1	0	0	0	0	0	0	0	0	0	0	11	12	0.0	0.0	0.0	0.0	1.0	0.0	0.17	255	255	1.0	0.0	0.0	0.0	0.0	0.0	0.0	0.0	normal	0	1	0	0	0	0	0	0	0	0
191	7510	0	44	0	0	0	0	0	0	0	0	0	0	0	0	0	0	0	0	1	1	0.0	0.0	0.0	0.0	1.0	0.0	0.0	255	190	0.75	0.02	0.0	0.0	0.38	0.38	0.01	0.01	DoS	0	1	0	0	0	0	0	0	0	0
192	0	0	0	0	0	0	0	0	0	0	0	0	0	0	0	0	0	0	0	200	13	0.0	0.0	1.0	1.0	0.06	0.06	0.0	255	13	0.05	0.07	0.0	0.0	0.0	0.0	1.0	1.0	DoS	0	1	0	0	0	0	0	0	0	0
193	0	22568	337	0	0	0	0	0	1	0	0	0	0	0	0	0	0	0	0	1	2	0.0	0.0	0.0	0.0	1.0	0.0	1.0	100	178	0.77	0.04	0.01	0.01	0.0	0.0	0.0	0.0	normal	0	1	0	0	0	0	0	0	0	0
194	0	321	3413	0	0	0	0	0	1	0	0	0	0	0	0	0	0	0	0	6	9	0.0	0.0	0.0	0.0	1.0	0.0	0.33	64	255	1.0	0.0	0.02	0.02	0.0	0.0	0.0	0.0	normal	0	1	0	0	0	0	0	0	0	0
195	0	44	44	0	0	0	0	0	0	0	0	0	0	0	0	0	0	0	0	2	3	0.0	0.0	0.0	0.0	1.0	0.0	0.67	255	240	0.94	0.01	0.01	0.0	0.0	0.0	0.04	0.0	normal	0	0	1	0	0	0	0	0	0	0
196	27	360	1172	0	0	0	7	0	1	0	0	0	0	0	0	0	0	0	1	1	1	0.0	0.0	0.0	0.0	1.0	0.0	0.0	255	89	0.35	0.02	0.0	0.0	0.0	0.0	0.01	0.0	normal	0	1	0	0	0	0	0	0	0	0
197	0	26	157	0	0	0	0	1	0	0	0	0	0	0	0	0	0	0	1	1	1	0.0	0.0	0.0	0.0	1.0	0.0	0.0	218	107	0.49	0.03	0.0	0.0	0.0	0.0	0.0	0.0	R2L	0	1	0	0	0	0	0	0	0	0
198	0	0	0	0	0	0	0	0	0	0	0	0	0	0	0	0	0	0	0	209	4	0.0	0.0	1.0	1.0	0.02	0.07	0.0	255	4	0.02	0.08	0.0	0.0	0.0	0.0	1.0	1.0	DoS	0	1	0	0	0	1	0	0	0	0
199	0	105	146	0	0	0	0	0	0	0	0	0	0	0	0	0	0	0	0	1	1	0.0	0.0	0.0	0.0	1.0	0.0	0.0	192	191	0.99	0.01	0.01	0.0	0.0	0.0	0.0	0.0	R2L	0	0	1	0	0	0	0	0	0	0
200	1	0	15	0	0	0	0	0	0	0	0	0	0	0	0	0	0	0	0	1	7	0.0	0.0	1.0	0.57	1.0	0.0	0.57	96	87	0.34	0.05	0.01	0.02	0.0	0.0	0.9	0.7	Probe	0	1	0	0	0	0	0	0	0	0
201	0	217	668	0	0	0	0	0	1	0	0	0	0	0	0	0	0	0	0	7	14	0.0	0.0	0.0	0.0	1.0	0.0	0.14	9	231	1.0	0.0	0.11	0.06	0.0	0.0	0.0	0.0	normal	0	1	0	0	0	0	0	0	0	0
202	0	0	0	0	0	0	0	0	0	0	0	0	0	0	0	0	0	0	0	110	110	1.0	1.0	0.0	0.0	1.0	0.0	0.0	255	255	1.0	0.0	0.0	0.0	0.65	0.65	0.32	0.32	DoS	0	1	0	0	0	0	0	0	0	0
203	0	197	6356	0	0	0	0	0	1	0	0	0	0	0	0	0	0	0	0	18	19	0.0	0.0	0.0	0.0	1.0	0.0	0.11	255	255	1.0	0.0	0.0	0.0	0.0	0.0	0.0	0.0	normal	0	1	0	0	0	0	0	0	0	0
204	0	280	303	0	0	0	0	0	1	0	0	0	0	0	0	0	0	0	0	2	2	0.0	0.0	0.0	0.0	1.0	0.0	0.0	255	250	0.98	0.01	0.0	0.0	0.0	0.0	0.0	0.0	normal	0	1	0	0	0	0	0	0	0	0
205	0	0	0	0	0	0	0	0	0	0	0	0	0	0	0	0	0	0	0	445	1	0.09	0.0	0.91	1.0	0.0	1.0	0.0	255	1	0.0	1.0	0.0	0.0	0.03	0.0	0.97	1.0	Probe	0	1	0	0	0	0	0	0	0	0
206	0	0	0	0	0	0	0	0	0	0	0	0	0	0	0	0	0	0	0	217	9	0.0	0.0	1.0	1.0	0.04	0.07	0.0	255	9	0.04	0.07	0.0	0.0	0.0	0.0	1.0	1.0	DoS	0	1	0	0	0	0	0	0	0	0
207	0	0	44	0	0	0	0	0	0	0	0	0	0	0	0	0	0	0	0	1	1	1.0	1.0	0.0	0.0	1.0	0.0	0.0	255	141	0.55	0.41	0.0	0.0	0.44	0.8	0.4	0.01	DoS	0	1	0	0	0	0	0	0	0	0
208	0	353	1203	0	0	0	0	0	1	0	0	0	0	0	0	0	0	0	0	4	4	0.0	0.0	0.0	0.0	1.0	0.0	0.0	255	255	1.0	0.0	0.0	0.0	0.0	0.0	0.0	0.0	normal	0	1	0	0	0	0	0	0	0	0
209	0	245	351	0	0	0	0	0	1	0	0	0	0	0	0	0	0	0	0	13	20	0.0	0.0	0.0	0.0	1.0	0.0	0.1	254	255	1.0	0.0	0.0	0.01	0.0	0.0	0.0	0.0	normal	0	1	0	0	0	0	0	0	0	0
210	2069	72564	0	0	0	0	0	0	1	0	0	0	0	0	0	0	0	0	0	8	8	0.0	0.0	1.0	1.0	1.0	0.0	0.0	255	244	0.96	0.01	0.0	0.0	0.02	0.02	0.47	0.49	DoS	0	1	0	0	0	0	0	0	0	0
211	0	12	0	0	0	0	0	0	0	0	0	0	0	0	0	0	0	0	0	1	1	0.0	0.0	0.0	0.0	1.0	0.0	0.0	7	7	1.0	0.0	1.0	0.0	0.0	0.0	0.0	0.0	R2L	0	1	0	0	0	0	0	0	0	0
212	0	326	3942	0	0	0	0	0	1	0	0	0	0	0	0	0	0	0	0	11	34	0.0	0.0	0.0	0.0	1.0	0.0	0.06	32	255	1.0	0.0	0.03	0.05	0.0	0.0	0.0	0.0	normal	0	1	0	0	0	0	0	0	0	0
213	0	276	1183	0	0	0	0	0	1	0	0	0	0	0	0	0	0	0	0	3	3	0.0	0.0	0.0	0.0	1.0	0.0	0.0	47	172	1.0	0.0	0.02	0.02	0.0	0.0	0.0	0.0	normal	0	1	0	0	0	0	0	0	0	0
214	0	105	0	0	0	0	0	0	0	0	0	0	0	0	0	0	0	0	0	1	1	0.0	0.0	0.0	0.0	1.0	0.0	0.0	52	51	0.98	0.04	0.02	0.0	0.0	0.0	0.0	0.0	normal	0	0	1	0	0	0	0	0	0	0
215	0	1008	0	0	0	0	0	0	0	0	0	0	0	0	0	0	0	0	0	70	70	0.0	0.0	0.0	0.0	1.0	0.0	0.0	255	255	1.0	0.0	1.0	0.0	0.0	0.0	0.0	0.0	DoS	1	0	0	0	0	0	0	0	0	0
216	0	283	3160	0	0	0	0	0	1	0	0	0	0	0	0	0	0	0	0	26	26	0.0	0.0	0.0	0.0	1.0	0.0	0.0	255	255	1.0	0.0	0.0	0.0	0.0	0.0	0.0	0.0	normal	0	1	0	0	0	0	0	0	0	0
217	0	33	0	0	0	0	0	0	0	0	0	0	0	0	0	0	0	0	0	1	2	0.0	0.0	0.0	0.0	1.0	0.0	1.0	255	11	0.04	0.03	0.04	0.0	0.0	0.0	0.02	0.0	normal	0	0	1	0	0	0	0	0	0	0
218	0	227	1699	0	0	0	0	0	1	0	0	0	0	0	0	0	0	0	0	7	7	0.0	0.0	0.0	0.0	1.0	0.0	0.0	7	255	1.0	0.0	0.14	0.01	0.0	0.0	0.0	0.0	normal	0	1	0	0	0	0	0	0	0	0
219	0	43	0	0	0	0	0	0	0	0	0	0	0	0	0	0	0	0	0	2	2	0.0	0.0	0.0	0.0	1.0	0.0	0.0	255	255	1.0	0.0	0.01	0.0	0.0	0.0	0.0	0.0	R2L	0	0	1	0	0	0	0	0	0	0
220	0	211	14210	0	0	0	0	0	1	0	0	0	0	0	0	0	0	0	0	13	13	0.0	0.0	0.0	0.0	1.0	0.0	0.0	30	255	1.0	0.0	0.03	0.05	0.0	0.0	0.0	0.0	normal	0	1	0	0	0	0	0	0	0	0
221	0	230	327	0	0	0	0	0	1	0	0	0	0	0	0	0	0	0	0	11	21	0.0	0.0	0.0	0.0	1.0	0.0	0.14	218	255	1.0	0.0	0.0	0.01	0.0	0.0	0.0	0.0	normal	0	1	0	0	0	0	0	0	0	0
222	0	53	50	0	0	0	0	0	0	0	0	0	0	0	0	0	0	0	0	325	325	0.0	0.0	0.0	0.0	1.0	0.0	0.0	255	255	1.0	0.0	0.93	0.0	0.0	0.0	0.0	0.0	normal	0	0	1	0	0	0	0	0	0	0
223	0	0	0	0	0	0	0	0	0	0	0	0	0	0	0	0	0	0	0	195	3	0.0	0.0	1.0	1.0	0.02	0.07	0.0	255	3	0.01	0.07	0.0	0.0	0.0	0.0	1.0	1.0	DoS	0	1	0	0	0	0	0	0	0	0
224	0	258	2007	0	0	0	0	0	1	0	0	0	0	0	0	0	0	0	0	10	10	0.0	0.0	0.0	0.0	1.0	0.0	0.0	71	255	1.0	0.0	0.01	0.03	0.0	0.0	0.0	0.0	normal	0	1	0	0	0	0	0	0	0	0
225	0	54540	8314	0	0	0	2	0	1	1	0	0	0	0	0	0	0	0	0	4	6	0.0	0.0	0.0	0.0	1.0	0.0	0.5	255	254	1.0	0.01	0.0	0.0	0.0	0.0	0.07	0.07	DoS	0	1	0	0	0	0	0	0	0	0
226	0	276	1973	0	0	0	0	0	1	0	0	0	0	0	0	0	0	0	0	34	34	0.0	0.0	0.0	0.0	1.0	0.0	0.0	255	255	1.0	0.0	0.0	0.0	0.01	0.01	0.0	0.0	normal	0	1	0	0	0	0	0	0	0	0
227	0	0	0	0	0	0	0	0	0	0	0	0	0	0	0	0	0	0	0	148	11	1.0	1.0	0.0	0.0	0.07	0.05	0.0	58	11	0.19	0.09	0.02	0.0	1.0	1.0	0.0	0.0	DoS	0	1	0	0	0	0	0	0	0	0
228	0	44	71	0	0	0	0	0	0	0	0	0	0	0	0	0	0	0	0	178	177	0.0	0.0	0.0	0.0	0.99	0.01	0.0	255	254	1.0	0.01	0.01	0.0	0.0	0.0	0.0	0.0	normal	0	0	1	0	0	0	0	0	0	0
229	0	234	773	0	0	0	0	0	1	0	0	0	0	0	0	0	0	0	0	38	38	0.0	0.0	0.0	0.0	1.0	0.0	0.0	255	255	1.0	0.0	0.0	0.0	0.0	0.0	0.0	0.0	normal	0	1	0	0	0	0	0	0	0	0
230	0	53	53	0	0	0	0	0	0	0	0	0	0	0	0	0	0	0	0	511	511	0.0	0.0	0.0	0.0	1.0	0.0	0.0	255	255	1.0	0.0	0.78	0.0	0.0	0.0	0.0	0.0	normal	0	0	1	0	0	0	0	0	0	0
231	0	0	0	0	0	0	0	0	0	0	0	0	0	0	0	0	0	0	0	1	3	0.0	0.0	1.0	1.0	1.0	0.0	1.0	255	11	0.04	0.03	0.0	0.0	0.0	0.0	0.22	1.0	Probe	0	1	0	0	0	0	0	0	0	0
232	0	12	0	0	0	0	0	0	0	0	0	0	0	0	0	0	0	0	0	1	1	0.0	0.0	0.0	0.0	1.0	0.0	0.0	8	7	0.88	0.25	0.88	0.0	0.0	0.0	0.0	0.0	R2L	0	1	0	0	0	0	0	0	0	0
233	0	306	55311	0	0	0	1	0	1	0	1	0	0	0	0	0	0	0	0	6	9	0.0	0.0	0.0	0.0	1.0	0.0	0.22	255	255	1.0	0.0	0.0	0.0	0.0	0.0	0.0	0.0	normal	0	1	0	0	0	0	0	0	0	0
234	0	0	0	0	0	0	0	0	0	0	0	0	0	0	0	0	0	0	0	202	10	0.0	0.0	1.0	1.0	0.05	0.06	0.0	255	10	0.04	0.06	0.0	0.0	0.0	0.0	1.0	1.0	DoS	0	1	0	0	0	0	1	0	0	0
235	0	1480	0	0	1	0	0	0	0	0	0	0	0	0	0	0	0	0	0	1	3	0.0	0.0	0.0	0.0	1.0	0.0	0.67	1	39	1.0	0.0	1.0	0.51	0.0	0.0	0.0	0.0	DoS	1	0	0	0	0	0	0	0	0	0
236	0	0	0	0	0	0	0	0	0	0	0	0	0	0	0	0	0	0	0	35	35	0.26	0.26	0.74	0.74	1.0	0.0	0.0	255	255	1.0	0.0	0.0	0.0	0.05	0.05	0.68	0.68	DoS	0	1	0	0	0	0	0	0	0	0
237	0	53	50	0	0	0	0	0	0	0	0	0	0	0	0	0	0	0	0	505	505	0.0	0.0	0.0	0.0	1.0	0.0	0.0	255	255	1.0	0.0	0.85	0.0	0.0	0.0	0.0	0.0	normal	0	0	1	0	0	0	0	0	0	0
238	902	57964	0	0	0	0	0	0	1	0	0	0	0	0	0	0	0	0	0	42	42	0.02	0.02	0.95	0.95	1.0	0.0	0.0	255	255	1.0	0.0	0.0	0.0	0.0	0.0	0.16	0.16	DoS	0	1	0	0	0	0	0	0	0	0
239	0	0	0	0	0	0	0	0	0	0	0	0	0	0	0	0	0	0	0	1	2	0.0	0.5	0.0	0.0	1.0	0.0	1.0	255	128	0.5	0.01	0.0	0.0	0.0	0.0	0.65	0.31	Probe	0	1	0	0	0	0	0	0	0	0
240	1	1376	343	0	0	0	0	0	1	0	0	0	0	0	0	0	0	0	0	1	2	0.0	0.0	0.0	0.0	1.0	0.0	1.0	96	65	0.68	0.04	0.01	0.0	0.0	0.0	0.0	0.0	normal	0	1	0	0	0	0	0	0	0	0
241	0	44	44	0	0	0	0	0	0	0	0	0	0	0	0	0	0	0	0	80	160	0.0	0.0	0.0	0.0	1.0	0.0	0.01	255	254	1.0	0.01	0.01	0.0	0.0	0.0	0.0	0.0	normal	0	0	1	0	0	0	0	0	0	0
242	0	0	0	0	0	0	0	0	0	0	0	0	0	0	0	0	0	0	0	29	29	0.79	0.79	0.17	0.17	1.0	0.0	0.0	255	255	1.0	0.0	0.0	0.0	0.14	0.14	0.7	0.7	DoS	0	1	0	0	0	0	0	0	0	0
243	0	0	0	0	0	0	0	0	0	0	0	0	0	0	0	0	0	0	0	124	12	0.0	0.0	1.0	1.0	0.1	0.07	0.0	255	12	0.05	0.06	0.0	0.0	0.0	0.0	1.0	1.0	DoS	0	1	0	0	0	0	0	0	0	0
244	0	0	0	0	0	0	0	0	0	0	0	0	0	0	0	0	0	0	0	117	11	1.0	1.0	0.0	0.0	0.09	0.07	0.0	255	11	0.04	0.06	0.0	0.0	1.0	1.0	0.0	0.0	DoS	0	1	0	0	0	0	0	0	0	0
245	0	175	1724	0	0	0	0	0	1	0	0	0	0	0	0	0	0	0	0	1	15	0.0	0.0	0.0	0.0	1.0	0.0	0.13	255	210	0.82	0.07	0.0	0.0	0.01	0.0	0.13	0.0	normal	0	1	0	0	0	0	0	0	0	0
246	282	164	599	0	0	0	2	0	1	0	0	0	0	0	0	0	0	0	1	1	1	0.0	0.0	0.0	0.0	1.0	0.0	0.0	255	16	0.06	0.79	0.0	0.0	0.0	0.0	0.77	0.0	R2L	0	1	0	0	0	0	0	0	0	0
247	0	0	0	0	0	0	0	0	0	0	0	0	0	0	0	0	0	0	0	224	2	1.0	1.0	0.0	0.0	0.01	0.07	0.0	255	2	0.01	0.07	0.0	0.0	1.0	1.0	0.0	0.0	DoS	0	1	0	0	0	0	0	0	0	0
248	0	0	0	0	0	0	0	0	0	0	0	0	0	0	0	0	0	0	0	234	2	1.0	1.0	0.0	0.0	0.01	0.07	0.0	255	2	0.01	0.07	0.0	0.0	1.0	1.0	0.0	0.0	DoS	0	1	0	0	0	0	0	0	0	0
249	0	342	665	0	0	0	0	0	1	0	0	0	0	0	0	0	0	0	0	9	10	0.0	0.0	0.0	0.0	1.0	0.0	0.2	33	255	1.0	0.0	0.06	0.05	0.0	0.0	0.0	0.0	normal	0	1	0	0	0	0	0	0	0	0
250	1	1500	332	0	0	0	0	0	1	0	0	0	0	0	0	0	0	0	0	1	3	0.0	0.0	0.0	0.0	1.0	0.0	1.0	193	218	0.82	0.03	0.01	0.01	0.0	0.0	0.0	0.0	normal	0	1	0	0	0	0	0	0	0	0
251	0	1710	366	0	0	0	0	0	1	0	0	0	0	0	0	0	0	0	0	1	3	0.0	0.0	0.0	0.0	1.0	0.0	1.0	255	142	0.56	0.02	0.0	0.0	0.0	0.0	0.0	0.0	normal	0	1	0	0	0	0	0	0	0	0
252	4	28	93	0	0	0	0	0	1	0	0	0	0	0	0	0	0	0	0	1	1	0.0	0.0	0.0	0.0	1.0	0.0	0.0	146	129	0.88	0.02	0.01	0.02	0.0	0.0	0.07	0.0	R2L	0	1	0	0	0	0	0	0	0	0
253	0	140	4267	0	0	0	0	0	1	0	0	0	0	0	0	0	0	0	0	1	2	0.0	0.0	0.0	0.0	1.0	0.0	1.0	1	255	1.0	0.0	1.0	0.04	0.0	0.0	0.0	0.0	normal	0	1	0	0	0	0	0	0	0	0
254	0	0	0	0	0	0	0	0	0	0	0	0	0	0	0	0	0	0	0	189	17	1.0	1.0	0.0	0.0	0.09	0.08	0.0	255	17	0.07	0.08	0.0	0.0	1.0	1.0	0.0	0.0	DoS	0	1	0	0	0	0	0	0	0	0
255	0	0	0	0	0	0	0	0	0	0	0	0	0	0	0	0	0	0	0	509	1	0.14	0.0	0.86	1.0	0.0	1.0	0.0	255	1	0.0	0.98	0.0	0.0	0.12	0.0	0.88	1.0	Probe	0	1	0	0	0	0	0	0	0	0
256	0	0	0	0	0	0	0	0	0	0	0	0	0	0	0	0	0	0	0	1	6	1.0	0.33	0.0	0.33	1.0	0.0	0.67	7	3	0.43	0.43	0.14	0.0	1.0	1.0	0.0	0.0	Probe	0	1	0	0	0	0	0	0	0	0
257	0	245	4461	0	0	0	0	0	1	0	0	0	0	0	0	0	0	0	0	9	9	0.0	0.0	0.0	0.0	1.0	0.0	0.0	222	255	1.0	0.0	0.01	0.01	0.0	0.0	0.0	0.0	normal	0	1	0	0	0	0	0	0	0	0
258	281	164	599	0	0	0	2	0	1	0	0	0	0	0	0	0	0	0	1	1	1	0.0	0.0	0.0	0.0	1.0	0.0	0.0	255	14	0.05	0.69	0.0	0.0	0.0	0.0	0.68	0.0	R2L	0	1	0	0	0	0	0	0	0	0
259	0	235	12823	0	0	0	0	0	1	0	0	0	0	0	0	0	0	0	0	2	2	0.0	0.0	0.0	0.0	1.0	0.0	0.0	255	255	1.0	0.0	0.0	0.0	0.0	0.0	0.0	0.0	normal	0	1	0	0	0	0	0	0	0	0
260	0	353	4627	0	0	0	0	0	1	0	0	0	0	0	0	0	0	0	0	20	20	0.0	0.0	0.0	0.0	1.0	0.0	0.0	255	255	1.0	0.0	0.0	0.0	0.0	0.0	0.0	0.0	normal	0	1	0	0	0	0	0	0	0	0
261	0	12	0	0	0	0	0	0	0	0	0	0	0	0	0	0	0	0	0	1	1	0.0	0.0	0.0	0.0	1.0	0.0	0.0	22	5	0.23	0.09	0.23	0.0	0.0	0.0	0.0	0.0	R2L	0	1	0	0	0	0	0	0	0	0
262	0	265	3528	0	0	0	0	0	1	0	0	0	0	0	0	0	0	0	0	10	10	0.0	0.0	0.0	0.0	1.0	0.0	0.0	18	179	1.0	0.0	0.06	0.04	0.0	0.0	0.0	0.0	normal	0	1	0	0	0	0	0	0	0	0
263	0	0	0	0	0	0	0	0	0	0	0	0	0	0	0	0	0	0	0	252	19	0.0	0.0	1.0	1.0	0.08	0.06	0.0	138	19	0.14	0.09	0.01	0.0	0.0	0.0	1.0	1.0	DoS	0	1	0	0	0	0	0	0	0	0
264	0	0	0	0	0	0	0	0	0	0	0	0	0	0	0	0	0	0	0	266	17	0.0	0.0	1.0	1.0	0.06	0.06	0.0	255	17	0.07	0.07	0.0	0.0	0.0	0.0	1.0	1.0	DoS	0	1	0	0	0	0	0	0	0	0
265	0	0	0	0	0	0	0	0	0	0	0	0	0	0	0	0	0	0	0	294	16	1.0	1.0	0.0	0.0	0.05	0.06	0.0	255	16	0.06	0.06	0.0	0.0	1.0	1.0	0.0	0.0	DoS	0	1	0	0	0	0	0	0	0	0
266	0	26	157	0	0	0	0	1	0	0	0	0	0	0	0	0	0	0	1	1	1	0.0	0.0	0.0	0.0	1.0	0.0	0.0	179	85	0.47	0.03	0.01	0.0	0.0	0.0	0.0	0.0	R2L	0	1	0	0	0	0	0	0	0	0
267	0	44	44	0	0	0	0	0	0	0	0	0	0	0	0	0	0	0	0	5	4	0.0	0.0	0.0	0.0	0.8	0.4	0.0	255	212	0.83	0.01	0.01	0.0	0.0	0.0	0.0	0.0	normal	0	0	1	0	0	0	0	0	0	0
268	0	328	2404	0	0	0	0	0	1	0	0	0	0	0	0	0	0	0	0	2	9	0.0	0.0	0.0	0.0	1.0	0.0	0.22	193	255	1.0	0.0	0.01	0.04	0.0	0.0	0.0	0.0	normal	0	1	0	0	0	0	0	0	0	0
269	0	18	0	0	0	0	0	0	0	0	0	0	0	0	0	0	0	0	0	1	1	0.0	0.0	0.0	0.0	1.0	0.0	0.0	1	50	1.0	0.0	1.0	1.0	0.0	0.0	0.0	0.0	Probe	1	0	0	0	0	0	0	0	0	0
270	0	0	0	0	0	0	0	0	0	0	0	0	0	0	0	0	0	0	0	211	15	0.0	0.0	1.0	1.0	0.07	0.08	0.0	255	15	0.06	0.08	0.0	0.0	0.0	0.0	1.0	1.0	DoS	0	1	0	0	0	0	0	0	0	0
271	0	347	521	0	0	0	0	0	1	0	0	0	0	0	0	0	0	0	0	4	4	0.0	0.0	0.0	0.0	1.0	0.0	0.0	255	255	1.0	0.0	0.0	0.0	0.0	0.0	0.0	0.0	normal	0	1	0	0	0	0	0	0	0	0
272	0	0	0	0	0	0	0	0	0	0	0	0	0	0	0	0	0	0	0	216	17	1.0	1.0	0.0	0.0	0.08	0.06	0.0	255	17	0.07	0.06	0.0	0.0	1.0	1.0	0.0	0.0	DoS	0	1	0	0	0	0	0	0	0	0
273	0	0	0	0	0	0	0	0	0	0	0	0	0	0	0	0	0	0	0	1	1	0.0	0.0	1.0	1.0	1.0	0.0	0.0	133	1	0.01	0.65	0.64	0.0	0.0	0.0	0.65	1.0	Probe	0	1	0	0	0	0	0	0	0	0
274	0	0	0	0	0	0	0	0	0	0	0	0	0	0	0	0	0	0	0	145	17	0.0	0.0	1.0	1.0	0.12	0.06	0.0	244	17	0.07	0.05	0.0	0.0	0.0	0.0	1.0	1.0	DoS	0	1	0	0	0	0	0	0	0	0
275	0	52	55	0	0	0	0	0	0	0	0	0	0	0	0	0	0	0	0	508	508	0.0	0.0	0.0	0.0	1.0	0.0	0.0	255	255	1.0	0.0	0.82	0.0	0.0	0.0	0.0	0.0	normal	0	0	1	0	0	0	0	0	0	0
276	0	0	0	0	0	0	0	0	0	0	0	0	0	0	0	0	0	0	0	1	24	0.0	0.12	1.0	0.83	1.0	0.0	0.92	238	14	0.02	0.03	0.0	0.14	0.0	0.0	0.02	0.43	Probe	0	1	0	0	0	0	0	0	0	0
277	0	268	16193	0	0	0	0	0	1	0	0	0	0	0	0	0	0	0	0	4	4	0.0	0.0	0.0	0.0	1.0	0.0	0.0	51	255	1.0	0.0	0.02	0.02	0.0	0.0	0.0	0.0	normal	0	1	0	0	0	0	0	0	0	0
278	0	0	0	0	0	0	0	0	0	0	0	0	0	0	0	0	0	0	0	140	17	0.0	0.0	1.0	1.0	0.12	0.06	0.0	255	17	0.07	0.05	0.0	0.0	0.0	0.0	1.0	1.0	DoS	0	1	0	0	0	0	0	0	0	0
279	0	0	0	0	0	0	0	0	0	0	0	0	0	0	0	0	0	0	0	212	19	0.0	0.0	1.0	1.0	0.09	0.07	0.0	255	19	0.07	0.06	0.0	0.0	0.0	0.0	1.0	1.0	DoS	0	1	0	0	0	0	0	0	0	0
280	0	46	51	0	0	0	0	0	0	0	0	0	0	0	0	0	0	0	0	20	20	0.0	0.0	0.0	0.0	1.0	0.0	0.0	255	255	1.0	0.0	0.07	0.0	0.0	0.0	0.0	0.0	normal	0	0	1	0	0	0	0	0	0	0
281	280	283618	0	0	0	0	0	0	0	0	0	0	0	0	0	0	0	0	0	1	1	0.0	0.0	0.0	0.0	1.0	0.0	0.0	22	9	0.14	0.09	0.14	0.33	0.0	0.0	0.0	0.0	R2L	0	1	0	0	0	0	0	0	0	0
282	0	12	0	0	0	0	0	0	0	0	0	0	0	0	0	0	0	0	0	1	1	0.0	0.0	0.0	0.0	1.0	0.0	0.0	8	15	0.88	0.25	0.88	0.13	0.0	0.0	0.0	0.0	R2L	0	1	0	0	0	0	0	0	0	0
283	0	0	0	0	0	0	0	0	0	0	0	0	0	0	0	0	0	0	0	1	3	1.0	1.0	0.0	0.0	1.0	0.0	1.0	148	86	0.34	0.02	0.01	0.02	1.0	1.0	0.0	0.0	Probe	0	1	0	0	0	0	0	0	0	0
284	0	0	0	0	0	0	0	0	0	0	0	0	0	0	0	0	0	0	0	290	16	1.0	1.0	0.0	0.0	0.06	0.06	0.0	255	16	0.06	0.07	0.0	0.0	1.0	1.0	0.0	0.0	DoS	0	1	0	0	0	0	0	0	0	0
285	0	205	655	0	0	0	0	0	1	0	0	0	0	0	0	0	0	0	0	41	43	0.0	0.0	0.0	0.0	1.0	0.0	0.07	255	255	1.0	0.0	0.0	0.0	0.0	0.0	0.0	0.0	normal	0	1	0	0	0	0	0	0	0	0
286	282	158	595	0	0	0	2	0	1	0	0	0	0	0	0	0	0	0	1	1	1	0.0	0.0	0.0	0.0	1.0	0.0	0.0	255	16	0.06	0.76	0.0	0.0	0.0	0.06	0.73	0.0	R2L	0	1	0	0	0	0	0	0	0	0
287	0	0	0	0	0	0	0	0	0	0	0	0	0	0	0	0	0	0	0	221	2	0.0	0.0	1.0	1.0	0.01	0.08	0.0	255	2	0.01	0.08	0.0	0.0	0.0	0.0	1.0	1.0	DoS	0	1	0	0	0	0	0	0	0	0
288	0	238	780	0	0	0	0	0	1	0	0	0	0	0	0	0	0	0	0	18	19	0.0	0.0	0.0	0.0	1.0	0.0	0.11	18	98	1.0	0.0	0.06	0.07	0.0	0.0	0.0	0.0	normal	0	1	0	0	0	0	0	0	0	0
289	0	0	44	0	0	0	0	0	0	0	0	0	0	0	0	0	0	0	0	1	1	1.0	1.0	0.0	0.0	1.0	0.0	0.0	255	60	0.24	0.68	0.0	0.0	0.14	0.58	0.67	0.0	DoS	0	1	0	0	0	0	0	0	0	0
290	0	256	22095	0	0	0	0	0	1	0	0	0	0	0	0	0	0	0	0	13	13	0.0	0.0	0.0	0.0	1.0	0.0	0.0	255	255	1.0	0.0	0.01	0.0	0.0	0.0	0.0	0.0	normal	0	1	0	0	0	0	0	0	0	0
291	0	0	0	0	0	0	0	0	0	0	0	0	0	0	0	0	0	0	0	2	1	0.0	0.0	0.5	1.0	0.5	1.0	0.0	255	1	0.0	0.02	0.0	0.0	0.0	0.0	0.0	1.0	U2R	0	1	0	0	0	0	0	0	0	0
292	0	0	36	0	0	0	0	0	1	0	0	0	0	0	0	0	0	0	0	1	1	0.0	0.0	1.0	1.0	1.0	0.0	0.0	181	59	0.24	0.03	0.01	0.03	0.0	0.0	0.88	1.0	Probe	0	1	0	0	0	0	0	0	0	0
293	0	245	3258	0	0	0	0	0	1	0	0	0	0	0	0	0	0	0	0	3	52	0.0	0.0	0.0	0.0	1.0	0.0	0.1	18	255	1.0	0.0	0.06	0.01	0.0	0.0	0.0	0.0	normal	0	1	0	0	0	0	0	0	0	0
294	0	362	677	0	0	0	0	0	1	0	0	0	0	0	0	0	0	0	0	10	10	0.0	0.0	0.0	0.0	1.0	0.0	0.0	106	231	1.0	0.0	0.01	0.03	0.0	0.0	0.0	0.0	normal	0	1	0	0	0	0	0	0	0	0
295	0	54	53	0	0	0	0	0	0	0	0	0	0	0	0	0	0	0	0	511	511	0.0	0.0	0.0	0.0	1.0	0.0	0.0	255	255	1.0	0.0	0.98	0.0	0.0	0.0	0.0	0.0	normal	0	0	1	0	0	0	0	0	0	0
296	0	0	0	0	0	0	0	0	0	0	0	0	0	0	0	0	0	0	0	3	7	0.0	0.0	1.0	1.0	0.33	1.0	1.0	255	17	0.07	0.03	0.0	0.0	0.01	0.0	0.34	1.0	Probe	0	1	0	0	0	0	0	0	0	0
297	0	328	2433	0	0	0	0	0	1	0	0	0	0	0	0	0	0	0	0	3	4	0.0	0.0	0.0	0.0	1.0	0.0	0.5	118	255	1.0	0.0	0.01	0.05	0.0	0.0	0.0	0.0	normal	0	1	0	0	0	0	0	0	0	0
298	0	0	0	0	0	0	0	0	0	0	0	0	0	0	0	0	0	0	0	290	16	0.0	0.0	1.0	1.0	0.06	0.06	0.0	255	16	0.06	0.06	0.0	0.0	0.0	0.0	1.0	1.0	DoS	0	1	0	0	0	0	0	0	0	0
299	0	163	12206	0	0	0	0	0	1	0	0	0	0	0	0	0	0	0	0	1	1	0.0	0.0	0.0	0.0	1.0	0.0	0.0	1	255	1.0	0.0	1.0	0.03	0.0	0.0	0.0	0.0	normal	0	1	0	0	0	0	0	0	0	0
300	0	0	0	0	0	0	0	0	0	0	0	0	0	0	0	0	0	0	0	213	8	0.0	0.0	1.0	1.0	0.04	0.06	0.0	255	8	0.03	0.06	0.0	0.0	0.0	0.0	1.0	1.0	DoS	0	1	0	0	0	0	0	0	0	0
301	0	54540	8315	0	0	0	1	0	1	0	0	0	0	0	0	0	0	0	0	4	4	0.25	0.25	0.0	0.0	1.0	0.0	0.0	255	254	1.0	0.01	0.0	0.0	0.0	0.0	0.01	0.01	DoS	0	1	0	0	0	0	0	0	0	0
302	0	105	146	0	0	0	0	0	0	0	0	0	0	0	0	0	0	0	0	1	1	0.0	0.0	0.0	0.0	1.0	0.0	0.0	100	99	0.99	0.02	0.01	0.0	0.0	0.0	0.0	0.0	normal	0	0	1	0	0	0	0	0	0	0
303	5	32	93	0	0	0	0	0	1	0	0	0	0	0	0	0	0	0	0	1	1	0.0	0.0	0.0	0.0	1.0	0.0	0.0	5	8	1.0	0.0	0.2	0.38	0.0	0.0	0.0	0.0	R2L	0	1	0	0	0	0	0	0	0	0
304	0	53	51	0	0	0	0	0	0	0	0	0	0	0	0	0	0	0	0	279	279	0.0	0.0	0.0	0.0	1.0	0.0	0.0	255	255	1.0	0.0	0.86	0.0	0.0	0.0	0.0	0.0	normal	0	0	1	0	0	0	0	0	0	0
305	0	204	1762	0	0	0	0	0	1	0	0	0	0	0	0	0	0	0	0	17	17	0.0	0.0	0.0	0.0	1.0	0.0	0.0	233	255	1.0	0.0	0.0	0.01	0.0	0.0	0.0	0.0	normal	0	1	0	0	0	0	0	0	0	0
306	0	0	0	0	0	0	0	0	0	0	0	0	0	0	0	0	0	0	0	508	1	0.07	0.0	0.93	1.0	0.0	1.0	0.0	255	1	0.0	1.0	0.0	0.0	0.06	0.0	0.94	1.0	Probe	0	1	0	0	0	0	0	0	0	0
307	283	162	597	0	0	0	2	0	1	0	0	0	0	0	0	0	0	0	1	1	1	0.0	0.0	0.0	0.0	1.0	0.0	0.0	255	30	0.12	0.03	0.0	0.0	0.4	0.0	0.02	0.0	R2L	0	1	0	0	0	0	0	0	0	0
308	0	0	0	0	0	0	0	0	0	0	0	0	0	0	0	0	0	0	0	242	16	0.0	0.0	1.0	1.0	0.07	0.07	0.0	255	16	0.06	0.08	0.0	0.0	0.0	0.0	1.0	1.0	DoS	0	1	0	0	0	0	0	0	0	0
309	0	0	0	0	0	0	0	0	0	0	0	0	0	0	0	0	0	0	0	160	14	1.0	1.0	0.0	0.0	0.09	0.09	0.0	255	14	0.05	0.09	0.0	0.0	1.0	1.0	0.0	0.0	DoS	0	1	0	0	0	0	0	0	0	0
310	0	0	0	0	0	0	0	0	0	0	0	0	0	0	0	0	0	0	0	511	1	0.13	0.0	0.87	1.0	0.0	1.0	0.0	255	1	0.0	0.94	0.0	0.0	0.12	0.0	0.88	1.0	Probe	0	1	0	0	0	0	0	0	0	0
311	0	316	817	0	0	0	0	0	1	0	0	0	0	0	0	0	0	0	0	11	28	0.0	0.0	0.0	0.0	1.0	0.0	0.21	50	255	1.0	0.0	0.02	0.01	0.0	0.0	0.0	0.0	normal	0	1	0	0	0	0	0	0	0	0
312	0	52	55	0	0	0	0	0	0	0	0	0	0	0	0	0	0	0	0	509	509	0.0	0.0	0.0	0.0	1.0	0.0	0.0	255	255	1.0	0.0	0.96	0.0	0.0	0.0	0.0	0.0	normal	0	0	1	0	0	0	0	0	0	0
313	0	373	432	0	0	0	0	0	1	0	0	0	0	0	0	0	0	0	0	21	21	0.0	0.0	0.0	0.0	1.0	0.0	0.0	255	255	1.0	0.0	0.0	0.0	0.0	0.0	0.0	0.0	normal	0	1	0	0	0	0	0	0	0	0
314	0	6932	0	0	0	0	0	0	0	0	0	0	0	0	0	0	0	0	0	2	2	0.0	0.0	0.0	0.0	1.0	0.0	0.0	36	5	0.14	0.08	0.14	0.0	0.0	0.0	0.0	0.0	normal	0	1	0	0	0	0	0	0	0	0
315	0	0	0	0	0	0	0	0	0	0	0	0	0	0	0	0	0	0	0	205	12	0.0	0.0	1.0	1.0	0.06	0.06	0.0	255	12	0.05	0.05	0.0	0.0	0.0	0.0	1.0	1.0	DoS	0	1	0	0	0	0	0	0	0	0
316	3	32	93	0	0	0	0	0	1	0	0	0	0	0	0	0	0	0	0	1	1	0.0	0.0	0.0	0.0	1.0	0.0	0.0	255	171	0.67	0.02	0.0	0.0	0.0	0.0	0.11	0.0	R2L	0	1	0	0	0	0	0	0	0	0
317	0	232	259	0	0	0	0	0	1	0	0	0	0	0	0	0	0	0	0	5	12	0.0	0.0	0.0	0.0	1.0	0.0	0.33	101	255	1.0	0.0	0.01	0.02	0.0	0.0	0.0	0.0	normal	0	1	0	0	0	0	0	0	0	0
318	0	0	0	0	0	0	0	0	0	0	0	0	0	0	0	0	0	0	0	131	20	0.0	0.0	1.0	1.0	0.15	0.05	0.0	255	20	0.08	0.06	0.0	0.0	0.0	0.0	1.0	1.0	DoS	0	1	0	0	0	0	0	0	0	0
319	0	251	2984	0	0	0	0	0	1	0	0	0	0	0	0	0	0	0	0	1	1	0.0	0.0	0.0	0.0	1.0	0.0	0.0	58	255	1.0	0.0	0.02	0.04	0.0	0.0	0.0	0.0	normal	0	1	0	0	0	0	0	0	0	0
320	0	287	593	0	0	0	0	0	1	0	0	0	0	0	0	0	0	0	0	1	25	0.0	0.0	0.0	0.0	1.0	0.0	0.16	6	255	1.0	0.0	0.17	0.03	0.0	0.0	0.0	0.0	normal	0	1	0	0	0	0	0	0	0	0
321	1	1055	364	0	0	0	0	0	1	0	0	0	0	0	0	0	0	0	0	1	2	0.0	0.0	0.0	0.0	1.0	0.0	1.0	142	192	0.81	0.03	0.01	0.01	0.0	0.0	0.02	0.03	normal	0	1	0	0	0	0	0	0	0	0
322	0	286	920	0	0	0	0	0	1	0	0	0	0	0	0	0	0	0	0	16	19	0.0	0.0	0.0	0.0	1.0	0.0	0.16	152	255	1.0	0.0	0.01	0.01	0.0	0.0	0.0	0.0	normal	0	1	0	0	0	0	0	0	0	0
323	0	0	0	0	0	0	0	0	0	0	0	0	0	0	0	0	0	0	0	136	14	0.0	0.0	1.0	1.0	0.1	0.06	0.0	255	14	0.05	0.05	0.0	0.0	0.0	0.0	1.0	1.0	DoS	0	1	0	0	0	0	0	0	0	0
324	0	321	622	0	0	0	0	0	1	0	0	0	0	0	0	0	0	0	0	18	23	0.0	0.0	0.0	0.0	1.0	0.0	0.17	255	255	1.0	0.0	0.0	0.0	0.0	0.0	0.0	0.0	normal	0	1	0	0	0	0	0	0	0	0
325	280	283618	0	0	0	0	0	0	0	0	0	0	0	0	0	0	0	0	0	2	2	0.0	0.0	0.0	0.0	1.0	0.0	0.0	6	12	1.0	0.0	1.0	0.25	0.0	0.0	0.0	0.0	R2L	0	1	0	0	0	0	0	0	0	0
326	0	1032	0	0	0	0	0	0	0	0	0	0	0	0	0	0	0	0	0	201	201	0.0	0.0	0.0	0.0	1.0	0.0	0.0	255	255	1.0	0.0	1.0	0.0	0.0	0.0	0.0	0.0	DoS	1	0	0	0	0	0	0	0	0	0
327	0	122	174	0	0	0	0	1	0	0	0	0	0	0	0	0	0	0	0	1	1	0.0	0.0	0.0	0.0	1.0	0.0	0.0	255	182	0.71	0.02	0.0	0.0	0.0	0.0	0.02	0.03	R2L	0	1	0	0	0	0	0	0	0	0
328	0	0	44	0	0	0	0	0	0	0	0	0	0	0	0	0	0	0	0	2	8	0.0	0.0	1.0	0.88	0.5	1.0	1.0	226	59	0.23	0.02	0.0	0.03	0.0	0.0	0.89	0.97	Probe	0	1	0	0	0	0	0	0	0	0
329	0	0	0	0	0	0	0	0	0	0	0	0	0	0	0	0	0	0	0	253	11	0.0	0.0	1.0	1.0	0.04	0.06	0.0	255	11	0.04	0.07	0.0	0.0	0.0	0.0	1.0	1.0	DoS	0	1	0	0	0	0	0	0	0	0
330	0	0	0	0	0	0	0	0	0	0	0	0	0	0	0	0	0	0	0	264	20	0.0	0.0	1.0	1.0	0.08	0.06	0.0	255	20	0.08	0.06	0.0	0.0	0.0	0.0	1.0	1.0	DoS	0	1	0	0	0	0	0	0	0	0
331	0	2	834163	0	0	0	6	0	0	0	0	0	0	0	0	0	0	0	0	1	1	1.0	1.0	0.0	0.0	1.0	0.0	0.0	255	2	0.01	0.03	0.0	0.0	0.45	1.0	0.02	0.0	normal	0	1	0	0	0	0	0	0	0	0
332	0	0	0	0	0	0	0	0	0	0	0	0	0	0	0	0	0	0	0	197	5	0.0	0.0	1.0	1.0	0.03	0.06	0.0	255	5	0.02	0.06	0.0	0.0	0.0	0.0	1.0	1.0	DoS	0	1	0	0	0	0	0	0	0	0
333	0	22	75	0	0	0	0	0	0	0	0	0	0	0	0	0	0	0	0	3	3	0.0	0.0	0.0	0.0	0.67	0.67	0.67	141	134	0.95	0.02	0.01	0.0	0.0	0.0	0.0	0.0	normal	0	0	1	0	0	0	0	0	0	0
334	0	0	0	0	0	0	0	0	0	0	0	0	0	0	0	0	0	0	0	103	2	0.0	0.0	1.0	1.0	0.02	0.07	0.0	255	2	0.01	0.06	0.0	0.0	0.0	0.0	1.0	1.0	DoS	0	1	0	0	0	0	0	0	0	0
335	0	223	8620	0	0	0	0	0	1	0	0	0	0	0	0	0	0	0	0	3	3	0.0	0.0	0.0	0.0	1.0	0.0	0.0	157	255	1.0	0.0	0.01	0.02	0.0	0.0	0.0	0.0	normal	0	1	0	0	0	0	0	0	0	0
336	0	237	4228	0	0	0	0	0	1	0	0	0	0	0	0	0	0	0	0	16	16	0.0	0.0	0.0	0.0	1.0	0.0	0.0	255	255	1.0	0.0	0.0	0.0	0.0	0.0	0.0	0.0	normal	0	1	0	0	0	0	0	0	0	0
337	0	45	44	0	0	0	0	0	0	0	0	0	0	0	0	0	0	0	0	511	511	0.0	0.0	0.0	0.0	1.0	0.0	0.0	255	255	1.0	0.0	0.83	0.0	0.0	0.0	0.0	0.0	normal	0	0	1	0	0	0	0	0	0	0
338	0	0	0	0	0	0	0	0	0	0	0	0	0	0	0	0	0	0	0	230	9	0.0	0.0	1.0	1.0	0.04	0.07	0.0	255	9	0.04	0.08	0.0	0.0	0.0	0.0	1.0	1.0	DoS	0	1	0	0	0	0	0	0	0	0
339	0	0	0	0	0	0	0	0	0	0	0	0	0	0	0	0	0	0	0	95	1	0.02	0.0	0.98	1.0	0.01	0.86	0.0	104	1	0.01	0.8	0.91	0.0	0.02	0.0	0.89	1.0	Probe	0	1	0	0	0	0	0	0	0	0
340	0	0	0	0	0	0	0	0	0	0	0	0	0	0	0	0	0	0	0	3	20	0.0	0.05	1.0	0.85	0.33	1.0	1.0	255	12	0.05	0.03	0.0	0.0	0.0	0.0	0.16	1.0	Probe	0	1	0	0	0	0	0	0	0	0
341	0	0	0	0	0	0	0	0	0	0	0	0	0	0	0	0	0	0	0	16	16	1.0	1.0	0.0	0.0	1.0	0.0	0.0	255	245	0.96	0.01	0.0	0.0	0.21	0.22	0.56	0.59	DoS	0	1	0	0	0	0	0	0	0	0
342	0	301	6085	0	0	0	0	0	1	0	0	0	0	0	0	0	0	0	0	14	15	0.0	0.0	0.0	0.0	1.0	0.0	0.13	120	255	1.0	0.0	0.01	0.01	0.0	0.0	0.0	0.0	normal	0	1	0	0	0	0	0	0	0	0
343	0	44	71	0	0	0	0	0	0	0	0	0	0	0	0	0	0	0	0	188	187	0.0	0.0	0.0	0.0	0.99	0.01	0.0	255	255	1.0	0.0	0.0	0.0	0.0	0.0	0.0	0.0	normal	0	0	1	0	0	0	0	0	0	0
344	0	54540	8314	0	0	0	2	0	1	1	0	0	0	0	0	0	0	0	0	4	9	0.0	0.0	0.0	0.0	1.0	0.0	0.22	255	242	0.95	0.01	0.0	0.0	0.0	0.0	0.06	0.06	DoS	0	1	0	0	0	0	0	0	0	0
345	0	1	1	0	0	0	0	0	0	0	0	0	0	0	0	0	0	0	0	94	1	0.0	0.0	0.0	0.0	0.01	0.63	0.0	255	1	0.0	0.85	0.51	0.0	0.05	0.0	0.43	0.0	Probe	0	0	1	0	0	0	0	0	0	0
346	2	24	715	0	0	0	0	0	0	0	0	0	0	0	0	0	0	0	0	4	7	0.0	0.14	0.75	0.29	0.5	0.75	0.71	255	53	0.21	0.03	0.0	0.0	0.0	0.0	0.35	0.51	Probe	0	1	0	0	0	0	0	0	0	0
347	0	0	0	0	0	0	0	0	0	0	0	0	0	0	0	0	0	0	0	458	1	0.16	0.0	0.84	1.0	0.0	1.0	0.0	255	1	0.0	0.09	0.0	0.0	0.0	0.0	0.09	1.0	Probe	0	1	0	0	0	0	0	0	0	0
348	7587	0	44	0	0	0	0	0	0	0	0	0	0	0	0	0	0	0	0	1	1	0.0	0.0	0.0	0.0	1.0	0.0	0.0	255	161	0.63	0.35	0.0	0.0	0.49	0.78	0.34	0.01	DoS	0	1	0	0	0	0	0	0	0	0
349	0	44	129	0	0	0	0	0	0	0	0	0	0	0	0	0	0	0	0	87	167	0.0	0.0	0.0	0.0	1.0	0.0	0.01	255	255	1.0	0.0	0.0	0.0	0.0	0.0	0.0	0.0	normal	0	0	1	0	0	0	0	0	0	0
350	0	0	0	0	0	0	0	0	0	0	0	0	0	0	0	0	0	0	0	236	2	1.0	1.0	0.0	0.0	0.01	0.07	0.0	255	2	0.01	0.07	0.0	0.0	1.0	1.0	0.0	0.0	DoS	0	1	0	0	0	0	0	0	0	0
351	0	0	0	0	0	0	0	0	0	0	0	0	0	0	0	0	0	0	0	108	2	0.0	0.0	1.0	1.0	0.02	0.06	0.0	255	2	0.01	0.05	0.0	0.0	0.0	0.0	1.0	1.0	DoS	0	1	0	0	0	0	0	0	0	0
352	7	30	93	0	0	0	0	0	1	0	0	0	0	0	0	0	0	0	0	2	1	0.0	0.0	0.0	0.0	0.5	1.0	0.0	255	249	0.98	0.01	0.0	0.0	0.0	0.0	0.02	0.0	R2L	0	1	0	0	0	0	0	0	0	0
353	0	197	1485	0	0	0	0	0	1	0	0	0	0	0	0	0	0	0	0	16	17	0.0	0.0	0.0	0.0	1.0	0.0	0.12	255	255	1.0	0.0	0.0	0.0	0.0	0.0	0.0	0.0	normal	0	1	0	0	0	0	0	0	0	0
354	0	242	15155	0	0	0	0	0	1	0	0	0	0	0	0	0	0	0	0	1	7	0.0	0.0	0.0	0.0	1.0	0.0	0.29	3	255	1.0	0.0	0.33	0.07	0.0	0.0	0.0	0.0	normal	0	1	0	0	0	0	0	0	0	0
355	6	30	93	0	0	0	0	0	1	0	0	0	0	0	0	0	0	0	0	1	1	0.0	0.0	0.0	0.0	1.0	0.0	0.0	255	251	0.98	0.01	0.0	0.0	0.0	0.0	0.0	0.0	R2L	0	1	0	0	0	0	0	0	0	0
356	0	350	5934	0	0	0	0	0	1	0	0	0	0	0	0	0	0	0	0	5	5	0.0	0.0	0.0	0.0	1.0	0.0	0.0	255	255	1.0	0.0	0.0	0.0	0.0	0.0	0.0	0.0	normal	0	1	0	0	0	0	0	0	0	0
357	0	46	46	0	0	0	0	0	0	0	0	0	0	0	0	0	0	0	0	127	200	0.0	0.0	0.0	0.0	0.99	0.02	0.01	255	254	1.0	0.01	0.01	0.0	0.0	0.0	0.0	0.0	normal	0	0	1	0	0	0	0	0	0	0
358	0	52	52	0	0	0	0	0	0	0	0	0	0	0	0	0	0	0	0	511	511	0.0	0.0	0.0	0.0	1.0	0.0	0.0	255	255	1.0	0.0	0.78	0.0	0.0	0.0	0.0	0.0	normal	0	0	1	0	0	0	0	0	0	0
359	0	0	0	0	0	0	0	0	0	0	0	0	0	0	0	0	0	0	0	195	5	0.0	0.0	1.0	1.0	0.03	0.07	0.0	255	5	0.02	0.07	0.0	0.0	0.0	0.0	1.0	1.0	DoS	0	1	0	0	0	0	0	0	0	0
360	0	239	60632	0	0	0	0	0	1	0	0	0	0	0	0	0	0	0	0	5	5	0.0	0.0	0.0	0.0	1.0	0.0	0.0	87	255	1.0	0.0	0.01	0.02	0.01	0.0	0.0	0.0	normal	0	1	0	0	0	0	0	0	0	0
361	0	207	386	0	0	0	0	0	1	0	0	0	0	0	0	0	0	0	0	12	14	0.0	0.0	0.0	0.0	1.0	0.0	0.21	255	255	1.0	0.0	0.0	0.0	0.0	0.0	0.0	0.0	normal	0	1	0	0	0	0	0	0	0	0
362	0	0	0	0	0	0	0	0	0	0	0	0	0	0	0	0	0	0	0	123	17	0.0	0.0	1.0	1.0	0.14	0.07	0.0	255	17	0.07	0.05	0.0	0.0	0.0	0.0	1.0	1.0	DoS	0	1	0	0	0	0	0	0	0	0
363	0	180	4443	0	0	0	0	0	1	0	0	0	0	0	0	0	0	0	0	1	11	0.0	0.0	0.0	0.0	1.0	0.0	0.18	94	255	1.0	0.0	0.01	0.01	0.0	0.0	0.0	0.0	normal	0	1	0	0	0	0	0	0	0	0
364	0	339	396	0	0	0	0	0	1	0	0	0	0	0	0	0	0	0	0	11	11	0.0	0.0	0.0	0.0	1.0	0.0	0.0	255	255	1.0	0.0	0.0	0.0	0.0	0.0	0.0	0.0	normal	0	1	0	0	0	0	0	0	0	0
365	0	642	331	0	0	0	0	0	1	0	0	0	0	0	0	0	0	0	0	1	1	0.0	0.0	0.0	0.0	1.0	0.0	0.0	111	140	0.37	0.05	0.01	0.01	0.0	0.0	0.0	0.04	normal	0	1	0	0	0	0	0	0	0	0
366	0	55	52	0	0	0	0	0	0	0	0	0	0	0	0	0	0	0	0	511	511	0.0	0.0	0.0	0.0	1.0	0.0	0.0	255	255	1.0	0.0	1.0	0.0	0.0	0.0	0.0	0.0	normal	0	0	1	0	0	0	0	0	0	0
367	0	0	0	0	0	0	0	0	0	0	0	0	0	0	0	0	0	0	0	341	1	0.14	0.0	0.83	1.0	0.0	1.0	0.0	255	1	0.0	0.98	0.0	0.0	0.17	0.0	0.8	1.0	Probe	0	1	0	0	0	0	0	0	0	0
368	0	341	2315	0	0	0	0	0	1	0	0	0	0	0	0	0	0	0	0	29	32	0.0	0.0	0.0	0.0	1.0	0.0	0.12	255	255	1.0	0.0	0.0	0.0	0.0	0.0	0.0	0.0	normal	0	1	0	0	0	0	0	0	0	0
369	0	49	0	0	0	0	0	0	0	0	0	0	0	0	0	0	0	0	0	1	1	0.0	0.0	0.0	0.0	1.0	0.0	0.0	255	255	1.0	0.0	0.01	0.0	0.0	0.0	0.0	0.0	R2L	0	0	1	0	0	0	0	0	0	0
370	0	42	42	0	0	0	0	0	0	0	0	0	0	0	0	0	0	0	0	8	12	0.0	0.0	0.0	0.0	1.0	0.0	0.17	255	251	0.98	0.01	0.0	0.0	0.0	0.0	0.0	0.0	normal	0	0	1	0	0	0	0	0	0	0
371	0	0	0	0	0	0	0	0	0	0	0	0	0	0	0	0	0	0	0	246	9	0.0	0.0	1.0	1.0	0.04	0.07	0.0	255	9	0.04	0.08	0.0	0.0	0.0	0.0	1.0	1.0	DoS	0	1	0	0	0	0	0	0	0	0
372	0	54540	8314	0	0	0	2	0	1	1	0	0	0	0	0	0	0	0	0	5	37	0.0	0.0	0.0	0.0	1.0	0.0	0.05	255	255	1.0	0.0	0.0	0.0	0.0	0.0	0.05	0.05	DoS	0	1	0	0	0	0	0	0	0	0
373	0	105	0	0	0	0	0	0	0	0	0	0	0	0	0	0	0	0	0	1	1	0.0	0.0	0.0	0.0	1.0	0.0	0.0	255	253	0.99	0.01	0.01	0.0	0.0	0.0	0.0	0.0	normal	0	0	1	0	0	0	0	0	0	0
374	0	285	1892	0	0	0	0	0	1	0	0	0	0	0	0	0	0	0	0	7	7	0.0	0.0	0.0	0.0	1.0	0.0	0.0	255	255	1.0	0.0	0.01	0.0	0.0	0.0	0.0	0.0	normal	0	1	0	0	0	0	0	0	0	0
375	0	0	0	0	0	0	0	0	0	0	0	0	0	0	0	0	0	0	0	141	19	0.0	0.0	1.0	1.0	0.13	0.06	0.0	255	19	0.07	0.06	0.0	0.0	0.0	0.0	1.0	1.0	DoS	0	1	0	0	0	0	0	0	0	0
376	0	123	174	0	0	0	0	1	0	0	0	0	0	0	0	0	0	0	0	2	2	0.0	0.0	0.0	0.0	1.0	0.0	0.0	255	255	1.0	0.0	0.0	0.0	0.01	0.01	0.02	0.02	R2L	0	1	0	0	0	0	0	0	0	0
377	4	32	93	0	0	0	0	0	1	0	0	0	0	0	0	0	0	0	0	1	1	0.0	0.0	0.0	0.0	1.0	0.0	0.0	255	151	0.59	0.02	0.0	0.0	0.0	0.0	0.14	0.0	R2L	0	1	0	0	0	0	0	0	0	0
378	0	0	0	0	0	0	0	0	0	0	0	0	0	0	0	0	0	0	0	216	3	0.0	0.0	1.0	1.0	0.01	0.08	0.0	188	3	0.02	0.08	0.01	0.0	0.0	0.0	1.0	1.0	DoS	0	1	0	0	0	0	0	0	0	0
379	0	78202	1203	0	0	0	0	0	1	0	0	0	0	0	0	0	0	0	0	4	15	0.0	0.0	0.0	0.0	1.0	0.0	0.27	255	255	1.0	0.0	0.0	0.0	0.0	0.0	0.0	0.0	normal	0	1	0	0	0	0	0	0	0	0
380	0	271	5182	0	0	0	0	0	1	0	0	0	0	0	0	0	0	0	0	15	16	0.0	0.0	0.0	0.0	1.0	0.0	0.12	255	255	1.0	0.0	0.0	0.0	0.0	0.0	0.0	0.0	normal	0	1	0	0	0	0	0	0	0	0
381	8213	0	15	0	0	0	0	0	0	0	0	0	0	0	0	0	0	0	0	1	1	0.0	0.0	0.0	0.0	1.0	0.0	0.0	255	8	0.03	0.85	0.0	0.0	0.0	0.0	0.84	0.0	DoS	0	1	0	0	0	0	0	0	0	0
382	0	0	0	0	0	0	0	0	0	0	0	0	0	0	0	0	0	0	0	103	4	1.0	1.0	0.0	0.0	0.04	0.06	0.0	255	4	0.02	0.06	0.0	0.0	1.0	1.0	0.0	0.0	DoS	0	1	0	0	0	0	0	0	0	0
383	0	0	44	0	0	0	0	0	0	0	0	0	0	0	0	0	0	0	0	1	1	1.0	1.0	0.0	0.0	1.0	0.0	0.0	255	132	0.52	0.02	0.0	0.0	0.53	0.44	0.01	0.01	DoS	0	1	0	0	0	0	0	0	0	0
384	12931	1164	160726	0	0	0	0	0	1	611	1	2	684	0	0	3	0	0	0	1	1	0.0	0.0	0.0	0.0	1.0	0.0	0.0	29	5	0.17	0.1	0.03	0.0	0.0	0.0	0.0	0.0	normal	0	1	0	0	0	0	0	0	0	0
385	0	46	74	0	0	0	0	0	0	0	0	0	0	0	0	0	0	0	0	160	160	0.0	0.0	0.0	0.0	1.0	0.0	0.0	255	255	1.0	0.0	0.01	0.0	0.0	0.0	0.0	0.0	normal	0	0	1	0	0	0	0	0	0	0
386	0	0	0	0	0	0	0	0	0	0	0	0	0	0	0	0	0	0	0	282	2	0.0	0.0	1.0	1.0	0.01	0.06	0.0	255	2	0.01	0.06	0.0	0.0	0.0	0.0	1.0	1.0	DoS	0	1	0	0	0	0	0	0	0	0
387	0	1107	331	0	0	0	0	0	1	0	0	0	0	0	0	0	0	0	0	1	1	0.0	0.0	0.0	0.0	1.0	0.0	0.0	20	178	0.9	0.15	0.05	0.01	0.0	0.0	0.0	0.0	normal	0	1	0	0	0	0	0	0	0	0
388	0	4539	0	0	0	0	0	0	0	0	0	0	0	0	0	0	0	0	0	19	18	0.0	0.0	0.0	0.0	0.95	0.11	0.0	84	86	0.57	0.07	0.57	0.02	0.01	0.0	0.0	0.0	normal	0	1	0	0	0	0	0	0	0	0
389	20	241	769	0	0	0	4	0	1	0	0	0	0	0	0	0	0	0	1	1	1	0.0	0.0	0.0	0.0	1.0	0.0	0.0	171	73	0.42	0.04	0.01	0.03	0.0	0.0	0.01	0.01	normal	0	1	0	0	0	0	0	0	0	0
390	7971	0	44	0	0	0	0	0	0	0	0	0	0	0	0	0	0	0	0	1	2	0.0	0.0	0.0	0.0	1.0	0.0	1.0	255	107	0.42	0.02	0.0	0.0	0.55	0.36	0.01	0.01	DoS	0	1	0	0	0	0	0	0	0	0
391	0	223	8619	0	0	0	0	0	1	0	0	0	0	0	0	0	0	0	0	5	7	0.0	0.0	0.0	0.0	1.0	0.0	0.43	48	255	1.0	0.0	0.02	0.02	0.0	0.0	0.0	0.0	normal	0	1	0	0	0	0	0	0	0	0
392	0	0	0	0	0	0	0	0	0	0	0	0	0	0	0	0	0	0	0	270	5	0.0	0.0	1.0	1.0	0.02	0.06	0.0	255	5	0.02	0.06	0.0	0.0	0.0	0.0	1.0	1.0	DoS	0	1	0	0	0	0	0	0	0	0
393	0	0	0	0	0	0	0	0	0	0	0	0	0	0	0	0	0	0	0	432	1	0.04	0.0	0.96	1.0	0.0	1.0	0.0	255	1	0.0	1.0	0.0	0.0	0.03	0.0	0.97	1.0	Probe	0	1	0	0	0	0	0	0	0	0
394	0	205	2120	0	0	0	0	0	1	0	0	0	0	0	0	0	0	0	0	7	14	0.0	0.0	0.0	0.0	1.0	0.0	0.14	255	255	1.0	0.0	0.0	0.0	0.0	0.0	0.0	0.0	normal	0	1	0	0	0	0	0	0	0	0
395	0	310	1656	0	0	0	0	0	1	0	0	0	0	0	0	0	0	0	0	29	29	0.0	0.0	0.0	0.0	1.0	0.0	0.0	29	255	1.0	0.0	0.03	0.01	0.0	0.0	0.0	0.0	normal	0	1	0	0	0	0	0	0	0	0
396	0	1032	0	0	0	0	0	0	0	0	0	0	0	0	0	0	0	0	0	34	34	0.0	0.0	0.0	0.0	1.0	0.0	0.0	255	255	1.0	0.0	1.0	0.0	0.0	0.0	0.0	0.0	DoS	1	0	0	0	0	0	0	0	0	0
397	0	221	1674	0	0	0	0	0	1	0	0	0	0	0	0	0	0	0	0	12	37	0.0	0.0	0.0	0.0	1.0	0.0	0.08	255	255	1.0	0.0	0.0	0.0	0.0	0.0	0.0	0.0	normal	0	1	0	0	0	0	0	0	0	0
398	0	234	1905	0	0	0	0	0	1	0	0	0	0	0	0	0	0	0	0	4	4	0.0	0.0	0.0	0.0	1.0	0.0	0.0	34	255	1.0	0.0	0.03	0.01	0.0	0.0	0.0	0.0	normal	0	1	0	0	0	0	0	0	0	0
399	0	56	57	0	0	0	0	0	0	0	0	0	0	0	0	0	0	0	0	510	510	0.0	0.0	0.0	0.0	1.0	0.0	0.0	255	255	1.0	0.0	1.0	0.0	0.0	0.0	0.0	0.0	normal	0	0	1	0	0	0	0	0	0	0
400	0	0	0	0	0	0	0	0	0	0	0	0	0	0	0	0	0	0	0	136	4	1.0	1.0	0.0	0.0	0.03	0.1	0.0	255	4	0.02	0.09	0.0	0.0	1.0	1.0	0.0	0.0	DoS	0	1	0	0	0	0	0	0	0	0
401	0	315	773	0	0	0	0	0	1	0	0	0	0	0	0	0	0	0	0	32	32	0.0	0.0	0.0	0.0	1.0	0.0	0.0	255	255	1.0	0.0	0.0	0.0	0.0	0.0	0.0	0.0	normal	0	1	0	0	0	0	0	0	0	0
402	0	30	217	0	0	0	0	0	1	0	0	0	0	0	0	0	0	0	0	1	1	0.0	0.0	0.0	0.0	1.0	0.0	0.0	255	2	0.01	0.02	0.0	0.0	0.0	0.0	0.0	0.0	R2L	0	1	0	0	0	0	0	0	0	0
403	0	0	0	0	0	0	0	0	0	0	0	0	0	0	0	0	0	0	0	256	19	0.0	0.0	1.0	1.0	0.07	0.06	0.0	255	19	0.07	0.06	0.0	0.0	0.0	0.0	1.0	1.0	DoS	0	1	0	0	0	0	0	0	0	0
404	0	358	490	0	0	0	0	0	1	0	0	0	0	0	0	0	0	0	0	29	36	0.0	0.0	0.0	0.0	1.0	0.0	0.06	30	255	1.0	0.0	0.03	0.05	0.0	0.0	0.0	0.0	normal	0	1	0	0	0	0	0	0	0	0
405	0	0	0	0	0	0	0	0	0	0	0	0	0	0	0	0	0	0	0	254	5	0.0	0.0	1.0	1.0	0.02	0.06	0.0	255	5	0.02	0.06	0.0	0.0	0.0	0.0	1.0	1.0	DoS	0	1	0	0	0	0	0	0	0	0
406	0	220	770	0	0	0	0	0	1	0	0	0	0	0	0	0	0	0	0	14	24	0.0	0.0	0.0	0.0	1.0	0.0	0.12	255	255	1.0	0.0	0.0	0.0	0.0	0.0	0.0	0.0	normal	0	1	0	0	0	0	0	0	0	0
407	0	105	0	0	0	0	0	0	0	0	0	0	0	0	0	0	0	0	0	1	1	0.0	0.0	0.0	0.0	1.0	0.0	0.0	255	251	0.98	0.01	0.01	0.0	0.0	0.0	0.0	0.0	R2L	0	0	1	0	0	0	0	0	0	0
408	7646	0	44	0	0	0	0	0	0	0	0	0	0	0	0	0	0	0	0	1	1	0.0	0.0	0.0	0.0	1.0	0.0	0.0	255	164	0.64	0.03	0.0	0.0	0.33	0.51	0.11	0.08	DoS	0	1	0	0	0	0	0	0	0	0
409	0	0	0	0	0	0	0	0	0	0	0	0	0	0	0	0	0	0	0	137	8	1.0	1.0	0.0	0.0	0.06	0.06	0.0	255	8	0.03	0.06	0.0	0.0	1.0	1.0	0.0	0.0	DoS	0	1	0	0	0	0	0	0	0	0
410	0	245	2454	0	0	0	0	0	1	0	0	0	0	0	0	0	0	0	0	9	15	0.0	0.0	0.0	0.0	1.0	0.0	0.13	255	255	1.0	0.0	0.0	0.0	0.0	0.0	0.0	0.0	normal	0	1	0	0	0	0	0	0	0	0
411	0	0	0	0	0	0	0	0	0	0	0	0	0	0	0	0	0	0	0	120	120	1.0	1.0	0.0	0.0	1.0	0.0	0.0	255	218	0.85	0.07	0.0	0.0	0.83	0.97	0.02	0.0	DoS	0	1	0	0	0	0	0	0	0	0
412	0	54	54	0	0	0	0	0	0	0	0	0	0	0	0	0	0	0	0	511	511	0.0	0.0	0.0	0.0	1.0	0.0	0.0	255	255	1.0	0.0	0.85	0.0	0.0	0.0	0.0	0.0	normal	0	0	1	0	0	0	0	0	0	0
413	0	0	0	0	0	0	0	0	0	0	0	0	0	0	0	0	0	0	0	511	1	0.08	0.0	0.92	1.0	0.0	1.0	0.0	255	1	0.0	1.0	0.0	0.0	0.13	0.0	0.87	1.0	Probe	0	1	0	0	0	0	0	0	0	0
414	0	268	1014	0	0	0	0	0	1	0	0	0	0	0	0	0	0	0	0	4	4	0.0	0.0	0.0	0.0	1.0	0.0	0.0	255	255	1.0	0.0	0.0	0.0	0.0	0.0	0.0	0.0	normal	0	1	0	0	0	0	0	0	0	0
415	0	324	13335	0	0	0	0	0	1	0	0	0	0	0	0	0	0	0	0	20	29	0.0	0.0	0.0	0.0	1.0	0.0	0.07	20	255	1.0	0.0	0.05	0.07	0.0	0.0	0.0	0.0	normal	0	1	0	0	0	0	0	0	0	0
416	0	54540	8314	0	0	0	2	0	1	1	0	0	0	0	0	0	0	0	0	5	5	0.0	0.0	0.0	0.0	1.0	0.0	0.0	255	255	1.0	0.0	0.0	0.0	0.0	0.0	0.04	0.04	DoS	0	1	0	0	0	0	0	0	0	0
417	0	0	0	0	0	0	0	0	0	0	0	0	0	0	0	0	0	0	0	250	9	0.0	0.0	1.0	1.0	0.04	0.06	0.0	255	9	0.04	0.07	0.0	0.0	0.0	0.0	1.0	1.0	DoS	0	1	0	0	0	1	0	0	0	0
418	1	2599	293	0	0	0	0	0	1	0	0	0	0	0	0	0	0	0	0	2	3	0.0	0.0	0.0	0.0	1.0	0.0	0.67	255	247	0.97	0.04	0.0	0.0	0.0	0.0	0.03	0.0	DoS	0	1	0	0	0	0	0	0	0	0
419	0	1176	368	0	0	0	0	0	1	0	0	0	0	0	0	0	0	0	0	1	1	0.0	0.0	0.0	0.0	1.0	0.0	0.0	128	167	0.6	0.03	0.01	0.01	0.0	0.0	0.0	0.0	normal	0	1	0	0	0	0	0	0	0	0
420	0	0	0	0	0	0	0	0	0	0	0	0	0	0	0	0	0	0	0	118	2	1.0	1.0	0.0	0.0	0.02	0.07	0.0	255	2	0.01	0.06	0.0	0.0	1.0	1.0	0.0	0.0	DoS	0	1	0	0	0	0	0	0	0	0
421	0	222	827	0	0	0	0	0	1	0	0	0	0	0	0	0	0	0	0	7	7	0.0	0.0	0.0	0.0	1.0	0.0	0.0	38	255	1.0	0.0	0.03	0.04	0.0	0.0	0.0	0.0	normal	0	1	0	0	0	0	0	0	0	0
422	0	252	5354	0	0	0	0	0	1	0	0	0	0	0	0	0	0	0	0	5	5	0.0	0.0	0.0	0.0	1.0	0.0	0.0	43	255	1.0	0.0	0.02	0.02	0.0	0.0	0.0	0.0	normal	0	1	0	0	0	0	0	0	0	0
423	0	0	0	0	0	0	0	0	0	0	0	0	0	0	0	0	0	0	0	103	9	0.0	0.0	1.0	1.0	0.09	0.07	0.0	255	9	0.04	0.05	0.0	0.0	0.0	0.0	1.0	1.0	DoS	0	1	0	0	0	0	0	0	0	0
424	0	236	3222	0	0	0	0	0	1	0	0	0	0	0	0	0	0	0	0	3	4	0.0	0.0	0.0	0.0	1.0	0.0	0.5	255	211	0.83	0.11	0.0	0.0	0.0	0.0	0.1	0.0	normal	0	1	0	0	0	0	0	0	0	0
425	0	868	0	0	0	0	0	0	0	0	0	0	0	0	0	0	0	0	0	1	1	0.0	0.0	0.0	0.0	1.0	0.0	0.0	1	23	1.0	0.0	1.0	0.09	0.0	0.0	0.0	0.0	normal	0	1	0	0	0	0	0	0	0	0
426	1	0	36	0	0	0	0	0	1	0	0	0	0	0	0	0	0	0	0	2	9	0.0	0.0	1.0	1.0	0.5	1.0	1.0	255	41	0.16	0.02	0.0	0.0	0.0	0.0	0.6	1.0	Probe	0	1	0	0	0	0	0	0	0	0
427	0	0	0	0	0	0	0	0	0	0	0	0	0	0	0	0	0	0	0	1	1	0.0	0.0	1.0	1.0	1.0	0.0	0.0	255	1	0.0	0.24	0.23	0.0	0.0	0.0	0.23	1.0	normal	0	1	0	0	0	0	0	0	0	0
428	0	0	0	0	0	0	0	0	0	0	0	0	0	0	0	0	0	0	0	224	2	0.0	0.0	1.0	1.0	0.01	0.06	0.0	255	2	0.01	0.07	0.0	0.0	0.0	0.0	1.0	1.0	DoS	0	1	0	0	0	0	0	0	0	0
429	0	23	0	0	0	0	0	0	0	0	0	0	0	0	0	0	0	0	0	1	1	0.0	0.0	0.0	0.0	1.0	0.0	0.0	255	1	0.0	0.03	0.0	0.0	0.0	0.0	0.0	0.0	R2L	0	0	1	0	0	0	0	0	0	0
430	0	0	0	0	0	0	0	0	0	0	0	0	0	0	0	0	0	0	0	196	9	0.0	0.0	1.0	1.0	0.05	0.06	0.0	255	9	0.04	0.07	0.0	0.0	0.0	0.0	1.0	1.0	DoS	0	1	0	0	0	0	0	0	0	0
431	0	221	310	0	0	0	0	0	1	0	0	0	0	0	0	0	0	0	0	6	6	0.0	0.0	0.0	0.0	1.0	0.0	0.0	168	255	1.0	0.0	0.01	0.02	0.0	0.0	0.0	0.0	normal	0	1	0	0	0	0	0	0	0	0
432	1	2599	293	0	0	0	0	0	1	0	0	0	0	0	0	0	0	0	0	3	3	0.0	0.0	0.0	0.0	1.0	0.0	0.0	255	188	0.74	0.13	0.0	0.0	0.0	0.0	0.25	0.0	DoS	0	1	0	0	0	0	0	0	0	0
433	0	28	0	0	3	0	0	0	0	0	0	0	0	0	0	0	0	0	0	80	80	0.0	0.0	0.0	0.0	1.0	0.0	0.0	255	80	0.31	0.02	0.31	0.0	0.0	0.0	0.0	0.0	normal	0	0	1	0	0	0	0	0	0	0
434	0	0	0	0	0	0	0	0	0	0	0	0	0	0	0	0	0	0	0	1	3	1.0	1.0	0.0	0.0	1.0	0.0	1.0	45	64	0.33	0.07	0.02	0.03	1.0	0.23	0.0	0.77	Probe	0	1	0	0	0	0	0	0	0	0
435	0	334	55417	0	0	0	0	0	1	0	0	0	0	0	0	0	0	0	0	1	1	0.0	0.0	0.0	0.0	1.0	0.0	0.0	90	255	1.0	0.0	0.01	0.02	0.0	0.0	0.0	0.0	normal	0	1	0	0	0	0	0	0	0	0
436	0	239	2049	0	0	0	0	0	1	0	0	0	0	0	0	0	0	0	0	2	2	0.0	0.0	0.0	0.0	1.0	0.0	0.0	255	255	1.0	0.0	0.0	0.0	0.0	0.0	0.0	0.0	normal	0	1	0	0	0	0	0	0	0	0
437	0	0	0	0	0	0	0	0	0	0	0	0	0	0	0	0	0	0	0	477	1	0.05	1.0	0.95	0.0	0.0	1.0	0.0	255	1	0.0	1.0	0.0	0.0	0.05	1.0	0.95	0.0	Probe	0	1	0	0	0	0	0	0	0	0
438	0	40008	0	0	0	0	0	0	0	0	0	0	0	0	0	0	0	0	0	3	3	0.0	0.0	0.0	0.0	1.0	0.0	0.0	142	145	0.23	0.04	0.23	0.4	0.0	0.0	0.02	0.0	normal	1	0	0	0	0	0	0	0	0	0
439	4	28	93	0	0	0	0	0	1	0	0	0	0	0	0	0	0	0	0	1	1	0.0	0.0	0.0	0.0	1.0	0.0	0.0	255	224	0.88	0.04	0.0	0.0	0.0	0.0	0.0	0.0	R2L	0	1	0	0	0	0	0	0	0	0
440	0	222	1680	0	0	0	0	0	1	0	0	0	0	0	0	0	0	0	0	4	4	0.0	0.0	0.0	0.0	1.0	0.0	0.0	255	255	1.0	0.0	0.0	0.0	0.0	0.0	0.0	0.0	normal	0	1	0	0	0	0	0	0	0	0
441	0	206	601	0	0	0	0	0	1	0	0	0	0	0	0	0	0	0	0	9	9	0.0	0.0	0.0	0.0	1.0	0.0	0.0	158	255	1.0	0.0	0.01	0.02	0.0	0.0	0.0	0.0	normal	0	1	0	0	0	0	0	0	0	0
442	0	286	5989	0	0	0	0	0	1	0	0	0	0	0	0	0	0	0	0	6	6	0.0	0.0	0.0	0.0	1.0	0.0	0.0	6	251	1.0	0.0	0.17	0.07	0.0	0.0	0.0	0.0	normal	0	1	0	0	0	0	0	0	0	0
443	0	272	404	0	0	0	0	0	1	0	0	0	0	0	0	0	0	0	0	8	9	0.0	0.0	0.0	0.0	1.0	0.0	0.22	41	255	1.0	0.0	0.02	0.01	0.0	0.0	0.0	0.0	normal	0	1	0	0	0	0	0	0	0	0
444	0	1032	0	0	0	0	0	0	0	0	0	0	0	0	0	0	0	0	0	156	156	0.0	0.0	0.0	0.0	1.0	0.0	0.0	255	254	1.0	0.01	1.0	0.0	0.0	0.0	0.0	0.0	DoS	1	0	0	0	0	0	0	0	0	0
445	0	211	740	0	0	0	0	0	1	0	0	0	0	0	0	0	0	0	0	3	3	0.0	0.0	0.0	0.0	1.0	0.0	0.0	3	255	1.0	0.0	0.33	0.04	0.0	0.0	0.0	0.0	normal	0	1	0	0	0	0	0	0	0	0
446	0	0	83	0	0	0	0	0	1	0	0	0	0	0	0	0	0	0	0	1	1	0.0	0.0	0.0	0.0	1.0	0.0	0.0	18	103	0.44	0.28	0.06	0.02	0.0	0.0	0.0	0.0	normal	0	1	0	0	0	0	0	0	0	0
447	0	260	32017	0	0	0	0	0	1	0	0	0	0	0	0	0	0	0	0	1	1	0.0	0.0	0.0	0.0	1.0	0.0	0.0	48	255	1.0	0.0	0.02	0.02	0.0	0.0	0.0	0.0	normal	0	1	0	0	0	0	0	0	0	0
448	0	105	147	0	0	0	0	0	0	0	0	0	0	0	0	0	0	0	0	1	1	0.0	0.0	0.0	0.0	1.0	0.0	0.0	255	248	0.97	0.01	0.01	0.0	0.0	0.0	0.0	0.0	R2L	0	0	1	0	0	0	0	0	0	0
449	0	0	0	0	0	0	0	0	0	0	0	0	0	0	0	0	0	0	0	167	12	1.0	1.0	0.0	0.0	0.07	0.1	0.0	255	12	0.05	0.1	0.0	0.0	1.0	1.0	0.0	0.0	DoS	0	1	0	0	0	1	0	0	0	0
450	0	119	188	0	0	0	0	1	0	0	0	0	0	0	0	0	0	0	0	2	2	0.0	0.0	0.0	0.0	1.0	0.0	0.0	255	33	0.13	0.02	0.0	0.0	0.0	0.0	0.0	0.03	R2L	0	1	0	0	0	0	0	0	0	0
451	804	21184	0	0	0	0	0	0	1	0	0	0	0	0	0	0	0	0	0	50	50	0.02	0.02	0.98	0.98	1.0	0.0	0.0	255	253	0.99	0.01	0.0	0.0	0.01	0.01	0.7	0.71	DoS	0	1	0	0	0	0	0	0	0	0
452	0	0	0	0	0	0	0	0	0	0	0	0	0	0	0	0	0	0	0	210	3	0.0	0.0	1.0	1.0	0.01	0.07	0.0	255	3	0.01	0.08	0.0	0.0	0.0	0.0	1.0	1.0	DoS	0	1	0	0	0	0	0	0	0	0
453	0	1	0	0	0	0	0	0	0	0	0	0	0	0	0	0	0	0	0	32	11	0.0	0.0	0.0	0.0	0.34	0.09	0.0	255	11	0.04	0.58	0.99	0.0	0.0	0.0	0.01	0.0	normal	0	0	1	0	0	0	0	0	0	0
454	0	43	43	0	0	0	0	0	0	0	0	0	0	0	0	0	0	0	0	49	49	0.0	0.0	0.0	0.0	1.0	0.0	0.0	255	255	1.0	0.0	0.0	0.0	0.0	0.0	0.0	0.0	normal	0	0	1	0	0	0	0	0	0	0
455	0	218	9432	0	0	0	0	0	1	0	0	0	0	0	0	0	0	0	0	19	19	0.0	0.0	0.0	0.0	1.0	0.0	0.0	65	250	1.0	0.0	0.02	0.06	0.0	0.0	0.0	0.0	normal	0	1	0	0	0	0	0	0	0	0
456	0	0	0	0	0	0	0	0	0	0	0	0	0	0	0	0	0	0	0	509	1	0.01	0.0	0.96	1.0	0.0	1.0	0.0	255	1	0.0	1.0	0.0	0.0	0.0	0.0	0.97	1.0	Probe	0	1	0	0	0	0	0	0	0	0
457	0	0	0	0	0	0	0	0	0	0	0	0	0	0	0	0	0	0	0	1	1	1.0	1.0	0.0	0.0	1.0	0.0	0.0	192	1	0.01	0.99	0.99	0.0	0.99	1.0	0.0	0.0	Probe	0	1	0	0	0	0	0	0	0	0
458	0	0	0	0	0	0	0	0	0	0	0	0	0	0	0	0	0	0	0	4	1	0.0	0.0	0.75	1.0	0.25	1.0	0.0	148	52	0.19	0.03	0.01	0.04	0.0	0.0	0.89	1.0	Probe	0	1	0	0	0	0	0	0	0	0
459	7590	0	44	0	0	0	0	0	0	0	0	0	0	0	0	0	0	0	0	1	1	0.0	0.0	0.0	0.0	1.0	0.0	0.0	255	176	0.69	0.02	0.0	0.0	0.45	0.43	0.01	0.01	DoS	0	1	0	0	0	0	0	0	0	0
460	0	209	2827	0	0	0	0	0	1	0	0	0	0	0	0	0	0	0	0	28	30	0.0	0.0	0.0	0.0	1.0	0.0	0.1	76	255	1.0	0.0	0.01	0.02	0.0	0.0	0.0	0.0	normal	0	1	0	0	0	0	0	0	0	0
461	0	0	0	0	0	0	0	0	0	0	0	0	0	0	0	0	0	0	0	181	4	1.0	1.0	0.0	0.0	0.02	0.09	0.0	255	4	0.02	0.09	0.0	0.0	1.0	1.0	0.0	0.0	DoS	0	1	0	0	0	0	0	0	0	0
462	0	283	11422	0	0	0	0	0	1	0	0	0	0	0	0	0	0	0	0	9	9	0.0	0.0	0.0	0.0	1.0	0.0	0.0	34	255	1.0	0.0	0.03	0.02	0.03	0.0	0.0	0.0	normal	0	1	0	0	0	0	0	0	0	0
463	0	198	5989	0	0	0	0	0	1	0	0	0	0	0	0	0	0	0	0	9	9	0.0	0.0	0.0	0.0	1.0	0.0	0.0	9	253	1.0	0.0	0.11	0.06	0.0	0.0	0.0	0.0	normal	0	1	0	0	0	0	0	0	0	0
464	0	0	0	0	0	0	0	0	0	0	0	0	0	0	0	0	0	0	0	102	19	0.0	0.0	1.0	1.0	0.19	0.07	0.0	255	19	0.07	0.06	0.0	0.0	0.0	0.0	1.0	1.0	DoS	0	1	0	0	0	0	0	0	0	0
465	0	0	0	0	0	0	0	0	0	0	0	0	0	0	0	0	0	0	0	508	1	0.0	0.0	1.0	1.0	0.0	0.99	0.0	255	1	0.0	1.0	0.0	0.0	0.0	0.0	1.0	1.0	Probe	0	1	0	0	0	0	0	0	0	0
466	0	483	6839	0	0	0	0	0	1	0	0	0	0	0	0	0	0	0	0	2	2	0.0	0.0	0.0	0.0	1.0	0.0	0.0	255	255	1.0	0.0	0.0	0.0	0.0	0.0	0.0	0.0	normal	0	1	0	0	0	0	0	0	0	0
467	0	314	1885	0	0	0	0	0	1	0	0	0	0	0	0	0	0	0	0	4	10	0.0	0.0	0.0	0.0	1.0	0.0	0.2	48	242	1.0	0.0	0.02	0.03	0.0	0.0	0.0	0.0	normal	0	1	0	0	0	0	0	0	0	0
468	0	317	303	0	0	0	0	0	1	0	0	0	0	0	0	0	0	0	0	21	21	0.0	0.0	0.0	0.0	1.0	0.0	0.0	21	255	1.0	0.0	0.05	0.08	0.0	0.0	0.0	0.0	normal	0	1	0	0	0	0	0	0	0	0
469	0	53	53	0	0	0	0	0	0	0	0	0	0	0	0	0	0	0	0	286	286	0.0	0.0	0.0	0.0	1.0	0.0	0.0	255	255	1.0	0.0	0.86	0.0	0.0	0.0	0.0	0.0	normal	0	0	1	0	0	0	0	0	0	0
470	0	0	0	0	0	0	0	0	0	0	0	0	0	0	0	0	0	0	0	254	12	0.0	0.0	1.0	1.0	0.05	0.07	0.0	255	12	0.05	0.07	0.0	0.0	0.0	0.0	1.0	1.0	DoS	0	1	0	0	0	0	0	0	0	0
471	0	0	0	0	0	0	0	0	0	0	0	0	0	0	0	0	0	0	0	2	1	0.0	0.0	0.5	1.0	0.5	1.0	0.0	255	32	0.13	0.02	0.0	0.0	0.0	0.0	0.11	0.75	U2R	0	1	0	0	0	0	0	0	0	0
472	7	30	93	0	0	0	0	0	1	0	0	0	0	0	0	0	0	0	0	1	1	0.0	0.0	0.0	0.0	1.0	0.0	0.0	255	246	0.96	0.01	0.0	0.0	0.0	0.0	0.0	0.0	R2L	0	1	0	0	0	0	0	0	0	0
473	0	54540	8314	0	0	0	2	0	1	1	0	0	0	0	0	0	0	0	0	3	13	0.0	0.0	0.0	0.0	1.0	0.0	0.15	255	255	1.0	0.0	0.0	0.0	0.0	0.0	0.03	0.03	DoS	0	1	0	0	0	0	0	0	0	0
474	0	315	11915	0	0	0	0	0	1	0	0	0	0	0	0	0	0	0	0	16	16	0.0	0.0	0.0	0.0	1.0	0.0	0.0	255	255	1.0	0.0	0.0	0.0	0.0	0.0	0.0	0.0	normal	0	1	0	0	0	0	0	0	0	0
475	0	310	1934	0	0	0	0	0	1	0	0	0	0	0	0	0	0	0	0	3	8	0.0	0.0	0.0	0.0	1.0	0.0	0.25	6	255	1.0	0.0	0.17	0.03	0.0	0.0	0.0	0.0	normal	0	1	0	0	0	0	0	0	0	0
476	3	0	0	0	0	0	0	0	0	0	0	0	0	0	0	0	0	0	0	143	2	0.0	0.0	1.0	1.0	0.01	0.55	0.0	150	2	0.01	0.52	0.95	0.0	0.0	0.0	0.95	1.0	normal	0	1	0	0	0	0	0	0	0	0
477	0	54	53	0	0	0	0	0	0	0	0	0	0	0	0	0	0	0	0	511	511	0.0	0.0	0.0	0.0	1.0	0.0	0.0	255	255	1.0	0.0	0.95	0.0	0.0	0.0	0.0	0.0	normal	0	0	1	0	0	0	0	0	0	0
478	7290	0	44	0	0	0	0	0	0	0	0	0	0	0	0	0	0	0	0	1	1	0.0	0.0	0.0	0.0	1.0	0.0	0.0	255	229	0.9	0.11	0.0	0.0	0.5	0.55	0.11	0.01	DoS	0	1	0	0	0	0	0	0	0	0
479	0	341	342	0	0	0	0	0	1	0	0	0	0	0	0	0	0	0	0	2	4	0.0	0.0	0.0	0.0	1.0	0.0	0.75	255	255	1.0	0.0	0.0	0.0	0.0	0.0	0.0	0.0	normal	0	1	0	0	0	0	0	0	0	0
480	0	356	4048	0	0	0	0	0	1	0	0	0	0	0	0	0	0	0	0	1	1	0.0	0.0	0.0	0.0	1.0	0.0	0.0	34	255	1.0	0.0	0.03	0.03	0.03	0.0	0.0	0.0	normal	0	1	0	0	0	0	0	0	0	0
481	280	283618	0	0	0	0	0	0	0	0	0	0	0	0	0	0	0	0	0	1	1	0.0	0.0	0.0	0.0	1.0	0.0	0.0	3	15	1.0	0.0	1.0	0.13	0.0	0.0	0.0	0.0	R2L	0	1	0	0	0	0	0	0	0	0
482	2	24	109	0	0	0	0	0	0	0	0	0	0	0	0	0	0	0	0	3	6	0.0	0.0	0.67	0.5	0.67	0.67	0.5	45	85	0.33	0.11	0.02	0.02	0.0	0.0	0.87	0.69	Probe	0	1	0	0	0	0	0	0	0	0
483	0	207	638	0	0	0	0	0	1	0	0	0	0	0	0	0	0	0	0	14	14	0.0	0.0	0.0	0.0	1.0	0.0	0.0	255	255	1.0	0.0	0.0	0.0	0.0	0.0	0.0	0.0	normal	0	1	0	0	0	0	0	0	0	0
484	0	0	0	0	0	0	0	0	0	0	0	0	0	0	0	0	0	0	0	299	19	1.0	1.0	0.0	0.0	0.06	0.06	0.0	255	19	0.07	0.07	0.0	0.0	1.0	1.0	0.0	0.0	DoS	0	1	0	0	0	0	0	0	0	0
485	0	1	1	0	0	0	0	0	0	0	0	0	0	0	0	0	0	0	0	105	1	0.0	0.0	0.0	0.0	0.01	1.0	0.0	255	1	0.0	1.0	1.0	0.0	0.0	0.0	0.0	0.0	Probe	0	0	1	0	0	0	0	0	0	0
486	8027	0	44	0	0	0	0	0	0	0	0	0	0	0	0	0	0	0	0	1	1	0.0	0.0	0.0	0.0	1.0	0.0	0.0	255	98	0.38	0.02	0.0	0.0	0.61	0.44	0.01	0.01	DoS	0	1	0	0	0	0	0	0	0	0
487	0	320	270	0	0	0	0	0	1	0	0	0	0	0	0	0	0	0	0	9	11	0.0	0.0	0.0	0.0	1.0	0.0	0.27	255	151	0.59	0.33	0.0	0.0	0.01	0.0	0.38	0.01	normal	0	1	0	0	0	0	0	0	0	0
488	0	54540	8314	0	0	0	2	0	1	1	0	0	0	0	0	0	0	0	0	6	6	0.0	0.0	0.17	0.17	1.0	0.0	0.0	255	229	0.9	0.01	0.0	0.0	0.0	0.0	0.01	0.01	DoS	0	1	0	0	0	0	0	0	0	0
489	0	44	126	0	0	0	0	0	0	0	0	0	0	0	0	0	0	0	0	106	177	0.0	0.0	0.0	0.0	0.99	0.02	0.01	255	254	1.0	0.01	0.0	0.0	0.0	0.0	0.0	0.0	normal	0	0	1	0	0	0	0	0	0	0
490	0	304	3441	0	0	0	0	0	1	0	0	0	0	0	0	0	0	0	0	22	22	0.0	0.0	0.0	0.0	1.0	0.0	0.0	22	255	1.0	0.0	0.05	0.04	0.0	0.0	0.0	0.0	normal	0	1	0	0	0	0	0	0	0	0
491	0	340	247	0	0	0	0	0	1	0	0	0	0	0	0	0	0	0	0	1	9	0.0	0.0	0.0	0.0	1.0	0.0	0.33	19	255	1.0	0.0	0.05	0.04	0.0	0.01	0.0	0.0	normal	0	1	0	0	0	0	0	0	0	0
492	0	0	0	0	0	0	0	0	0	0	0	0	0	0	0	0	0	0	0	234	4	0.0	0.0	1.0	1.0	0.02	0.07	0.0	255	4	0.02	0.07	0.0	0.0	0.0	0.0	1.0	1.0	DoS	0	1	0	0	0	0	0	0	0	0
493	0	0	0	0	0	0	0	0	0	0	0	0	0	0	0	0	0	0	0	1	3	1.0	1.0	0.0	0.0	1.0	0.0	1.0	63	85	0.33	0.05	0.03	0.04	1.0	1.0	0.0	0.0	Probe	0	1	0	0	0	0	0	0	0	0
494	0	0	0	0	0	0	0	0	0	0	0	0	0	0	0	0	0	0	0	202	1	0.0	0.0	1.0	1.0	0.0	0.07	0.0	255	1	0.0	0.07	0.0	0.0	0.0	0.0	1.0	1.0	DoS	0	1	0	0	0	0	0	0	0	0
495	0	1	1	0	0	0	0	0	0	0	0	0	0	0	0	0	0	0	0	29	2	0.0	0.0	0.0	0.0	0.07	0.34	0.0	255	2	0.01	0.45	0.93	0.0	0.0	0.0	0.07	0.0	normal	0	0	1	0	0	0	0	0	0	0
496	0	20	0	0	0	0	0	0	0	0	0	0	0	0	0	0	0	0	0	1	42	0.0	0.0	0.0	0.0	1.0	0.0	1.0	1	42	1.0	0.0	1.0	0.29	0.0	0.0	0.0	0.0	Probe	1	0	0	0	0	0	0	0	0	0
497	0	43	83	0	0	0	0	0	0	0	0	0	0	0	0	0	0	0	0	172	172	0.0	0.0	0.0	0.0	1.0	0.0	0.0	255	255	1.0	0.0	0.01	0.0	0.0	0.0	0.0	0.0	normal	0	0	1	0	0	0	0	0	0	0
498	0	0	0	0	0	0	0	0	0	0	0	0	0	0	0	0	0	0	0	53	5	1.0	1.0	0.0	0.0	0.09	0.15	0.0	255	5	0.02	0.15	0.0	0.0	1.0	1.0	0.0	0.0	DoS	0	1	0	0	0	0	0	0	1	0
499	0	44	112	0	0	0	0	0	0	0	0	0	0	0	0	0	0	0	0	3	5	0.0	0.0	0.0	0.0	1.0	0.0	0.4	255	225	0.88	0.01	0.01	0.0	0.0	0.0	0.04	0.0	normal	0	0	1	0	0	0	0	0	0	0
500	0	36	0	0	0	0	0	0	0	0	0	0	0	0	0	0	0	0	0	1	1	0.0	0.0	0.0	0.0	1.0	0.0	0.0	138	37	0.27	0.06	0.27	0.0	0.01	0.0	0.0	0.0	normal	1	0	0	0	0	0	0	0	0	0
501	0	0	0	0	0	0	0	0	0	0	0	0	0	0	0	0	0	0	0	150	20	1.0	1.0	0.0	0.0	0.13	0.06	0.0	255	20	0.08	0.07	0.0	0.0	1.0	1.0	0.0	0.0	DoS	0	1	0	0	0	0	0	0	0	0
502	7566	0	44	0	0	0	0	0	0	0	0	0	0	0	0	0	0	0	0	1	1	0.0	0.0	0.0	0.0	1.0	0.0	0.0	255	166	0.65	0.33	0.0	0.0	0.49	0.76	0.32	0.01	DoS	0	1	0	0	0	0	0	0	0	0
503	0	0	0	0	0	0	0	0	0	0	0	0	0	0	0	0	0	0	0	217	17	0.0	0.0	1.0	1.0	0.08	0.06	0.0	255	17	0.07	0.07	0.0	0.0	0.0	0.0	1.0	1.0	DoS	0	1	0	0	0	0	0	0	0	0
504	0	54540	8314	0	0	0	2	0	1	1	0	0	0	0	0	0	0	0	0	5	10	0.0	0.0	0.0	0.0	1.0	0.0	0.2	255	242	0.95	0.01	0.0	0.0	0.0	0.0	0.06	0.06	DoS	0	1	0	0	0	0	0	0	0	0
505	0	1032	0	0	0	0	0	0	0	0	0	0	0	0	0	0	0	0	0	442	442	0.0	0.0	0.0	0.0	1.0	0.0	0.0	255	255	1.0	0.0	1.0	0.0	0.0	0.0	0.0	0.0	DoS	1	0	0	0	0	0	0	0	0	0
506	0	272	1379	0	0	0	0	0	1	0	0	0	0	0	0	0	0	0	0	24	31	0.0	0.0	0.0	0.0	1.0	0.0	0.06	186	255	1.0	0.0	0.01	0.02	0.0	0.0	0.0	0.0	normal	0	1	0	0	0	0	0	0	0	0
507	0	123	174	0	0	0	0	1	0	0	0	0	0	0	0	0	0	0	0	2	2	0.0	0.0	0.0	0.0	1.0	0.0	0.0	255	49	0.19	0.02	0.0	0.0	0.0	0.0	0.01	0.04	R2L	0	1	0	0	0	0	0	0	0	0
508	0	0	0	0	0	0	0	0	0	0	0	0	0	0	0	0	0	0	0	101	18	0.0	0.0	1.0	1.0	0.18	0.06	0.0	255	18	0.07	0.05	0.0	0.0	0.0	0.0	1.0	1.0	DoS	0	1	0	0	0	0	0	0	0	0
509	0	105	147	0	0	0	0	0	0	0	0	0	0	0	0	0	0	0	0	1	1	0.0	0.0	0.0	0.0	1.0	0.0	0.0	237	235	0.99	0.01	0.0	0.0	0.0	0.0	0.0	0.0	R2L	0	0	1	0	0	0	0	0	0	0
510	0	321	4405	0	0	0	0	0	1	0	0	0	0	0	0	0	0	0	0	9	10	0.0	0.0	0.0	0.0	1.0	0.0	0.2	13	255	1.0	0.0	0.08	0.03	0.0	0.0	0.0	0.0	normal	0	1	0	0	0	0	0	0	0	0
511	0	0	1452	0	0	0	0	0	0	0	0	0	0	0	0	0	0	0	0	4	10	0.25	0.1	0.0	0.0	1.0	0.0	0.2	253	255	1.0	0.0	0.0	0.01	0.0	0.0	0.0	0.0	normal	0	1	0	0	0	0	0	0	0	0
512	1	6	54	0	0	0	0	0	0	0	0	0	0	0	0	0	0	0	0	4	5	0.0	0.2	0.5	0.4	0.5	0.75	0.6	255	83	0.33	0.1	0.0	0.0	0.0	0.0	0.33	0.48	Probe	0	1	0	0	0	0	0	0	0	0
513	0	47	0	0	0	0	0	0	0	0	0	0	0	0	0	0	0	0	0	1	1	0.0	0.0	0.0	0.0	1.0	0.0	0.0	255	255	1.0	0.0	0.01	0.0	0.0	0.0	0.0	0.0	R2L	0	0	1	0	0	0	0	0	0	0
514	0	1032	0	0	0	0	0	0	0	0	0	0	0	0	0	0	0	0	0	174	174	0.0	0.0	0.0	0.0	1.0	0.0	0.0	255	254	1.0	0.01	1.0	0.0	0.0	0.0	0.0	0.0	DoS	1	0	0	0	0	0	0	0	0	0
515	0	1008	0	0	0	0	0	0	0	0	0	0	0	0	0	0	0	0	0	206	206	0.0	0.0	0.0	0.0	1.0	0.0	0.0	255	255	1.0	0.0	1.0	0.0	0.0	0.0	0.0	0.0	DoS	1	0	0	0	0	0	0	0	0	0
516	0	8	0	0	0	0	0	0	0	0	0	0	0	0	0	0	0	0	0	1	34	0.0	0.0	0.0	0.0	1.0	0.0	1.0	2	51	1.0	0.0	1.0	0.51	0.0	0.0	0.0	0.0	Probe	1	0	0	0	0	0	0	0	0	0
517	2057	72564	0	0	0	0	0	0	1	0	0	0	0	0	0	0	0	0	0	11	11	0.0	0.0	1.0	1.0	1.0	0.0	0.0	255	243	0.95	0.01	0.0	0.0	0.02	0.02	0.35	0.37	DoS	0	1	0	0	0	0	0	0	0	0
518	0	279	705	0	0	0	0	0	1	0	0	0	0	0	0	0	0	0	0	2	4	0.0	0.0	0.0	0.0	1.0	0.0	0.5	152	255	1.0	0.0	0.01	0.03	0.0	0.0	0.0	0.0	normal	0	1	0	0	0	0	0	0	0	0
519	0	0	0	0	0	0	0	0	0	0	0	0	0	0	0	0	0	0	0	252	11	0.0	0.0	1.0	1.0	0.04	0.07	0.0	255	11	0.04	0.08	0.0	0.0	0.0	0.0	1.0	1.0	DoS	0	1	0	0	0	0	0	0	0	0
520	0	0	0	0	0	0	0	0	0	0	0	0	0	0	0	0	0	0	0	213	18	0.0	0.0	1.0	1.0	0.08	0.06	0.0	255	18	0.07	0.06	0.0	0.0	0.0	0.0	1.0	1.0	DoS	0	1	0	0	0	0	0	0	0	0
521	0	768	0	0	0	0	0	0	0	0	0	0	0	0	0	0	0	0	0	9	10	0.0	0.0	0.0	0.0	1.0	0.0	0.2	82	37	0.45	0.06	0.45	0.0	0.0	0.0	0.0	0.0	normal	0	1	0	0	0	0	0	0	0	0
522	0	264	2482	0	0	0	0	0	1	0	0	0	0	0	0	0	0	0	0	3	3	0.0	0.0	0.0	0.0	1.0	0.0	0.0	49	255	1.0	0.0	0.02	0.03	0.0	0.0	0.0	0.0	normal	0	1	0	0	0	0	0	0	0	0
523	0	13	38	0	0	0	0	0	0	0	0	0	0	0	0	0	0	0	0	1	1	0.0	0.0	0.0	0.0	1.0	0.0	0.0	142	3	0.02	0.04	0.01	0.0	0.0	0.0	0.0	0.0	normal	0	1	0	0	0	0	1	0	0	0
524	280	283618	0	0	0	0	0	0	0	0	0	0	0	0	0	0	0	0	0	2	2	0.0	0.0	0.0	0.0	1.0	0.0	0.0	4	14	1.0	0.0	1.0	0.14	0.0	0.0	0.0	0.0	R2L	0	1	0	0	0	0	0	0	0	0
525	0	1	1	0	0	0	0	0	0	0	0	0	0	0	0	0	0	0	0	85	1	0.0	0.0	0.0	0.0	0.01	1.0	0.0	255	1	0.0	0.5	0.99	0.0	0.0	0.0	0.0	0.0	Probe	0	0	1	0	0	0	0	0	0	0
526	0	0	0	0	0	0	0	0	0	0	0	0	0	0	0	0	0	0	0	41	2	1.0	1.0	0.0	0.0	0.05	0.2	0.0	255	2	0.01	0.18	0.0	0.0	1.0	1.0	0.0	0.0	DoS	0	1	0	0	0	0	0	0	0	0
527	0	222	1420	0	0	0	0	0	1	0	0	0	0	0	0	0	0	0	0	11	11	0.0	0.0	0.0	0.0	1.0	0.0	0.0	72	255	1.0	0.0	0.01	0.01	0.0	0.0	0.0	0.0	normal	0	1	0	0	0	0	0	0	0	0
528	5	26	93	0	0	0	0	0	1	0	0	0	0	0	0	0	0	0	0	1	1	0.0	0.0	0.0	0.0	1.0	0.0	0.0	148	131	0.88	0.02	0.01	0.02	0.0	0.0	0.07	0.0	R2L	0	1	0	0	0	0	0	0	0	0
529	2	1397	338	0	0	0	0	0	1	0	0	0	0	0	0	0	0	0	0	1	3	0.0	0.0	0.0	0.0	1.0	0.0	1.0	193	122	0.63	0.08	0.01	0.0	0.0	0.0	0.02	0.0	normal	0	1	0	0	0	0	0	0	0	0
530	0	0	0	0	0	0	0	0	0	0	0	0	0	0	0	0	0	0	0	1	1	0.0	0.0	1.0	1.0	1.0	0.0	0.0	255	1	0.0	0.84	0.81	0.0	0.0	0.0	0.82	1.0	Probe	0	1	0	0	0	0	0	0	0	0
531	1	2599	293	0	0	0	0	0	1	0	0	0	0	0	0	0	0	0	0	3	2	0.0	0.0	0.33	0.0	0.67	0.67	0.0	255	26	0.1	0.16	0.0	0.0	0.0	0.0	0.88	0.0	DoS	0	1	0	0	0	0	0	0	0	0
532	0	0	0	0	0	0	0	0	0	0	0	0	0	0	0	0	0	0	0	11	11	1.0	1.0	0.0	0.0	1.0	0.0	0.0	255	244	0.96	0.01	0.0	0.0	0.09	0.1	0.56	0.59	DoS	0	1	0	0	0	0	0	0	0	0
533	0	252	0	0	0	0	0	0	0	0	0	0	0	0	0	0	0	0	0	2	2	0.0	0.0	0.0	0.0	1.0	0.0	0.0	65	7	0.11	0.08	0.11	0.0	0.0	0.0	0.0	0.0	normal	0	1	0	0	0	0	0	0	0	0
534	288	160	597	0	0	0	2	0	1	0	0	0	0	0	0	0	0	0	1	1	1	0.0	0.0	0.0	0.0	1.0	0.0	0.0	101	6	0.06	0.62	0.01	0.0	0.0	0.0	0.62	0.17	R2L	0	1	0	0	0	0	0	0	0	0
535	0	0	0	0	0	0	0	0	0	0	0	0	0	0	0	0	0	0	0	113	2	0.0	0.0	1.0	1.0	0.02	0.06	0.0	255	2	0.01	0.05	0.0	0.0	0.0	0.0	1.0	1.0	DoS	0	1	0	0	0	0	0	0	0	0
536	0	241	197	0	0	0	0	0	1	0	0	0	0	0	0	0	0	0	0	1	1	0.0	0.0	0.0	0.0	1.0	0.0	0.0	1	123	1.0	0.0	1.0	0.02	0.0	0.0	0.0	0.0	normal	0	1	0	0	0	0	0	0	0	0
537	0	236	15399	0	0	0	0	0	1	0	0	0	0	0	0	0	0	0	0	2	4	0.0	0.0	0.0	0.0	1.0	0.0	0.5	255	255	1.0	0.0	0.0	0.0	0.0	0.0	0.0	0.0	normal	0	1	0	0	0	0	0	0	0	0
538	0	44	134	0	0	0	0	0	0	0	0	0	0	0	0	0	0	0	0	83	163	0.0	0.0	0.0	0.0	1.0	0.0	0.01	255	255	1.0	0.0	0.0	0.0	0.0	0.0	0.0	0.0	normal	0	0	1	0	0	0	0	0	0	0
539	0	247	12932	0	0	0	0	0	1	0	0	0	0	0	0	0	0	0	0	9	10	0.0	0.0	0.0	0.0	1.0	0.0	0.2	255	255	1.0	0.0	0.0	0.0	0.01	0.01	0.0	0.0	normal	0	1	0	0	0	0	0	0	0	0
540	0	343	1202	0	0	0	0	0	1	0	0	0	0	0	0	0	0	0	0	1	1	0.0	0.0	0.0	0.0	1.0	0.0	0.0	196	255	1.0	0.0	0.01	0.01	0.0	0.0	0.0	0.0	normal	0	1	0	0	0	0	0	0	0	0
541	0	0	0	0	0	0	0	0	0	0	0	0	0	0	0	0	0	0	0	111	6	0.0	0.0	1.0	1.0	0.05	0.07	0.0	255	6	0.02	0.06	0.0	0.0	0.0	0.0	1.0	1.0	DoS	0	1	0	0	0	0	0	0	0	0
542	0	293	311	0	0	0	0	0	1	0	0	0	0	0	0	0	0	0	0	2	3	0.0	0.0	0.0	0.0	1.0	0.0	0.67	9	255	1.0	0.0	0.11	0.02	0.0	0.0	0.0	0.0	normal	0	1	0	0	0	0	0	0	0	0
543	0	261	4577	0	0	0	0	0	1	0	0	0	0	0	0	0	0	0	0	14	14	0.0	0.0	0.0	0.0	1.0	0.0	0.0	255	255	1.0	0.0	0.0	0.0	0.0	0.0	0.0	0.0	normal	0	1	0	0	0	0	0	0	0	0
544	0	351	699	0	0	0	0	0	1	0	0	0	0	0	0	0	0	0	0	36	36	0.0	0.0	0.0	0.0	1.0	0.0	0.0	255	255	1.0	0.0	0.01	0.0	0.0	0.0	0.0	0.0	normal	0	1	0	0	0	0	0	0	0	0
545	4	32	93	0	0	0	0	0	1	0	0	0	0	0	0	0	0	0	0	1	1	0.0	0.0	0.0	0.0	1.0	0.0	0.0	255	137	0.54	0.02	0.0	0.0	0.0	0.0	0.17	0.0	R2L	0	1	0	0	0	0	0	0	0	0
546	8	4255	367	0	0	0	0	0	1	0	0	0	0	0	0	0	0	0	0	1	1	0.0	0.0	0.0	0.0	1.0	0.0	0.0	143	152	0.83	0.03	0.01	0.01	0.0	0.0	0.0	0.0	normal	0	1	0	0	0	0	0	0	0	0
547	0	0	0	0	0	0	0	0	0	0	0	0	0	0	0	0	0	0	0	246	11	0.0	0.0	1.0	1.0	0.04	0.06	0.0	255	11	0.04	0.08	0.0	0.0	0.0	0.0	1.0	1.0	DoS	0	1	0	0	0	0	0	0	0	0
548	0	1	1	0	0	0	0	0	0	0	0	0	0	0	0	0	0	0	0	57	1	0.0	0.0	0.0	0.0	0.02	1.0	0.0	255	1	0.0	0.7	0.96	0.0	0.0	0.0	0.04	0.0	Probe	0	0	1	0	0	0	0	0	0	0
549	0	245	453	0	0	0	0	0	1	0	0	0	0	0	0	0	0	0	0	3	3	0.0	0.0	0.0	0.0	1.0	0.0	0.0	255	255	1.0	0.0	0.0	0.0	0.0	0.0	0.0	0.0	normal	0	1	0	0	0	0	0	0	0	0
550	0	205	255	0	0	0	0	0	1	0	0	0	0	0	0	0	0	0	0	12	16	0.0	0.0	0.0	0.0	1.0	0.0	0.19	255	255	1.0	0.0	0.0	0.0	0.0	0.0	0.0	0.0	normal	0	1	0	0	0	0	0	0	0	0
551	0	0	0	0	0	0	0	0	0	0	0	0	0	0	0	0	0	0	0	260	18	0.0	0.0	1.0	1.0	0.07	0.07	0.0	255	18	0.07	0.07	0.0	0.0	0.0	0.0	1.0	1.0	DoS	0	1	0	0	0	0	0	0	0	0
552	841	60884	0	0	0	0	0	0	1	0	0	0	0	0	0	0	0	0	0	73	73	0.03	0.03	0.97	0.97	1.0	0.0	0.0	255	253	0.99	0.01	0.0	0.0	0.01	0.01	0.35	0.35	DoS	0	1	0	0	0	0	0	0	0	0
553	0	173	12382	0	0	0	0	0	1	0	0	0	0	0	0	0	0	0	0	1	18	0.0	0.0	0.0	0.0	1.0	0.0	0.17	162	162	1.0	0.0	0.01	0.0	0.0	0.0	0.0	0.0	normal	0	1	0	0	0	0	0	0	0	0
554	0	245	7242	0	0	0	0	0	1	0	0	0	0	0	0	0	0	0	0	7	7	0.0	0.0	0.0	0.0	1.0	0.0	0.0	24	255	1.0	0.0	0.04	0.05	0.0	0.0	0.0	0.0	normal	0	1	0	0	0	0	0	0	0	0
555	0	54	51	0	0	0	0	0	0	0	0	0	0	0	0	0	0	0	0	509	509	0.0	0.0	0.0	0.0	1.0	0.0	0.0	255	255	1.0	0.0	0.86	0.0	0.0	0.0	0.0	0.0	normal	0	0	1	0	0	0	0	0	0	0
556	0	256	31903	0	0	0	0	0	1	0	0	0	0	0	0	0	0	0	0	3	3	0.0	0.0	0.0	0.0	1.0	0.0	0.0	120	255	1.0	0.0	0.01	0.05	0.0	0.0	0.0	0.0	normal	0	1	0	0	0	0	0	0	0	0
557	0	0	0	0	0	0	0	0	0	0	0	0	0	0	0	0	0	0	0	165	5	0.0	0.0	1.0	1.0	0.03	0.07	0.0	255	5	0.02	0.07	0.0	0.0	0.0	0.0	1.0	1.0	DoS	0	1	0	0	0	0	0	0	0	0
558	0	193	1478	0	0	0	0	0	1	0	0	0	0	0	0	0	0	0	0	1	1	0.0	0.0	0.0	0.0	1.0	0.0	0.0	223	220	0.99	0.01	0.0	0.0	0.0	0.0	0.01	0.01	normal	0	1	0	0	0	0	0	0	0	0
559	0	687	0	0	0	0	0	0	0	0	0	0	0	0	0	0	0	0	0	1	1	0.0	0.0	0.0	0.0	1.0	0.0	0.0	212	10	0.05	0.03	0.05	0.0	0.0	0.0	0.0	0.0	normal	0	1	0	0	0	0	0	0	0	0
560	0	344	7177	0	0	0	0	0	1	0	0	0	0	0	0	0	0	0	0	5	5	0.0	0.0	0.0	0.0	1.0	0.0	0.0	255	255	1.0	0.0	0.0	0.0	0.0	0.0	0.0	0.0	normal	0	1	0	0	0	0	0	0	0	0
561	0	238	17	0	0	0	0	0	1	0	0	0	0	0	0	0	0	0	0	1	9	0.0	0.0	0.0	0.0	1.0	0.0	0.22	1	255	1.0	0.0	1.0	0.04	0.0	0.0	0.0	0.0	normal	0	1	0	0	0	0	0	0	0	0
562	0	0	0	0	0	0	0	0	0	0	0	0	0	0	0	0	0	0	0	38	4	1.0	1.0	0.0	0.0	0.11	0.16	0.0	255	4	0.02	0.15	0.0	0.0	1.0	1.0	0.0	0.0	DoS	0	1	0	0	0	0	0	0	0	0
563	0	1008	0	0	0	0	0	0	0	0	0	0	0	0	0	0	0	0	0	283	283	0.0	0.0	0.0	0.0	1.0	0.0	0.0	255	255	1.0	0.0	1.0	0.0	0.0	0.0	0.0	0.0	DoS	1	0	0	0	0	0	0	0	0	0
564	0	0	36	0	0	0	0	0	1	0	0	0	0	0	0	0	0	0	0	3	4	0.0	0.0	1.0	1.0	0.33	1.0	1.0	255	26	0.1	0.03	0.0	0.0	0.0	0.0	0.35	0.96	Probe	0	1	0	0	0	0	0	0	0	0
565	0	0	0	0	0	0	0	0	0	0	0	0	0	0	0	0	0	0	0	144	18	1.0	1.0	0.0	0.0	0.12	0.06	0.0	255	18	0.07	0.05	0.0	0.0	1.0	1.0	0.0	0.0	DoS	0	1	0	0	0	0	0	0	0	0
566	0	237	807	0	0	0	0	0	1	0	0	0	0	0	0	0	0	0	0	18	18	0.0	0.0	0.0	0.0	1.0	0.0	0.0	255	255	1.0	0.0	0.0	0.0	0.0	0.0	0.0	0.0	normal	0	1	0	0	0	0	0	0	0	0
567	0	42	42	0	0	0	0	0	0	0	0	0	0	0	0	0	0	0	0	3	4	0.0	0.0	0.0	0.0	1.0	0.0	0.5	255	251	0.98	0.01	0.0	0.0	0.0	0.0	0.0	0.0	normal	0	0	1	0	0	0	0	0	0	0
568	0	508	0	0	0	0	0	0	0	0	0	0	0	0	0	0	0	0	0	511	511	0.0	0.0	0.0	0.0	1.0	0.0	0.0	177	54	0.31	0.03	0.31	0.0	0.0	0.0	0.63	0.0	DoS	1	0	0	0	0	0	0	0	0	0
569	0	1	0	0	0	0	0	0	0	0	0	0	0	0	0	0	0	0	0	143	9	0.0	0.0	0.0	0.0	0.06	0.7	0.0	255	9	0.04	0.86	1.0	0.0	0.0	0.0	0.0	0.0	normal	0	0	1	0	0	0	0	0	0	0
570	0	257	5320	0	0	0	0	0	1	0	0	0	0	0	0	0	0	0	0	15	15	0.07	0.07	0.0	0.0	1.0	0.0	0.0	255	255	1.0	0.0	0.0	0.0	0.0	0.0	0.0	0.0	normal	0	1	0	0	0	0	0	0	0	0
571	0	239	3222	0	0	0	0	0	1	0	0	0	0	0	0	0	0	0	0	6	6	0.0	0.0	0.0	0.0	1.0	0.0	0.0	255	7	0.03	0.01	0.0	0.0	0.02	0.0	0.02	0.0	normal	0	1	0	0	0	0	0	0	0	0
572	0	220	29200	0	0	0	0	0	1	0	0	0	0	0	0	0	0	0	0	2	2	0.5	0.5	0.0	0.0	1.0	0.0	0.0	20	251	1.0	0.0	0.05	0.02	0.05	0.0	0.0	0.0	normal	0	1	0	0	0	0	0	0	0	0
573	0	208	567	0	0	0	0	0	1	0	0	0	0	0	0	0	0	0	0	10	10	0.0	0.0	0.0	0.0	1.0	0.0	0.0	34	217	1.0	0.0	0.03	0.08	0.0	0.0	0.0	0.0	normal	0	1	0	0	0	0	0	0	0	0
574	0	105	147	0	0	0	0	0	0	0	0	0	0	0	0	0	0	0	0	1	1	0.0	0.0	0.0	0.0	1.0	0.0	0.0	43	42	0.98	0.05	0.02	0.0	0.0	0.0	0.0	0.0	R2L	0	0	1	0	0	0	0	0	0	0
575	0	327	10931	0	0	0	0	0	1	0	0	0	0	0	0	0	0	0	0	19	20	0.0	0.0	0.0	0.0	1.0	0.0	0.1	255	255	1.0	0.0	0.0	0.0	0.0	0.0	0.0	0.0	normal	0	1	0	0	0	0	0	0	0	0
576	0	1008	0	0	0	0	0	0	0	0	0	0	0	0	0	0	0	0	0	146	146	0.0	0.0	0.0	0.0	1.0	0.0	0.0	255	255	1.0	0.0	1.0	0.0	0.0	0.0	0.0	0.0	DoS	1	0	0	0	0	0	0	0	0	0
577	0	225	670	0	0	0	0	0	1	0	0	0	0	0	0	0	0	0	0	10	25	0.0	0.0	0.0	0.0	1.0	0.0	0.12	163	255	1.0	0.0	0.01	0.04	0.0	0.0	0.0	0.0	normal	0	1	0	0	0	0	0	0	0	0
578	0	234	2547	0	0	0	0	0	1	0	0	0	0	0	0	0	0	0	0	11	13	0.0	0.0	0.0	0.0	1.0	0.0	0.23	126	255	1.0	0.0	0.01	0.02	0.0	0.0	0.0	0.0	normal	0	1	0	0	0	0	0	0	0	0
579	0	319	327	0	0	0	0	0	1	0	0	0	0	0	0	0	0	0	0	1	8	0.0	0.0	0.0	0.0	1.0	0.0	0.5	26	249	1.0	0.0	0.04	0.04	0.0	0.0	0.0	0.0	normal	0	1	0	0	0	0	0	0	0	0
580	0	1008	0	0	0	0	0	0	0	0	0	0	0	0	0	0	0	0	0	35	35	0.0	0.0	0.0	0.0	1.0	0.0	0.0	255	255	1.0	0.0	1.0	0.0	0.0	0.0	0.0	0.0	DoS	1	0	0	0	0	0	0	0	0	0
581	0	334	276	0	0	0	0	0	1	0	0	0	0	0	0	0	0	0	0	3	3	0.0	0.0	0.0	0.0	1.0	0.0	0.0	255	245	0.96	0.01	0.0	0.0	0.0	0.0	0.0	0.0	normal	0	1	0	0	0	0	0	0	0	0
582	902	56504	0	0	0	0	0	0	1	0	0	0	0	0	0	0	0	0	0	61	61	0.02	0.02	0.97	0.97	1.0	0.0	0.0	255	255	1.0	0.0	0.0	0.0	0.0	0.0	0.23	0.23	DoS	0	1	0	0	0	0	0	0	0	0
583	0	0	0	0	0	0	0	0	0	0	0	0	0	0	0	0	0	0	0	291	9	0.0	0.0	1.0	1.0	0.03	0.05	0.0	255	9	0.04	0.06	0.0	0.0	0.0	0.0	1.0	1.0	DoS	0	1	0	0	0	0	0	0	0	0
584	0	12	0	0	0	0	0	0	0	0	0	0	0	0	0	0	0	0	0	1	1	0.0	0.0	0.0	0.0	1.0	0.0	0.0	7	25	1.0	0.0	1.0	0.12	0.0	0.0	0.0	0.0	R2L	0	1	0	0	0	0	0	0	0	0
585	0	245	2090	0	0	0	0	0	1	0	0	0	0	0	0	0	0	0	0	11	11	0.0	0.0	0.0	0.0	1.0	0.0	0.0	255	255	1.0	0.0	0.0	0.0	0.0	0.0	0.0	0.0	normal	0	1	0	0	0	0	0	0	0	0
586	0	121	174	0	0	0	0	1	0	0	0	0	0	0	0	0	0	0	0	1	1	0.0	0.0	0.0	0.0	1.0	0.0	0.0	255	112	0.44	0.02	0.0	0.0	0.0	0.0	0.01	0.03	R2L	0	1	0	0	0	0	0	0	0	0
587	0	26	157	0	0	0	0	1	0	0	0	0	0	0	0	0	0	0	1	1	1	0.0	0.0	0.0	0.0	1.0	0.0	0.0	255	129	0.51	0.03	0.0	0.0	0.0	0.0	0.0	0.0	R2L	0	1	0	0	0	0	0	0	0	0
588	0	0	0	0	0	0	0	0	0	0	0	0	0	0	0	0	0	0	0	222	19	0.0	0.0	1.0	1.0	0.09	0.06	0.0	255	19	0.07	0.06	0.0	0.0	0.0	0.0	1.0	1.0	DoS	0	1	0	0	0	0	0	0	0	0
589	0	46	0	0	0	0	0	0	0	0	0	0	0	0	0	0	0	0	0	6	6	0.0	0.0	0.0	0.0	1.0	0.0	0.0	255	255	1.0	0.0	0.0	0.0	0.0	0.0	0.0	0.0	R2L	0	0	1	0	0	0	0	0	0	0
590	0	520	0	0	0	0	0	0	0	0	0	0	0	0	0	0	0	0	0	511	511	0.0	0.0	0.0	0.0	1.0	0.0	0.0	200	200	1.0	0.0	1.0	0.0	0.0	0.0	0.0	0.0	DoS	1	0	0	0	0	0	0	0	0	0
591	0	0	0	0	0	0	0	0	0	0	0	0	0	0	0	0	0	0	0	2	1	0.0	0.0	0.5	1.0	0.5	1.0	0.0	255	2	0.01	0.02	0.0	0.0	0.0	0.0	0.01	1.0	U2R	0	1	0	0	0	0	0	0	0	0
592	0	321	1939	0	0	0	0	0	1	0	0	0	0	0	0	0	0	0	0	4	4	0.0	0.0	0.0	0.0	1.0	0.0	0.0	22	255	1.0	0.0	0.05	0.05	0.0	0.0	0.0	0.0	normal	0	1	0	0	0	0	0	0	0	0
593	2066	56504	0	0	0	0	0	0	1	0	0	0	0	0	0	0	0	0	0	8	8	0.0	0.0	1.0	1.0	1.0	0.0	0.0	255	244	0.96	0.01	0.0	0.0	0.02	0.02	0.51	0.53	DoS	0	1	0	0	0	0	0	0	0	0
594	0	1	0	0	0	0	0	0	0	0	0	0	0	0	0	0	0	0	0	72	3	0.0	0.0	0.0	0.0	0.04	0.83	0.0	255	3	0.01	0.73	1.0	0.0	0.0	0.0	0.0	0.0	normal	0	0	1	0	0	0	0	0	0	0
595	0	44	115	0	0	0	0	0	0	0	0	0	0	0	0	0	0	0	0	1	4	0.0	0.0	0.0	0.0	1.0	0.0	0.75	255	236	0.93	0.01	0.01	0.0	0.0	0.0	0.0	0.0	normal	0	0	1	0	0	0	0	0	0	0
596	0	135	242	0	0	0	0	0	1	0	0	0	0	0	0	0	0	0	0	1	1	0.0	0.0	0.0	0.0	1.0	0.0	0.0	9	7	0.78	0.22	0.11	0.0	0.0	0.0	0.0	0.0	normal	0	1	0	0	0	0	0	0	0	0
597	0	0	0	0	0	0	0	0	0	0	0	0	0	0	0	0	0	0	0	237	4	1.0	1.0	0.0	0.0	0.02	0.07	0.0	255	4	0.02	0.07	0.0	0.0	1.0	1.0	0.0	0.0	DoS	0	1	0	0	0	0	0	0	0	0
598	54451	89	3178	0	0	0	0	0	1	0	0	0	0	0	0	0	0	0	0	1	1	0.0	0.0	0.0	0.0	1.0	0.0	0.0	47	12	0.23	0.09	0.02	0.17	0.0	0.0	0.0	0.0	normal	0	1	0	0	0	0	0	0	0	0
599	0	0	0	0	0	0	0	0	0	0	0	0	0	0	0	0	0	0	0	13	1	0.0	0.0	1.0	1.0	0.08	0.54	0.0	16	1	0.06	0.5	0.81	0.0	0.0	0.0	0.81	1.0	Probe	0	1	0	0	0	0	0	0	0	0
600	1	2599	293	0	0	0	0	0	1	0	0	0	0	0	0	0	0	0	0	3	3	0.0	0.0	0.0	0.0	1.0	0.0	0.0	255	204	0.8	0.13	0.0	0.0	0.0	0.0	0.19	0.0	DoS	0	1	0	0	0	0	0	0	0	0
601	0	0	0	0	0	0	0	0	0	0	0	0	0	0	0	0	0	0	0	253	6	1.0	1.0	0.0	0.0	0.02	0.06	0.0	255	6	0.02	0.07	0.0	0.0	1.0	1.0	0.0	0.0	DoS	0	1	0	0	0	0	0	0	0	0
602	0	209	1253	0	0	0	0	0	1	0	0	0	0	0	0	0	0	0	0	12	14	0.0	0.0	0.0	0.0	1.0	0.0	0.21	255	255	1.0	0.0	0.0	0.0	0.0	0.0	0.0	0.0	normal	0	1	0	0	0	0	0	0	0	0
603	0	0	0	0	0	0	0	0	0	0	0	0	0	0	0	0	0	0	0	129	129	1.0	1.0	0.0	0.0	1.0	0.0	0.0	255	255	1.0	0.0	0.0	0.0	0.72	0.72	0.25	0.25	DoS	0	1	0	0	0	0	0	0	0	0
604	0	0	0	0	0	0	0	0	0	0	0	0	0	0	0	0	0	0	0	208	11	0.0	0.0	1.0	1.0	0.05	0.06	0.0	255	11	0.04	0.07	0.0	0.0	0.0	0.0	1.0	1.0	DoS	0	1	0	0	0	0	0	0	0	0
605	0	271	2633	0	0	0	0	0	1	0	0	0	0	0	0	0	0	0	0	2	3	0.0	0.0	0.0	0.0	1.0	0.0	0.67	79	255	1.0	0.0	0.01	0.02	0.0	0.0	0.0	0.0	normal	0	1	0	0	0	0	0	0	0	0
606	0	0	0	0	0	0	0	0	0	0	0	0	0	0	0	0	0	0	0	42	42	1.0	1.0	0.0	0.0	1.0	0.0	0.0	115	51	0.44	0.15	0.01	0.0	0.37	0.82	0.04	0.0	DoS	0	1	0	0	0	0	0	0	0	0
607	0	303	242	0	0	0	0	0	1	0	0	0	0	0	0	0	0	0	0	1	11	0.0	0.0	0.0	0.0	1.0	0.0	0.27	1	255	1.0	0.0	1.0	0.06	0.0	0.0	0.0	0.0	normal	0	1	0	0	0	0	0	0	0	0
608	0	105	146	0	0	0	0	0	0	0	0	0	0	0	0	0	0	0	0	1	1	0.0	0.0	0.0	0.0	1.0	0.0	0.0	169	168	0.99	0.01	0.01	0.0	0.0	0.0	0.0	0.0	R2L	0	0	1	0	0	0	0	0	0	0
609	0	520	0	0	0	0	0	0	0	0	0	0	0	0	0	0	0	0	0	98	98	0.0	0.0	0.0	0.0	1.0	0.0	0.0	255	255	1.0	0.0	1.0	0.0	0.0	0.0	0.0	0.0	DoS	1	0	0	0	0	0	0	0	0	0
610	0	0	0	0	0	0	0	0	0	0	0	0	0	0	0	0	0	0	0	258	17	0.0	0.0	1.0	1.0	0.07	0.07	0.0	255	17	0.07	0.07	0.0	0.0	0.0	0.0	1.0	1.0	DoS	0	1	0	0	0	0	0	0	0	0
611	0	0	0	0	0	0	0	0	0	0	0	0	0	0	0	0	0	0	0	108	13	0.0	0.0	1.0	1.0	0.12	0.07	0.0	255	13	0.05	0.06	0.0	0.0	0.0	0.0	1.0	1.0	DoS	0	1	0	0	0	0	0	0	0	0
612	4	32	93	0	0	0	0	0	1	0	0	0	0	0	0	0	0	0	0	1	1	0.0	0.0	0.0	0.0	1.0	0.0	0.0	103	88	0.84	0.03	0.01	0.02	0.0	0.0	0.1	0.0	R2L	0	1	0	0	0	0	0	0	0	0
613	0	0	0	0	0	0	0	0	0	0	0	0	0	0	0	0	0	0	0	220	6	1.0	1.0	0.0	0.0	0.03	0.07	0.0	255	6	0.02	0.08	0.0	0.0	1.0	1.0	0.0	0.0	DoS	0	1	0	0	0	0	0	0	0	0
614	0	1620	331	0	0	0	0	0	1	0	0	0	0	0	0	1	0	0	0	1	3	0.0	0.0	0.0	0.0	1.0	0.0	1.0	158	147	0.77	0.04	0.01	0.01	0.0	0.0	0.0	0.0	normal	0	1	0	0	0	0	0	0	0	0
615	0	0	0	0	0	0	0	0	0	0	0	0	0	0	0	0	0	0	0	1	1	1.0	1.0	0.0	0.0	1.0	0.0	0.0	168	1	0.01	0.99	0.99	0.0	0.99	1.0	0.0	0.0	Probe	0	1	0	0	0	0	0	0	0	0
616	0	54540	8314	0	0	0	2	0	1	1	0	0	0	0	0	0	0	0	0	4	4	0.0	0.0	0.0	0.0	1.0	0.0	0.0	255	249	0.98	0.01	0.0	0.0	0.0	0.0	0.06	0.06	DoS	0	1	0	0	0	0	0	0	0	0
617	0	202	1320	0	0	0	0	0	1	0	0	0	0	0	0	0	0	0	0	37	37	0.0	0.0	0.0	0.0	1.0	0.0	0.0	50	255	1.0	0.0	0.02	0.04	0.0	0.0	0.0	0.0	normal	0	1	0	0	0	0	0	0	0	0
618	0	54540	8314	0	0	0	2	0	1	1	0	0	0	0	0	0	0	0	0	4	4	0.0	0.0	0.25	0.25	1.0	0.0	0.0	255	229	0.9	0.01	0.0	0.0	0.0	0.0	0.01	0.0	DoS	0	1	0	0	0	0	0	0	0	0
619	0	241	775	0	0	0	0	0	1	0	0	0	0	0	0	0	0	0	0	7	7	0.0	0.0	0.0	0.0	1.0	0.0	0.0	255	255	1.0	0.0	0.0	0.0	0.0	0.0	0.0	0.0	normal	0	1	0	0	0	0	0	0	0	0
620	0	0	0	0	0	0	0	0	0	0	0	0	0	0	0	0	0	0	0	273	7	0.0	0.0	1.0	1.0	0.03	0.05	0.0	255	7	0.03	0.06	0.0	0.0	0.0	0.0	1.0	1.0	DoS	0	1	0	0	0	0	0	0	0	0
621	0	259	2169	0	0	0	0	0	1	0	0	0	0	0	0	0	0	0	0	1	1	0.0	0.0	0.0	0.0	1.0	0.0	0.0	255	229	0.9	0.02	0.0	0.0	0.0	0.0	0.06	0.0	normal	0	1	0	0	0	0	0	0	0	0
622	0	12	0	0	0	0	0	0	0	0	0	0	0	0	0	0	0	0	0	1	1	0.0	0.0	0.0	0.0	1.0	0.0	0.0	14	21	0.93	0.14	0.93	0.1	0.0	0.0	0.0	0.0	R2L	0	1	0	0	0	0	0	0	0	0
623	0	0	0	0	0	0	0	0	0	0	0	0	0	0	0	0	0	0	0	243	6	0.02	0.0	0.98	1.0	0.02	0.07	0.0	255	6	0.02	0.06	0.0	0.0	0.02	0.0	0.98	1.0	DoS	0	1	0	0	0	0	0	0	0	0
624	0	0	44	0	0	0	0	0	0	0	0	0	0	0	0	0	0	0	0	1	1	1.0	1.0	0.0	0.0	1.0	0.0	0.0	255	101	0.4	0.53	0.0	0.0	0.3	0.75	0.51	0.0	DoS	0	1	0	0	0	0	0	0	0	0
625	0	122	174	0	0	0	0	1	0	0	0	0	0	0	0	0	0	0	0	1	1	0.0	0.0	0.0	0.0	1.0	0.0	0.0	255	25	0.1	0.02	0.0	0.0	0.0	0.0	0.0	0.04	R2L	0	1	0	0	0	0	0	0	0	0
626	0	44	44	0	0	0	0	0	0	0	0	0	0	0	0	0	0	0	0	64	144	0.0	0.0	0.0	0.0	1.0	0.0	0.01	255	255	1.0	0.0	0.01	0.0	0.0	0.0	0.0	0.0	normal	0	0	1	0	0	0	0	0	0	0
627	0	0	0	0	0	0	0	0	0	0	0	0	0	0	0	0	0	0	0	132	5	0.0	0.0	1.0	1.0	0.04	0.06	0.0	255	5	0.02	0.06	0.0	0.0	0.0	0.0	1.0	1.0	DoS	0	1	0	0	0	0	0	0	0	0
628	0	0	0	0	0	0	0	0	0	0	0	0	0	0	0	0	0	0	0	3	1	0.0	0.0	1.0	1.0	0.33	0.67	0.0	255	54	0.21	0.11	0.0	0.0	0.0	0.0	0.99	1.0	DoS	0	1	0	0	0	0	0	0	0	0
629	7400	0	44	0	0	0	0	0	0	0	0	0	0	0	0	0	0	0	0	1	1	0.0	0.0	0.0	0.0	1.0	0.0	0.0	255	224	0.88	0.02	0.0	0.0	0.33	0.38	0.12	0.06	DoS	0	1	0	0	0	0	0	0	0	0
630	0	0	0	0	0	0	0	0	0	0	0	0	0	0	0	0	0	0	0	208	7	0.0	0.0	1.0	1.0	0.03	0.07	0.0	255	7	0.03	0.08	0.0	0.0	0.0	0.0	1.0	1.0	DoS	0	1	0	0	0	0	0	0	0	0
631	0	120	174	0	0	0	0	1	0	0	0	0	0	0	0	0	0	0	0	1	1	0.0	0.0	0.0	0.0	1.0	0.0	0.0	255	115	0.45	0.02	0.0	0.0	0.0	0.0	0.01	0.03	R2L	0	1	0	0	0	0	0	0	0	0
632	0	211	73588	0	0	0	0	0	1	0	0	0	0	0	0	0	0	0	0	3	3	0.0	0.0	0.0	0.0	1.0	0.0	0.0	48	255	1.0	0.0	0.02	0.04	0.0	0.0	0.0	0.0	normal	0	1	0	0	0	0	0	0	0	0
633	898	56504	0	0	0	0	0	0	1	0	0	0	0	0	0	0	0	0	0	22	22	0.0	0.0	1.0	1.0	1.0	0.0	0.0	255	255	1.0	0.0	0.0	0.0	0.0	0.0	0.49	0.49	DoS	0	1	0	0	0	0	0	0	0	0
634	0	287	678	0	0	0	0	0	1	0	0	0	0	0	0	0	0	0	0	28	28	0.0	0.0	0.0	0.0	1.0	0.0	0.0	28	255	1.0	0.0	0.04	0.01	0.0	0.0	0.0	0.0	normal	0	1	0	0	0	0	0	0	0	0
635	0	0	0	0	0	0	0	0	0	0	0	0	0	0	0	0	0	0	0	148	2	1.0	1.0	0.0	0.0	0.01	0.1	0.0	255	2	0.01	0.1	0.0	0.0	1.0	1.0	0.0	0.0	DoS	0	1	0	0	0	0	0	0	0	0
636	0	124	174	0	0	0	0	1	0	0	0	0	0	0	0	0	0	0	0	1	1	0.0	0.0	0.0	0.0	1.0	0.0	0.0	255	2	0.01	0.02	0.0	0.0	0.0	0.0	0.0	0.0	R2L	0	1	0	0	0	0	0	0	0	0
637	0	0	0	0	0	0	0	0	0	0	0	0	0	0	0	0	0	0	0	115	2	0.0	0.0	1.0	1.0	0.02	0.07	0.0	255	2	0.01	0.06	0.0	0.0	0.0	0.0	1.0	1.0	DoS	0	1	0	0	0	0	0	0	0	0
638	0	361	1135	0	0	0	0	0	1	0	0	0	0	0	0	0	0	0	0	10	13	0.0	0.0	0.0	0.0	1.0	0.0	0.15	255	255	1.0	0.0	0.0	0.0	0.0	0.0	0.0	0.0	normal	0	1	0	0	0	0	0	0	0	0
639	0	0	0	0	0	0	0	0	0	0	0	0	0	0	0	0	0	0	0	248	20	0.0	0.0	1.0	1.0	0.08	0.06	0.0	255	20	0.08	0.06	0.0	0.0	0.0	0.0	1.0	1.0	DoS	0	1	0	0	0	0	0	0	0	0
640	0	56	56	0	0	0	0	0	0	0	0	0	0	0	0	0	0	0	0	511	511	0.0	0.0	0.0	0.0	1.0	0.0	0.0	255	255	1.0	0.0	0.95	0.0	0.0	0.0	0.0	0.0	normal	0	0	1	0	0	0	0	0	0	0
641	0	20	0	0	0	0	0	0	0	0	0	0	0	0	0	0	0	0	0	1	55	0.0	0.0	0.0	0.0	1.0	0.0	1.0	1	101	1.0	0.0	1.0	0.26	0.0	0.0	0.0	0.0	Probe	1	0	0	0	0	0	0	0	0	0
642	4	28	93	0	0	0	0	0	1	0	0	0	0	0	0	0	0	0	0	1	1	0.0	0.0	0.0	0.0	1.0	0.0	0.0	211	192	0.91	0.01	0.0	0.0	0.0	0.0	0.05	0.0	R2L	0	1	0	0	0	0	0	0	0	0
643	0	0	0	0	0	0	0	0	0	0	0	0	0	0	0	0	0	0	0	115	115	1.0	1.0	0.0	0.0	1.0	0.0	0.0	255	255	1.0	0.0	0.0	0.0	0.67	0.67	0.3	0.3	DoS	0	1	0	0	0	0	0	0	0	0
644	0	0	0	0	0	0	0	0	0	0	0	0	0	0	0	0	0	0	0	493	1	0.09	0.0	0.91	1.0	0.0	1.0	0.0	255	1	0.0	1.0	0.0	0.0	0.13	0.0	0.87	1.0	Probe	0	1	0	0	0	0	0	0	0	0
645	0	1	0	0	0	0	0	0	0	0	0	0	0	0	0	0	0	0	0	51	6	0.0	0.0	0.0	0.0	0.12	0.63	0.0	255	9	0.04	0.91	0.27	0.0	0.11	0.0	0.61	0.0	normal	0	0	1	0	0	0	0	0	0	0
646	0	0	0	0	0	0	0	0	0	0	0	0	0	0	0	0	0	0	0	230	19	1.0	1.0	0.0	0.0	0.08	0.05	0.0	255	19	0.07	0.07	0.0	0.0	1.0	1.0	0.0	0.0	DoS	0	1	0	0	0	0	0	0	0	0
647	0	18	0	0	0	0	0	0	0	0	0	0	0	0	0	0	0	0	0	1	1	0.0	0.0	0.0	0.0	1.0	0.0	0.0	1	253	1.0	0.0	1.0	1.0	0.0	0.0	0.0	0.0	Probe	1	0	0	0	0	0	0	0	0	0
648	0	231	5322	0	0	0	0	0	1	0	0	0	0	0	0	0	0	0	0	15	15	0.0	0.0	0.0	0.0	1.0	0.0	0.0	32	255	1.0	0.0	0.03	0.02	0.0	0.0	0.0	0.0	normal	0	1	0	0	0	0	0	0	0	0
649	0	150	14988	0	0	0	0	0	1	0	0	0	0	0	0	0	0	0	0	1	1	0.0	0.0	0.0	0.0	1.0	0.0	0.0	53	255	1.0	0.0	0.02	0.05	0.0	0.0	0.0	0.0	normal	0	1	0	0	0	0	0	0	0	0
650	0	0	0	0	0	0	0	0	0	0	0	0	0	0	0	0	0	0	0	249	17	0.0	0.0	1.0	1.0	0.07	0.07	0.0	255	17	0.07	0.07	0.0	0.0	0.0	0.0	1.0	1.0	DoS	0	1	0	0	0	0	0	0	0	0
651	0	0	0	0	0	0	0	0	0	0	0	0	0	0	0	0	0	0	0	1	5	0.0	0.0	1.0	1.0	1.0	0.0	1.0	199	53	0.2	0.03	0.01	0.04	0.0	0.0	0.88	1.0	Probe	0	1	0	0	0	0	0	0	0	0
652	0	326	935	0	0	0	0	0	1	0	0	0	0	0	0	0	0	0	0	7	20	0.0	0.0	0.0	0.0	1.0	0.0	0.1	7	255	1.0	0.0	0.14	0.03	0.0	0.0	0.0	0.0	normal	0	1	0	0	0	0	0	0	0	0
653	1	924	279	0	0	0	0	0	1	0	0	0	0	0	0	0	0	0	0	1	2	0.0	0.0	0.0	0.0	1.0	0.0	1.0	255	170	0.67	0.02	0.0	0.0	0.0	0.0	0.02	0.03	normal	0	1	0	0	0	0	0	0	0	0
654	0	303	1850	0	0	0	0	0	1	0	0	0	0	0	0	0	0	0	0	3	4	0.0	0.0	0.0	0.0	1.0	0.0	0.5	255	255	1.0	0.0	0.0	0.0	0.0	0.0	0.0	0.0	normal	0	1	0	0	0	0	0	0	0	0
655	0	318	21595	0	0	0	0	0	1	0	0	0	0	0	0	0	0	0	0	1	6	0.0	0.0	0.0	0.0	1.0	0.0	0.33	2	255	1.0	0.0	0.5	0.03	0.0	0.0	0.0	0.0	normal	0	1	0	0	0	0	0	0	0	0
656	5	0	0	0	0	0	0	0	0	0	0	0	0	0	0	0	0	0	0	2	1	0.0	0.0	0.5	0.0	0.5	1.0	0.0	187	51	0.2	0.03	0.01	0.04	0.0	0.0	0.17	0.27	Probe	0	1	0	0	0	0	0	0	0	0
657	282	163	599	0	0	0	2	0	1	0	0	0	0	0	0	0	0	0	1	1	1	0.0	0.0	0.0	0.0	1.0	0.0	0.0	255	5	0.02	0.24	0.0	0.0	0.34	0.0	0.24	0.0	R2L	0	1	0	0	0	0	0	0	0	0
658	0	298	2361	0	0	0	0	0	1	0	0	0	0	0	0	0	0	0	0	6	8	0.0	0.0	0.0	0.0	1.0	0.0	0.38	30	255	1.0	0.0	0.03	0.02	0.0	0.0	0.0	0.0	normal	0	1	0	0	0	0	0	0	0	0
659	0	268	4740	0	0	0	0	0	1	0	0	0	0	0	0	0	0	0	0	1	1	0.0	0.0	0.0	0.0	1.0	0.0	0.0	255	239	0.94	0.02	0.0	0.0	0.0	0.0	0.0	0.0	normal	0	1	0	0	0	0	0	0	0	0
660	0	260	9531	0	0	0	0	0	1	0	0	0	0	0	0	0	0	0	0	1	3	0.0	0.0	0.0	0.0	1.0	0.0	0.67	119	247	1.0	0.0	0.01	0.02	0.0	0.0	0.0	0.0	normal	0	1	0	0	0	0	0	0	0	0
661	4	30	93	0	0	0	0	0	1	0	0	0	0	0	0	0	0	0	0	1	1	0.0	0.0	0.0	0.0	1.0	0.0	0.0	255	231	0.91	0.04	0.0	0.0	0.0	0.0	0.0	0.0	R2L	0	1	0	0	0	0	0	0	0	0
662	0	26	157	0	0	0	0	1	0	0	0	0	0	0	0	0	0	0	1	1	1	0.0	0.0	0.0	0.0	1.0	0.0	0.0	131	61	0.47	0.03	0.01	0.0	0.0	0.0	0.0	0.0	R2L	0	1	0	0	0	0	0	0	0	0
663	0	224	356	0	0	0	0	0	1	0	0	0	0	0	0	0	0	0	0	1	15	0.0	0.0	0.0	0.0	1.0	0.0	0.2	2	255	1.0	0.0	0.5	0.06	0.0	0.0	0.0	0.0	normal	0	1	0	0	0	0	0	0	0	0
664	0	225	1341	0	0	0	0	0	1	0	0	0	0	0	0	0	0	0	0	11	11	0.0	0.0	0.0	0.0	1.0	0.0	0.0	255	255	1.0	0.0	0.0	0.0	0.0	0.0	0.0	0.0	normal	0	1	0	0	0	0	0	0	0	0
665	21	210	751	0	0	0	4	0	1	0	0	0	0	0	0	0	0	0	1	1	1	0.0	0.0	0.0	0.0	1.0	0.0	0.0	140	16	0.11	0.06	0.01	0.0	0.0	0.0	0.0	0.0	normal	0	1	0	0	0	0	0	0	0	0
666	0	0	0	0	0	0	0	0	0	0	0	0	0	0	0	0	0	0	0	260	20	0.0	0.0	1.0	1.0	0.08	0.07	0.0	255	20	0.08	0.07	0.0	0.0	0.0	0.0	1.0	1.0	DoS	0	1	0	0	0	0	0	0	0	0
667	0	0	0	0	0	0	0	0	0	0	0	0	0	0	0	0	0	0	0	290	13	1.0	1.0	0.0	0.0	0.04	0.06	0.0	255	13	0.05	0.06	0.0	0.0	1.0	1.0	0.0	0.0	DoS	0	1	0	0	0	0	0	0	0	0
668	0	275	5223	0	0	0	0	0	1	0	0	0	0	0	0	0	0	0	0	1	1	0.0	0.0	0.0	0.0	1.0	0.0	0.0	22	255	1.0	0.0	0.05	0.03	0.0	0.0	0.0	0.0	normal	0	1	0	0	0	0	0	0	0	0
669	0	323	541	0	0	0	0	0	1	0	0	0	0	0	0	0	0	0	0	1	4	0.0	0.0	0.0	0.0	1.0	0.0	0.75	9	255	1.0	0.0	0.11	0.01	0.0	0.0	0.0	0.0	normal	0	1	0	0	0	0	0	0	0	0
670	4	32	93	0	0	0	0	0	1	0	0	0	0	0	0	0	0	0	0	2	1	0.0	0.0	0.0	0.0	0.5	1.0	0.0	255	136	0.53	0.02	0.0	0.0	0.0	0.0	0.17	0.02	R2L	0	1	0	0	0	0	0	0	0	0
671	0	1	1	0	0	0	0	0	0	0	0	0	0	0	0	0	0	0	0	145	1	0.0	0.0	0.0	0.0	0.01	1.0	0.0	255	1	0.0	0.62	0.99	0.0	0.0	0.0	0.0	0.0	Probe	0	0	1	0	0	0	0	0	0	0
672	0	61298	0	0	0	0	0	0	0	0	0	0	0	0	0	0	0	0	0	8	8	0.0	0.0	0.0	0.0	1.0	0.0	0.0	94	45	0.2	0.66	0.19	0.04	0.0	0.0	0.66	0.02	normal	0	1	0	0	0	0	0	0	0	0
673	0	1	0	0	0	0	0	0	0	0	0	0	0	0	0	0	0	0	0	65	2	0.0	0.0	0.0	0.0	0.03	0.94	0.0	255	2	0.01	0.7	0.97	0.0	0.0	0.0	0.03	0.0	normal	0	0	1	0	0	0	0	0	0	0
674	0	1631	331	0	0	0	0	0	1	0	0	0	0	0	0	0	0	0	0	1	2	0.0	0.0	0.0	0.0	1.0	0.0	1.0	172	65	0.38	0.09	0.01	0.0	0.0	0.0	0.0	0.0	normal	0	1	0	0	0	0	0	0	0	0
675	0	212	1795	0	0	0	0	0	1	0	0	0	0	0	0	0	0	0	0	4	4	0.0	0.0	0.0	0.0	1.0	0.0	0.0	21	255	1.0	0.0	0.05	0.04	0.0	0.0	0.0	0.0	normal	0	1	0	0	0	0	0	0	0	0
676	0	53	54	0	0	0	0	0	0	0	0	0	0	0	0	0	0	0	0	508	508	0.0	0.0	0.0	0.0	1.0	0.0	0.0	255	255	1.0	0.0	0.82	0.0	0.0	0.0	0.0	0.0	normal	0	0	1	0	0	0	0	0	0	0
677	7256	0	44	0	0	0	0	0	0	0	0	0	0	0	0	0	0	0	0	1	1	0.0	0.0	0.0	0.0	1.0	0.0	0.0	255	248	0.97	0.02	0.0	0.0	0.33	0.34	0.04	0.02	DoS	0	1	0	0	0	0	0	0	0	0
678	0	240	4926	0	0	0	0	0	1	0	0	0	0	0	0	0	0	0	0	11	11	0.0	0.0	0.0	0.0	1.0	0.0	0.0	37	255	1.0	0.0	0.03	0.02	0.0	0.0	0.0	0.0	normal	0	1	0	0	0	0	0	0	0	0
679	8185	0	15	0	0	0	0	0	0	0	0	0	0	0	0	0	0	0	0	1	1	0.0	0.0	0.0	0.0	1.0	0.0	0.0	255	15	0.06	0.83	0.0	0.0	0.0	0.0	0.82	0.0	DoS	0	1	0	0	0	0	0	0	0	0
680	0	32	0	0	0	0	0	0	0	0	0	0	0	0	0	0	0	0	0	1	6	0.0	0.0	0.0	0.0	1.0	0.0	0.5	129	59	0.24	0.04	0.24	0.03	0.0	0.0	0.0	0.0	normal	0	0	1	0	0	0	0	0	0	0
681	0	193	2393	0	0	0	0	0	1	0	0	0	0	0	0	0	0	0	0	9	12	0.0	0.0	0.0	0.0	1.0	0.0	0.17	255	255	1.0	0.0	0.0	0.0	0.0	0.0	0.0	0.0	normal	0	1	0	0	0	0	0	0	0	0
682	0	0	0	0	0	0	0	0	0	0	0	0	0	0	0	0	0	0	0	189	14	1.0	1.0	0.0	0.0	0.07	0.09	0.0	255	14	0.05	0.08	0.0	0.0	1.0	1.0	0.0	0.0	DoS	0	1	0	0	0	0	0	0	0	0
683	0	508	0	0	0	0	0	0	0	0	0	0	0	0	0	0	0	0	0	182	182	0.0	0.0	0.0	0.0	1.0	0.0	0.0	255	255	1.0	0.0	1.0	0.0	0.0	0.0	0.0	0.0	DoS	1	0	0	0	0	0	0	0	0	0
684	0	1480	0	0	1	0	0	0	0	0	0	0	0	0	0	0	0	0	0	1	3	0.0	0.0	0.0	0.0	1.0	0.0	0.67	1	7	1.0	0.0	1.0	0.57	0.0	0.0	0.0	0.0	DoS	1	0	0	0	0	0	0	0	0	0
685	0	46	46	0	0	0	0	0	0	0	0	0	0	0	0	0	0	0	0	2	2	0.0	0.0	0.0	0.0	1.0	0.0	0.0	255	254	1.0	0.01	0.01	0.0	0.0	0.0	0.0	0.0	R2L	0	0	1	0	0	0	0	0	0	0
686	895	57184	1	0	0	0	0	0	1	0	0	0	0	0	0	0	0	0	0	23	23	0.22	0.22	0.78	0.78	1.0	0.0	0.0	255	255	1.0	0.0	0.0	0.0	0.03	0.03	0.65	0.65	DoS	0	1	0	0	0	0	0	0	0	0
687	0	0	0	0	0	0	0	0	0	0	0	0	0	0	0	0	0	0	0	226	12	0.0	0.0	1.0	1.0	0.05	0.07	0.0	255	12	0.05	0.08	0.0	0.0	0.0	0.0	1.0	1.0	DoS	0	1	0	0	0	0	0	0	0	0
688	0	220	3313	0	0	0	0	0	1	0	0	0	0	0	0	0	0	0	0	6	14	0.0	0.0	0.0	0.0	1.0	0.0	0.21	255	255	1.0	0.0	0.0	0.0	0.0	0.0	0.0	0.0	normal	0	1	0	0	0	0	0	0	0	0
689	0	0	0	0	0	0	0	0	0	0	0	0	0	0	0	0	0	0	0	472	1	0.12	0.0	0.88	1.0	0.0	1.0	0.0	255	1	0.0	0.99	0.0	0.0	0.18	0.0	0.81	1.0	Probe	0	1	0	0	0	0	0	0	0	0
690	0	298	2445	0	0	0	0	0	1	0	0	0	0	0	0	0	0	0	0	5	34	0.0	0.0	0.0	0.0	1.0	0.0	0.15	255	255	1.0	0.0	0.0	0.0	0.0	0.0	0.0	0.0	normal	0	1	0	0	0	0	0	0	0	0
691	0	1032	0	0	0	0	0	0	0	0	0	0	0	0	0	0	0	0	0	510	510	0.0	0.0	0.0	0.0	1.0	0.0	0.0	255	223	0.87	0.01	0.87	0.0	0.0	0.0	0.0	0.0	DoS	1	0	0	0	0	0	0	0	0	0
692	0	235	1380	0	0	0	0	0	1	0	0	0	0	0	0	0	0	0	0	3	3	0.0	0.0	0.0	0.0	1.0	0.0	0.0	255	234	0.92	0.02	0.0	0.0	0.0	0.0	0.05	0.0	normal	0	1	0	0	0	0	0	0	0	0
693	0	361	1241	0	0	0	0	0	1	0	0	0	0	0	0	0	0	0	0	25	25	0.0	0.0	0.0	0.0	1.0	0.0	0.0	82	224	1.0	0.0	0.01	0.02	0.0	0.0	0.0	0.0	normal	0	1	0	0	0	0	0	0	0	0
694	0	243	345	0	0	0	0	0	1	0	0	0	0	0	0	0	0	0	0	25	26	0.0	0.0	0.0	0.0	1.0	0.0	0.08	107	255	1.0	0.0	0.01	0.03	0.0	0.0	0.0	0.0	normal	0	1	0	0	0	0	0	0	0	0
695	4	26	93	0	0	0	0	0	1	0	0	0	0	0	0	0	0	0	0	1	1	0.0	0.0	0.0	0.0	1.0	0.0	0.0	255	227	0.89	0.02	0.0	0.0	0.0	0.0	0.07	0.0	R2L	0	1	0	0	0	0	0	0	0	0
696	0	0	0	0	0	0	0	0	0	0	0	0	0	0	0	0	0	0	0	108	8	1.0	1.0	0.0	0.0	0.07	0.06	0.0	255	8	0.03	0.05	0.0	0.0	1.0	1.0	0.0	0.0	DoS	0	1	0	0	0	0	0	0	0	0
697	0	10	283	0	0	0	0	0	0	0	0	0	0	0	0	0	0	0	0	1	1	0.0	0.0	0.0	0.0	1.0	0.0	0.0	255	2	0.01	0.02	0.0	0.0	0.0	0.0	0.79	0.0	normal	0	1	0	0	0	0	0	0	0	0
698	0	0	0	0	0	0	0	0	0	0	0	0	0	0	0	0	0	0	0	101	9	0.0	0.0	1.0	1.0	0.09	0.07	0.0	255	9	0.04	0.06	0.0	0.0	0.0	0.0	1.0	1.0	DoS	0	1	0	0	0	0	0	0	0	0
699	0	44	69	0	0	0	0	0	0	0	0	0	0	0	0	0	0	0	0	123	123	0.0	0.0	0.0	0.0	1.0	0.0	0.0	255	254	1.0	0.01	0.0	0.0	0.0	0.0	0.0	0.0	normal	0	0	1	0	0	0	0	0	0	0
700	0	0	0	0	0	0	0	0	0	0	0	0	0	0	0	0	0	0	0	1	1	1.0	1.0	0.0	0.0	1.0	0.0	0.0	225	85	0.33	0.01	0.0	0.02	1.0	1.0	0.0	0.0	Probe	0	1	0	0	0	0	0	0	0	0
701	280	283618	0	0	0	0	0	0	0	0	0	0	0	0	0	0	0	0	0	2	2	0.0	0.0	0.0	0.0	1.0	0.0	0.0	4	10	1.0	0.0	1.0	0.2	0.0	0.0	0.0	0.0	R2L	0	1	0	0	0	0	0	0	0	0
702	0	0	0	0	0	0	0	0	0	0	0	0	0	0	0	0	0	0	0	148	16	0.0	0.0	1.0	1.0	0.11	0.06	0.0	255	16	0.06	0.06	0.0	0.0	0.0	0.0	1.0	1.0	DoS	0	1	0	0	0	0	0	0	0	0
703	0	115	0	0	0	0	0	0	0	0	0	0	0	0	0	0	0	0	0	13	13	0.0	0.0	0.0	0.0	1.0	0.0	0.0	244	13	0.05	0.04	0.11	0.0	0.0	0.0	0.07	0.0	normal	0	0	1	0	0	0	0	0	0	0
704	0	349	884	0	0	0	0	0	1	0	0	0	0	0	0	0	0	0	0	8	13	0.0	0.0	0.0	0.0	1.0	0.0	0.15	255	255	1.0	0.0	0.0	0.0	0.0	0.0	0.0	0.0	normal	0	1	0	0	0	0	0	0	0	0
705	0	16550	338	0	0	0	0	0	1	0	0	0	0	0	0	0	0	0	0	1	1	0.0	0.0	0.0	0.0	1.0	0.0	0.0	224	142	0.63	0.03	0.0	0.0	0.0	0.0	0.0	0.01	normal	0	1	0	0	0	0	0	0	0	0
706	0	0	0	0	0	0	0	0	0	0	0	0	0	0	0	0	0	0	0	224	10	1.0	1.0	0.0	0.0	0.04	0.06	0.0	255	10	0.04	0.06	0.0	0.0	1.0	1.0	0.0	0.0	DoS	0	1	0	0	0	0	0	0	0	0
707	0	211	124	0	0	0	0	0	1	0	0	0	0	0	0	0	0	0	0	4	7	0.0	0.0	0.0	0.0	1.0	0.0	0.29	65	255	1.0	0.0	0.02	0.03	0.0	0.0	0.0	0.0	normal	0	1	0	0	0	0	0	0	0	0
708	0	0	0	0	0	0	0	0	0	0	0	0	0	0	0	0	0	0	0	234	2	0.0	0.0	1.0	1.0	0.01	0.07	0.0	255	2	0.01	0.08	0.0	0.0	0.0	0.0	1.0	1.0	DoS	0	1	0	0	0	0	0	0	0	0
709	0	0	0	0	0	0	0	0	0	0	0	0	0	0	0	0	0	0	0	398	1	0.17	0.0	0.83	1.0	0.0	1.0	0.0	255	1	0.0	0.91	0.0	0.0	0.13	0.0	0.87	1.0	Probe	0	1	0	0	0	0	0	0	0	0
710	0	340	283	0	0	0	0	0	1	0	0	0	0	0	0	0	0	0	0	5	5	0.0	0.0	0.0	0.0	1.0	0.0	0.0	255	232	0.91	0.01	0.0	0.0	0.0	0.0	0.0	0.0	normal	0	1	0	0	0	0	0	0	0	0
711	0	273	18347	0	0	0	0	0	1	0	0	0	0	0	0	0	0	0	0	6	9	0.0	0.0	0.0	0.0	1.0	0.0	0.22	42	255	1.0	0.0	0.02	0.04	0.0	0.0	0.0	0.0	normal	0	1	0	0	0	0	0	0	0	0
712	0	0	0	0	0	0	0	0	0	0	0	0	0	0	0	0	0	0	0	477	1	0.08	0.0	0.92	1.0	0.0	1.0	0.0	255	1	0.0	1.0	0.0	0.0	0.13	0.0	0.87	1.0	Probe	0	1	0	0	0	0	0	0	0	0
713	0	0	0	0	0	0	0	0	0	0	0	0	0	0	0	0	0	0	0	216	11	0.0	0.0	1.0	1.0	0.05	0.06	0.0	255	11	0.04	0.08	0.0	0.0	0.0	0.0	1.0	1.0	DoS	0	1	0	0	0	0	0	0	0	0
714	0	0	0	0	0	0	0	0	0	0	0	0	0	0	0	0	0	0	0	178	13	1.0	1.0	0.0	0.0	0.07	0.1	0.0	255	13	0.05	0.1	0.0	0.0	1.0	1.0	0.0	0.0	DoS	0	1	0	0	0	0	0	0	0	0
715	0	1	1	0	0	0	0	0	0	0	0	0	0	0	0	0	0	0	0	370	1	0.0	0.0	0.0	0.0	0.0	1.0	0.0	255	1	0.0	1.0	1.0	0.0	0.0	0.0	0.0	0.0	Probe	0	0	1	0	0	0	0	0	0	0
716	0	36	0	0	0	0	0	0	0	0	0	0	0	0	0	0	0	0	0	10	11	0.0	0.0	0.0	0.0	1.0	0.0	0.18	49	49	1.0	0.0	1.0	0.0	0.0	0.0	0.0	0.0	normal	0	0	1	0	0	0	0	0	0	0
717	0	0	0	0	0	0	0	0	0	0	0	0	0	0	0	0	0	0	0	183	1	1.0	1.0	0.0	0.0	0.01	0.08	0.0	255	1	0.0	0.09	0.0	0.0	1.0	1.0	0.0	0.0	DoS	0	1	0	0	0	0	0	0	0	0
718	0	0	0	0	0	0	0	0	0	0	0	0	0	0	0	0	0	0	0	2	1	0.0	0.0	1.0	1.0	0.5	1.0	0.0	255	1	0.0	0.66	0.51	0.0	0.0	0.0	0.51	1.0	Probe	0	1	0	0	0	0	0	0	0	0
719	0	218	2563	0	0	0	0	0	1	0	0	0	0	0	0	0	0	0	0	3	3	0.0	0.0	0.0	0.0	1.0	0.0	0.0	3	152	1.0	0.0	0.33	0.03	0.0	0.0	0.0	0.0	normal	0	1	0	0	0	0	0	0	0	0
720	0	1	0	0	0	0	0	0	0	0	0	0	0	0	0	0	0	0	0	473	20	0.0	0.0	0.0	0.0	0.04	0.96	0.0	255	20	0.08	0.93	0.99	0.0	0.0	0.0	0.0	0.0	normal	0	0	1	0	0	0	0	0	0	0
721	0	56	56	0	0	0	0	0	0	0	0	0	0	0	0	0	0	0	0	510	510	0.0	0.0	0.0	0.0	1.0	0.0	0.0	255	255	1.0	0.0	0.86	0.0	0.0	0.0	0.0	0.0	normal	0	0	1	0	0	0	0	0	0	0
722	0	53	50	0	0	0	0	0	0	0	0	0	0	0	0	0	0	0	0	511	511	0.0	0.0	0.0	0.0	1.0	0.0	0.0	255	255	1.0	0.0	0.91	0.0	0.0	0.0	0.0	0.0	normal	0	0	1	0	0	0	0	0	0	0
723	0	215	171	0	0	0	0	0	1	0	0	0	0	0	0	0	0	0	0	12	12	0.0	0.0	0.0	0.0	1.0	0.0	0.0	96	255	1.0	0.0	0.01	0.06	0.0	0.0	0.0	0.0	normal	0	1	0	0	0	0	0	0	0	0
724	0	1480	0	0	1	0	0	0	0	0	0	0	0	0	0	0	0	0	0	1	3	0.0	0.0	0.0	0.0	1.0	0.0	0.67	2	13	0.5	1.0	0.5	0.54	0.0	0.0	0.0	0.0	DoS	1	0	0	0	0	0	0	0	0	0
725	0	1032	0	0	0	0	0	0	0	0	0	0	0	0	0	0	0	0	0	206	206	0.0	0.0	0.0	0.0	1.0	0.0	0.0	255	255	1.0	0.0	1.0	0.0	0.0	0.0	0.0	0.0	DoS	1	0	0	0	0	0	0	0	0	0
726	0	8	0	0	0	0	0	0	0	0	0	0	0	0	0	0	0	0	0	1	44	0.0	0.0	0.0	0.0	1.0	0.0	1.0	2	42	1.0	0.0	1.0	0.5	0.0	0.0	0.0	0.0	Probe	1	0	0	0	0	0	0	0	0	0
727	0	0	0	0	0	0	0	0	0	0	0	0	0	0	0	0	0	0	0	1	1	1.0	1.0	0.0	0.0	1.0	0.0	0.0	216	85	0.33	0.01	0.0	0.02	1.0	1.0	0.0	0.0	Probe	0	1	0	0	0	0	0	0	0	0
728	0	190	0	0	0	0	0	0	0	0	0	0	0	0	0	0	0	0	0	2	2	0.0	0.0	0.0	0.0	1.0	0.0	0.0	43	13	0.3	0.09	0.3	0.0	0.0	0.0	0.05	0.0	normal	0	1	0	0	0	0	0	0	0	0
729	0	330	1762	0	0	0	0	0	1	0	0	0	0	0	0	0	0	0	0	15	18	0.0	0.0	0.0	0.0	1.0	0.0	0.17	255	255	1.0	0.0	0.0	0.0	0.0	0.0	0.0	0.0	normal	0	1	0	0	0	0	0	0	0	0
730	0	331	1299	0	0	0	0	0	1	0	0	0	0	0	0	0	0	0	0	33	33	0.0	0.0	0.0	0.0	1.0	0.0	0.0	255	255	1.0	0.0	0.0	0.0	0.0	0.0	0.0	0.0	normal	0	1	0	0	0	0	0	0	0	0
731	0	1032	0	0	0	0	0	0	0	0	0	0	0	0	0	0	0	0	0	25	25	0.0	0.0	0.0	0.0	1.0	0.0	0.0	255	255	1.0	0.0	1.0	0.0	0.0	0.0	0.0	0.0	DoS	1	0	0	0	0	0	0	0	0	0
732	0	105	146	0	0	0	0	0	0	0	0	0	0	0	0	0	0	0	0	1	1	0.0	0.0	0.0	0.0	1.0	0.0	0.0	255	251	0.98	0.01	0.01	0.0	0.0	0.0	0.0	0.0	R2L	0	0	1	0	0	0	0	0	0	0
733	0	141	4039	0	0	0	0	0	1	0	0	0	0	0	0	0	0	0	0	7	7	0.0	0.0	0.0	0.0	1.0	0.0	0.0	21	255	1.0	0.0	0.05	0.05	0.0	0.0	0.0	0.0	normal	0	1	0	0	0	0	0	0	0	0
734	0	2881	0	0	0	0	0	0	0	0	0	0	0	0	0	0	0	0	0	2	2	0.0	0.0	0.0	0.0	1.0	0.0	0.0	47	48	0.17	0.11	0.17	0.04	0.0	0.0	0.02	0.0	normal	0	1	0	0	0	0	0	0	0	0
735	0	0	0	0	0	0	0	0	0	0	0	0	0	0	0	0	0	0	0	482	1	0.05	0.0	0.95	1.0	0.0	1.0	0.0	255	1	0.0	1.0	0.0	0.0	0.06	0.0	0.94	1.0	Probe	0	1	0	0	0	0	0	0	0	0
736	0	43	141	0	0	0	0	0	0	0	0	0	0	0	0	0	0	0	0	131	211	0.0	0.0	0.0	0.0	1.0	0.0	0.01	255	254	1.0	0.01	0.0	0.0	0.0	0.0	0.0	0.0	normal	0	0	1	0	0	0	0	0	0	0
737	0	30	0	0	0	0	0	0	0	0	0	0	0	0	0	0	0	0	0	1	1	0.0	0.0	0.0	0.0	1.0	0.0	0.0	18	18	1.0	0.0	1.0	0.0	0.0	0.0	0.0	0.0	normal	1	0	0	0	0	0	0	0	0	0
738	0	139508	0	0	0	0	0	0	0	0	0	0	0	0	0	0	0	0	0	1	1	0.0	0.0	0.0	0.0	1.0	0.0	0.0	3	1	0.33	0.67	0.33	0.0	0.0	0.0	0.67	0.0	R2L	0	1	0	0	0	0	0	0	0	0
739	0	0	0	0	0	0	0	0	0	0	0	0	0	0	0	0	0	0	0	281	17	0.0	0.0	1.0	1.0	0.06	0.06	0.0	255	17	0.07	0.06	0.0	0.0	0.0	0.0	1.0	1.0	DoS	0	1	0	0	0	0	0	0	0	0
740	0	1028	329	0	0	0	0	0	1	0	0	0	0	0	0	0	0	0	0	1	1	0.0	0.0	0.0	0.0	1.0	0.0	0.0	15	13	0.87	0.2	0.07	0.0	0.0	0.0	0.0	0.0	normal	0	1	0	0	0	0	0	0	0	0
741	1	2599	293	0	0	0	0	0	1	0	0	0	0	0	0	0	0	0	0	3	3	0.0	0.0	0.0	0.0	1.0	0.0	0.0	255	219	0.86	0.13	0.0	0.0	0.0	0.0	0.13	0.0	DoS	0	1	0	0	0	0	0	0	0	0
742	3	54540	8314	0	0	0	2	0	1	1	0	0	0	0	0	0	0	0	0	2	2	0.0	0.0	0.0	0.0	1.0	0.0	0.0	255	239	0.94	0.01	0.0	0.0	0.0	0.0	0.02	0.02	DoS	0	1	0	0	0	0	0	0	0	0
743	0	317	1203	0	0	0	0	0	1	0	0	0	0	0	0	0	0	0	0	2	2	0.0	0.0	0.0	0.0	1.0	0.0	0.0	37	255	1.0	0.0	0.03	0.05	0.03	0.01	0.0	0.0	normal	0	1	0	0	0	0	0	0	0	0
744	0	218	331	0	0	0	0	0	1	0	0	0	0	0	0	0	0	0	0	7	8	0.0	0.0	0.0	0.0	1.0	0.0	0.25	255	255	1.0	0.0	0.0	0.0	0.0	0.0	0.0	0.0	normal	0	1	0	0	0	0	0	0	0	0
745	0	763	371	0	0	0	0	0	1	0	0	0	0	0	0	0	0	0	0	1	1	0.0	0.0	0.0	0.0	1.0	0.0	0.0	91	195	0.87	0.04	0.01	0.01	0.0	0.0	0.0	0.01	normal	0	1	0	0	0	0	0	0	0	0
746	0	223	1317	0	0	0	0	0	1	0	0	0	0	0	0	0	0	0	0	19	19	0.0	0.0	0.0	0.0	1.0	0.0	0.0	186	255	1.0	0.0	0.01	0.01	0.0	0.0	0.0	0.0	normal	0	1	0	0	0	0	0	0	0	0
747	0	292	4223	0	0	0	0	0	1	0	0	0	0	0	0	0	0	0	0	27	27	0.0	0.0	0.0	0.0	1.0	0.0	0.0	255	255	1.0	0.0	0.0	0.0	0.01	0.01	0.0	0.0	normal	0	1	0	0	0	0	0	0	0	0
748	0	125	174	0	0	0	0	1	0	0	0	0	0	0	0	0	0	0	0	1	1	0.0	0.0	0.0	0.0	1.0	0.0	0.0	255	12	0.05	0.02	0.0	0.0	0.0	0.0	0.0	0.08	R2L	0	1	0	0	0	0	0	0	0	0
749	0	214	4368	0	0	0	0	0	1	0	0	0	0	0	0	0	0	0	0	1	1	0.0	0.0	0.0	0.0	1.0	0.0	0.0	255	255	1.0	0.0	0.0	0.0	0.0	0.0	0.0	0.0	normal	0	1	0	0	0	0	0	0	0	0
750	0	0	0	0	0	0	0	0	0	0	0	0	0	0	0	0	0	0	0	130	18	0.0	0.0	1.0	1.0	0.14	0.05	0.0	255	18	0.07	0.05	0.0	0.0	0.0	0.0	1.0	1.0	DoS	0	1	0	0	0	0	0	0	1	0
751	0	1008	0	0	0	0	0	0	0	0	0	0	0	0	0	0	0	0	0	230	230	0.0	0.0	0.0	0.0	1.0	0.0	0.0	255	255	1.0	0.0	1.0	0.0	0.0	0.0	0.0	0.0	DoS	1	0	0	0	0	0	0	0	0	0
752	0	0	0	0	0	0	0	0	0	0	0	0	0	0	0	0	0	0	0	1	4	0.0	0.0	1.0	0.75	1.0	0.0	0.75	172	85	0.33	0.03	0.01	0.02	0.0	0.0	0.88	0.66	Probe	0	1	0	0	0	0	0	0	0	0
753	0	55	53	0	0	0	0	0	0	0	0	0	0	0	0	0	0	0	0	327	327	0.0	0.0	0.0	0.0	1.0	0.0	0.0	255	255	1.0	0.0	0.99	0.0	0.0	0.0	0.0	0.0	normal	0	0	1	0	0	0	0	0	0	0
754	0	0	15	0	0	0	0	0	0	0	0	0	0	0	0	0	0	0	0	1	5	0.0	0.0	1.0	0.4	1.0	0.0	0.6	210	85	0.33	0.02	0.0	0.02	0.0	0.01	0.89	0.71	Probe	0	1	0	0	0	0	0	0	0	0
755	0	338	350	0	0	0	0	0	1	0	0	0	0	0	0	0	0	0	0	14	14	0.0	0.0	0.0	0.0	1.0	0.0	0.0	255	255	1.0	0.0	0.0	0.0	0.0	0.0	0.0	0.0	normal	0	1	0	0	0	0	0	0	0	0
756	0	44	129	0	0	0	0	0	0	0	0	0	0	0	0	0	0	0	0	150	230	0.0	0.0	0.0	0.0	0.99	0.01	0.01	255	254	1.0	0.01	0.0	0.0	0.0	0.0	0.0	0.0	normal	0	0	1	0	0	0	0	0	0	0
757	282	161	597	0	0	0	2	0	1	0	0	0	0	0	0	0	0	0	1	1	1	0.0	0.0	0.0	0.0	1.0	0.0	0.0	255	97	0.38	0.03	0.0	0.0	0.0	0.0	0.0	0.0	R2L	0	1	0	0	0	0	0	0	0	0
758	0	54540	7300	0	0	0	1	0	1	0	0	0	0	0	0	0	0	0	0	5	5	0.0	0.0	0.2	0.2	1.0	0.0	0.0	255	255	1.0	0.0	0.0	0.0	0.0	0.0	0.07	0.07	DoS	0	1	0	0	0	0	0	0	0	0
759	0	302	658	0	0	0	0	0	1	0	0	0	0	0	0	0	0	0	0	5	12	0.0	0.0	0.0	0.0	1.0	0.0	0.17	255	255	1.0	0.0	0.0	0.0	0.0	0.0	0.0	0.0	normal	0	1	0	0	0	0	0	0	0	0
760	0	301	3845	0	0	0	0	0	1	0	0	0	0	0	0	0	0	0	0	17	17	0.0	0.0	0.0	0.0	1.0	0.0	0.0	255	255	1.0	0.0	0.0	0.0	0.0	0.0	0.0	0.0	normal	0	1	0	0	0	0	0	0	0	0
761	280	283618	0	0	0	0	0	0	0	0	0	0	0	0	0	0	0	0	0	2	2	0.0	0.0	0.0	0.0	1.0	0.0	0.0	8	14	1.0	0.0	1.0	0.21	0.0	0.0	0.0	0.0	R2L	0	1	0	0	0	0	0	0	0	0
762	0	42	42	0	0	0	0	0	0	0	0	0	0	0	0	0	0	0	0	9	16	0.0	0.0	0.0	0.0	1.0	0.0	0.19	255	255	1.0	0.0	0.01	0.0	0.0	0.0	0.0	0.0	normal	0	0	1	0	0	0	0	0	0	0
763	0	0	0	0	0	0	0	0	0	0	0	0	0	0	0	0	0	0	0	247	18	0.32	0.56	0.68	0.44	0.07	0.06	0.0	255	18	0.07	0.07	0.0	0.0	0.31	0.56	0.69	0.44	DoS	0	1	0	0	0	0	0	0	0	0
764	0	1663	286	0	0	0	0	0	1	0	0	0	0	0	0	0	0	0	0	1	1	0.0	0.0	0.0	0.0	1.0	0.0	0.0	24	173	0.79	0.12	0.04	0.01	0.0	0.0	0.0	0.0	normal	0	1	0	0	0	0	0	0	0	0
765	7446	0	44	0	0	0	0	0	0	0	0	0	0	0	0	0	0	0	0	1	1	0.0	0.0	0.0	0.0	1.0	0.0	0.0	255	203	0.8	0.02	0.0	0.0	0.31	0.34	0.01	0.01	DoS	0	1	0	0	0	0	0	0	0	0
766	0	0	0	0	0	0	0	0	0	0	0	0	0	0	0	0	0	0	0	216	3	0.01	0.0	0.99	1.0	0.01	0.06	0.0	255	3	0.01	0.07	0.0	0.0	0.02	0.0	0.98	1.0	DoS	0	1	0	0	0	0	0	0	0	0
767	0	44	44	0	0	0	0	0	0	0	0	0	0	0	0	0	0	0	0	102	160	0.0	0.0	0.0	0.0	1.0	0.0	0.01	255	208	0.82	0.01	0.01	0.0	0.0	0.0	0.0	0.0	normal	0	0	1	0	0	0	0	0	0	0
768	0	312	1856	0	0	0	0	0	1	0	0	0	0	0	0	0	0	0	0	1	9	0.0	0.0	0.0	0.0	1.0	0.0	0.33	1	254	1.0	0.0	1.0	0.06	0.0	0.0	0.0	0.0	normal	0	1	0	0	0	0	0	0	0	0
769	0	1	1	0	0	0	0	0	0	0	0	0	0	0	0	0	0	0	0	52	1	0.0	0.0	0.0	0.0	0.02	0.69	0.0	255	1	0.0	0.92	0.24	0.0	0.11	0.0	0.65	0.0	Probe	0	0	1	0	0	0	0	0	0	0
770	0	0	0	0	0	0	0	0	0	0	0	0	0	0	0	0	0	0	0	264	7	1.0	1.0	0.0	0.0	0.03	0.06	0.0	255	7	0.03	0.06	0.0	0.0	1.0	1.0	0.0	0.0	DoS	0	1	0	0	0	0	0	0	0	0
771	0	43	107	0	0	0	0	0	0	0	0	0	0	0	0	0	0	0	0	5	8	0.0	0.0	0.0	0.0	1.0	0.0	0.25	255	248	0.97	0.01	0.0	0.0	0.0	0.0	0.0	0.0	normal	0	0	1	0	0	0	0	0	0	0
772	280	283618	0	0	0	0	0	0	0	0	0	0	0	0	0	0	0	0	0	2	2	0.0	0.0	0.0	0.0	1.0	0.0	0.0	37	76	0.22	0.16	0.22	0.03	0.0	0.0	0.0	0.0	R2L	0	1	0	0	0	0	0	0	0	0
773	0	0	0	0	0	0	0	0	0	0	0	0	0	0	0	0	0	0	0	42	42	0.64	0.64	0.33	0.33	1.0	0.0	0.0	255	255	1.0	0.0	0.0	0.0	0.14	0.14	0.7	0.7	DoS	0	1	0	0	0	0	0	0	0	0
774	0	11	0	0	0	0	0	0	0	0	0	0	0	0	0	0	0	0	0	2	2	0.0	0.0	0.0	0.0	1.0	0.0	0.0	255	4	0.02	0.02	0.02	0.0	0.87	0.0	0.01	0.0	normal	0	1	0	0	0	0	0	0	0	0
775	0	294	5207	0	0	0	0	0	1	0	0	0	0	0	0	0	0	0	0	4	6	0.0	0.0	0.0	0.0	1.0	0.0	0.5	20	251	1.0	0.0	0.05	0.04	0.0	0.0	0.0	0.0	normal	0	1	0	0	0	0	0	0	0	0
776	0	202	2996	0	0	0	0	0	1	0	0	0	0	0	0	0	0	0	0	32	52	0.0	0.0	0.0	0.0	1.0	0.0	0.06	255	255	1.0	0.0	0.0	0.0	0.0	0.0	0.0	0.0	normal	0	1	0	0	0	0	0	0	0	0
777	0	0	0	0	0	0	0	0	0	0	0	0	0	0	0	0	0	0	0	139	8	0.0	0.0	1.0	1.0	0.06	0.06	0.0	255	8	0.03	0.06	0.0	0.0	0.0	0.0	1.0	1.0	DoS	0	1	0	0	0	0	0	0	0	0
778	0	0	0	0	0	0	0	0	0	0	0	0	0	0	0	0	0	0	0	243	7	0.0	0.0	1.0	1.0	0.03	0.06	0.0	255	7	0.03	0.06	0.0	0.0	0.0	0.0	1.0	1.0	DoS	0	1	0	0	0	0	0	0	0	0
779	0	44	44	0	0	0	0	0	0	0	0	0	0	0	0	0	0	0	0	60	140	0.0	0.0	0.0	0.0	1.0	0.0	0.01	255	254	1.0	0.01	0.01	0.0	0.0	0.0	0.0	0.0	normal	0	0	1	0	0	0	0	0	0	0
780	0	1428	286	0	0	0	0	0	1	0	0	0	0	0	0	0	0	0	0	1	1	0.0	0.0	0.0	0.0	1.0	0.0	0.0	175	93	0.25	0.03	0.01	0.02	0.0	0.0	0.0	0.01	normal	0	1	0	0	0	0	0	0	0	0
781	0	0	0	0	0	0	0	0	0	0	0	0	0	0	0	0	0	0	0	134	14	0.0	0.0	1.0	1.0	0.1	0.05	0.0	255	14	0.05	0.05	0.0	0.0	0.0	0.0	1.0	1.0	DoS	0	1	0	0	0	0	0	0	0	0
782	0	0	0	0	0	0	0	0	0	0	0	0	0	0	0	0	0	0	0	269	15	1.0	1.0	0.0	0.0	0.06	0.07	0.0	255	15	0.06	0.07	0.0	0.0	1.0	1.0	0.0	0.0	DoS	0	1	0	0	0	0	0	0	0	0
783	0	316	2147	0	0	0	0	0	1	0	0	0	0	0	0	0	0	0	0	2	2	0.0	0.0	0.0	0.0	1.0	0.0	0.0	45	245	1.0	0.0	0.02	0.02	0.0	0.0	0.0	0.0	normal	0	1	0	0	0	0	0	0	0	0
784	0	162	13985	0	0	0	0	0	1	0	0	0	0	0	0	0	0	0	0	2	23	0.5	0.04	0.0	0.0	1.0	0.0	0.09	255	255	1.0	0.0	0.0	0.0	0.01	0.01	0.0	0.0	normal	0	1	0	0	0	0	0	0	0	0
785	0	250	1359	0	0	0	0	0	1	0	0	0	0	0	0	0	0	0	0	2	2	0.0	0.0	0.0	0.0	1.0	0.0	0.0	8	250	1.0	0.0	0.12	0.06	0.0	0.0	0.0	0.0	normal	0	1	0	0	0	0	0	0	0	0
786	0	323	29679	0	0	0	0	0	1	0	0	0	0	0	0	0	0	0	0	1	2	0.0	0.0	0.0	0.0	1.0	0.0	1.0	2	190	1.0	0.0	0.5	0.09	0.0	0.0	0.0	0.0	normal	0	1	0	0	0	0	0	0	0	0
787	918	61504	0	0	0	0	0	0	1	0	0	0	0	0	0	0	0	0	0	28	28	0.0	0.0	1.0	1.0	1.0	0.0	0.0	255	255	1.0	0.0	0.0	0.0	0.0	0.0	0.56	0.56	DoS	0	1	0	0	0	0	0	0	0	0
788	0	233	2103	0	0	0	0	0	1	0	0	0	0	0	0	0	0	0	0	1	5	0.0	0.0	0.0	0.0	1.0	0.0	0.8	2	255	1.0	0.0	0.5	0.02	0.0	0.0	0.0	0.0	normal	0	1	0	0	0	0	0	0	0	0
789	0	1008	0	0	0	0	0	0	0	0	0	0	0	0	0	0	0	0	0	461	461	0.0	0.0	0.0	0.0	1.0	0.0	0.0	255	255	1.0	0.0	1.0	0.0	0.0	0.0	0.0	0.0	DoS	1	0	0	0	0	0	0	0	0	0
790	0	0	0	0	0	0	0	0	0	0	0	0	0	0	0	0	0	0	0	511	1	0.15	0.0	0.85	1.0	0.0	1.0	0.0	255	1	0.0	0.49	0.0	0.0	0.05	0.0	0.49	1.0	Probe	0	1	0	0	0	0	0	0	0	0
791	0	0	84	0	0	0	0	0	1	0	0	0	0	0	0	0	0	0	0	1	1	0.0	0.0	0.0	0.0	1.0	0.0	0.0	26	130	0.62	0.15	0.04	0.02	0.0	0.0	0.0	0.0	normal	0	1	0	0	0	0	0	0	0	0
792	0	12	0	0	0	0	0	0	0	0	0	0	0	0	0	0	0	0	0	1	1	0.0	0.0	0.0	0.0	1.0	0.0	0.0	1	8	1.0	0.0	1.0	0.25	0.0	0.0	0.0	0.0	R2L	0	1	0	0	0	0	0	0	0	0
793	1	1684	283	0	0	0	0	0	1	0	0	0	0	0	0	0	0	0	0	1	5	0.0	0.0	0.0	0.0	1.0	0.0	1.0	255	4	0.02	0.02	0.0	0.0	0.0	0.0	0.04	0.0	normal	0	1	0	0	0	0	0	0	0	0
794	0	249	47582	0	0	0	0	0	1	0	0	0	0	0	0	0	0	0	0	1	1	0.0	0.0	0.0	0.0	1.0	0.0	0.0	78	255	1.0	0.0	0.01	0.04	0.0	0.0	0.0	0.0	normal	0	1	0	0	0	0	0	0	0	0
795	0	298	5989	0	0	0	0	0	1	0	0	0	0	0	0	0	0	0	0	5	5	0.0	0.0	0.0	0.0	1.0	0.0	0.0	113	251	1.0	0.0	0.01	0.04	0.0	0.0	0.0	0.0	normal	0	1	0	0	0	0	0	0	0	0
796	4	32	93	0	0	0	0	0	1	0	0	0	0	0	0	0	0	0	0	1	1	0.0	0.0	0.0	0.0	1.0	0.0	0.0	214	195	0.91	0.01	0.0	0.0	0.0	0.0	0.05	0.0	R2L	0	1	0	0	0	0	0	0	0	0
797	0	287	4268	0	0	0	0	0	1	0	0	0	0	0	0	0	0	0	0	13	14	0.0	0.0	0.0	0.0	1.0	0.0	0.14	51	255	1.0	0.0	0.02	0.05	0.0	0.0	0.0	0.0	normal	0	1	0	0	0	0	0	0	0	0
798	804	57964	0	0	0	0	0	0	1	0	0	0	0	0	0	0	0	0	0	73	73	0.03	0.03	0.97	0.97	1.0	0.0	0.0	255	253	0.99	0.01	0.0	0.0	0.01	0.01	0.41	0.41	DoS	0	1	0	0	0	0	0	0	0	0
799	0	0	0	0	0	0	0	0	0	0	0	0	0	0	0	0	0	0	0	65	1	0.18	0.0	0.8	1.0	0.02	1.0	0.0	255	1	0.0	0.21	0.0	0.0	0.05	0.0	0.14	1.0	Probe	0	1	0	0	0	0	0	0	0	0
800	0	220	740	0	0	0	0	0	1	0	0	0	0	0	0	0	0	0	0	24	34	0.0	0.0	0.0	0.0	1.0	0.0	0.09	255	255	1.0	0.0	0.0	0.0	0.0	0.0	0.0	0.0	normal	0	1	0	0	0	0	0	0	0	0
801	0	0	0	0	0	0	0	0	0	0	0	0	0	0	0	0	0	0	0	120	20	0.0	0.0	1.0	1.0	0.17	0.08	0.0	255	20	0.08	0.06	0.0	0.0	0.0	0.0	1.0	1.0	DoS	0	1	0	0	0	0	0	0	0	0
802	0	235	3702	0	0	0	0	0	1	0	0	0	0	0	0	0	0	0	0	2	2	0.0	0.0	0.0	0.0	1.0	0.0	0.0	24	177	1.0	0.0	0.04	0.05	0.0	0.0	0.0	0.0	normal	0	1	0	0	0	0	0	0	0	0
803	0	0	0	0	0	0	0	0	0	0	0	0	0	0	0	0	0	0	0	217	1	0.0	0.0	1.0	1.0	0.0	0.06	0.0	255	1	0.0	0.06	0.0	0.0	0.0	0.0	1.0	1.0	DoS	0	1	0	0	0	0	0	0	0	0
804	0	214	7487	0	0	0	0	0	1	0	0	0	0	0	0	0	0	0	0	5	5	0.0	0.0	0.0	0.0	1.0	0.0	0.0	13	251	1.0	0.0	0.08	0.03	0.0	0.0	0.0	0.0	normal	0	1	0	0	0	0	0	0	0	0
805	7606	0	44	0	0	0	0	0	0	0	0	0	0	0	0	0	0	0	0	1	1	0.0	0.0	0.0	0.0	1.0	0.0	0.0	255	174	0.68	0.02	0.0	0.0	0.46	0.44	0.01	0.01	DoS	0	1	0	0	0	0	0	0	0	0
806	0	5929	0	0	0	0	0	0	0	0	0	0	0	0	0	0	0	0	0	16	16	0.0	0.0	0.0	0.0	1.0	0.0	0.0	47	22	0.47	0.09	0.47	0.0	0.0	0.0	0.0	0.0	normal	0	1	0	0	0	0	0	0	0	0
807	0	320	454	0	0	0	0	0	1	0	0	0	0	0	0	0	0	0	0	8	8	0.0	0.0	0.0	0.0	1.0	0.0	0.0	255	255	1.0	0.0	0.0	0.0	0.0	0.0	0.0	0.0	normal	0	1	0	0	0	0	0	0	0	0
808	7253	0	44	0	0	0	0	0	0	0	0	0	0	0	0	0	0	0	0	1	1	0.0	0.0	0.0	0.0	1.0	0.0	0.0	255	246	0.96	0.02	0.0	0.0	0.27	0.28	0.01	0.0	DoS	0	1	0	0	0	0	0	0	0	0
809	0	0	0	0	0	0	0	0	0	0	0	0	0	0	0	0	0	0	0	296	3	0.0	0.0	1.0	1.0	0.01	0.06	0.0	255	3	0.01	0.06	0.0	0.0	0.0	0.0	1.0	1.0	DoS	0	1	0	0	0	0	0	0	0	0
810	0	0	44	0	0	0	0	0	0	0	0	0	0	0	0	0	0	0	0	1	1	1.0	1.0	0.0	0.0	1.0	0.0	0.0	255	76	0.3	0.62	0.0	0.0	0.2	0.67	0.61	0.0	DoS	0	1	0	0	0	0	0	0	0	0
811	0	40008	0	0	0	0	0	0	0	0	0	0	0	0	0	0	0	0	0	3	3	0.0	0.0	0.0	0.0	1.0	0.0	0.0	117	145	0.06	0.04	0.06	0.48	0.0	0.0	0.03	0.0	normal	1	0	0	0	0	0	0	0	0	0
812	8048	0	44	0	0	0	0	0	0	0	0	0	0	0	0	0	0	0	0	1	1	0.0	0.0	0.0	0.0	1.0	0.0	0.0	255	76	0.3	0.03	0.0	0.0	0.01	0.03	0.11	0.17	DoS	0	1	0	0	0	0	0	0	0	0
813	0	218	983	0	0	0	0	0	1	0	0	0	0	0	0	0	0	0	0	18	18	0.0	0.0	0.0	0.0	1.0	0.0	0.0	255	255	1.0	0.0	0.0	0.0	0.01	0.01	0.0	0.0	normal	0	1	0	0	0	0	0	0	0	0
814	0	12	0	0	0	0	0	0	0	0	0	0	0	0	0	0	0	0	0	2	2	0.0	0.0	0.0	0.0	1.0	0.0	0.0	2	4	1.0	0.0	1.0	0.5	0.0	0.0	0.0	0.0	R2L	0	1	0	0	0	0	0	0	0	0
815	0	0	0	0	0	0	0	0	0	0	0	0	0	0	0	0	0	0	0	1	4	0.0	0.0	1.0	1.0	1.0	0.0	1.0	81	11	0.14	0.06	0.01	0.0	0.01	0.0	0.85	1.0	Probe	0	1	0	0	0	0	0	0	0	0
816	0	214	949	0	0	0	0	0	1	0	0	0	0	0	0	0	0	0	0	4	4	0.0	0.0	0.0	0.0	1.0	0.0	0.0	55	247	1.0	0.0	0.02	0.01	0.0	0.0	0.0	0.0	normal	0	1	0	0	0	0	0	0	0	0
817	0	186	47824	0	0	0	0	0	1	0	0	0	0	0	0	0	0	0	0	3	3	0.0	0.0	0.0	0.0	1.0	0.0	0.0	3	255	1.0	0.0	0.33	0.08	0.0	0.0	0.0	0.0	normal	0	1	0	0	0	0	0	0	0	0
818	0	219	746	0	0	0	0	0	1	0	0	0	0	0	0	0	0	0	0	8	9	0.0	0.0	0.0	0.0	1.0	0.0	0.22	95	253	1.0	0.0	0.01	0.05	0.0	0.0	0.0	0.0	normal	0	1	0	0	0	0	0	0	0	0
819	0	222	1718	0	0	0	0	0	1	0	0	0	0	0	0	0	0	0	0	4	4	0.0	0.0	0.0	0.0	1.0	0.0	0.0	255	255	1.0	0.0	0.0	0.0	0.0	0.0	0.0	0.0	normal	0	1	0	0	0	0	0	0	0	0
820	0	0	0	0	0	0	0	0	0	0	0	0	0	0	0	0	0	0	0	120	1	0.0	0.0	1.0	1.0	0.01	0.08	0.0	255	1	0.0	0.06	0.0	0.0	0.0	0.0	1.0	1.0	DoS	0	1	0	0	0	0	0	0	0	0
821	0	0	0	0	0	0	0	0	0	0	0	0	0	0	0	0	0	0	0	144	8	0.0	0.0	1.0	1.0	0.06	0.06	0.0	255	8	0.03	0.06	0.0	0.0	0.02	0.0	0.98	1.0	DoS	0	1	0	0	0	0	0	0	0	0
822	0	217	426	0	0	0	0	0	1	0	0	0	0	0	0	0	0	0	0	5	5	0.0	0.0	0.0	0.0	1.0	0.0	0.0	58	243	1.0	0.0	0.02	0.03	0.0	0.0	0.0	0.0	normal	0	1	0	0	0	0	0	0	0	0
823	0	192	0	0	0	0	0	0	0	0	0	0	0	0	0	0	0	0	0	2	2	0.0	0.0	0.0	0.0	1.0	0.0	0.0	93	51	0.09	0.04	0.09	0.04	0.0	0.0	0.01	0.0	normal	0	1	0	0	0	0	0	0	0	0
824	0	240	4120	0	0	0	0	0	1	0	0	0	0	0	0	0	0	0	0	3	3	0.0	0.0	0.0	0.0	1.0	0.0	0.0	48	255	1.0	0.0	0.02	0.04	0.0	0.0	0.0	0.0	normal	0	1	0	0	0	0	0	0	0	0
825	0	0	0	0	0	0	0	0	0	0	0	0	0	0	0	0	0	0	0	273	10	0.0	0.0	1.0	1.0	0.04	0.06	0.0	255	10	0.04	0.07	0.0	0.0	0.0	0.0	1.0	1.0	DoS	0	1	0	0	0	0	0	0	0	0
826	0	297	714	0	0	0	0	0	1	0	0	0	0	0	0	0	0	0	0	3	4	0.0	0.0	0.0	0.0	1.0	0.0	0.5	87	255	1.0	0.0	0.01	0.03	0.0	0.0	0.0	0.0	normal	0	1	0	0	0	0	0	0	0	0
827	0	234	1016	0	0	0	0	0	1	0	0	0	0	0	0	0	0	0	0	18	22	0.0	0.0	0.0	0.0	1.0	0.0	0.18	255	255	1.0	0.0	0.0	0.0	0.0	0.0	0.0	0.0	normal	0	1	0	0	0	0	0	0	0	0
828	0	0	0	0	0	0	0	0	0	0	0	0	0	0	0	0	0	0	0	212	16	1.0	1.0	0.0	0.0	0.08	0.07	0.0	255	16	0.06	0.07	0.0	0.0	1.0	1.0	0.0	0.0	DoS	0	1	0	0	0	0	0	0	0	0
829	0	0	0	0	0	0	0	0	0	0	0	0	0	0	0	0	0	0	0	118	15	0.0	0.0	1.0	1.0	0.13	0.08	0.0	255	15	0.06	0.06	0.0	0.0	0.0	0.0	1.0	1.0	DoS	0	1	0	0	0	0	0	0	0	0
830	0	208	289	0	0	0	0	0	1	0	0	0	0	0	0	0	0	0	0	9	11	0.0	0.0	0.0	0.0	1.0	0.0	0.27	255	255	1.0	0.0	0.0	0.0	0.0	0.0	0.0	0.0	normal	0	1	0	0	0	0	0	0	0	0
831	1	988	329	0	0	0	0	0	1	0	0	0	0	0	0	0	0	0	0	1	2	0.0	0.0	0.0	0.0	1.0	0.0	1.0	190	169	0.68	0.02	0.01	0.01	0.0	0.0	0.0	0.0	normal	0	1	0	0	0	0	0	0	0	0
832	0	105	146	0	0	0	0	0	0	0	0	0	0	0	0	0	0	0	0	1	1	0.0	0.0	0.0	0.0	1.0	0.0	0.0	255	252	0.99	0.01	0.01	0.0	0.0	0.0	0.0	0.0	R2L	0	0	1	0	0	0	0	0	0	0
833	1	1822	332	0	0	0	0	0	1	0	0	0	0	0	0	0	0	0	0	1	2	0.0	0.0	0.0	0.0	1.0	0.0	1.0	255	80	0.31	0.03	0.0	0.0	0.0	0.0	0.6	0.0	normal	0	1	0	0	0	0	0	0	0	0
834	0	231	12978	0	0	0	0	0	1	0	0	0	0	0	0	0	0	0	0	5	6	0.0	0.0	0.0	0.0	1.0	0.0	0.33	115	255	1.0	0.0	0.01	0.02	0.0	0.0	0.0	0.0	normal	0	1	0	0	0	0	0	0	0	0
835	0	0	44	0	0	0	0	0	0	0	0	0	0	0	0	0	0	0	0	1	1	1.0	1.0	0.0	0.0	1.0	0.0	0.0	255	131	0.51	0.44	0.0	0.0	0.4	0.79	0.43	0.02	DoS	0	1	0	0	0	0	0	0	0	0
836	0	12	0	0	0	0	0	0	0	0	0	0	0	0	0	0	0	0	0	2	2	0.0	0.0	0.0	0.0	1.0	0.0	0.0	7	6	0.86	0.29	0.86	0.0	0.0	0.0	0.0	0.0	R2L	0	1	0	0	0	0	0	0	0	0
837	0	53	51	0	0	0	0	0	0	0	0	0	0	0	0	0	0	0	0	503	503	0.0	0.0	0.0	0.0	1.0	0.0	0.0	255	255	1.0	0.0	0.82	0.0	0.0	0.0	0.0	0.0	normal	0	0	1	0	0	0	0	0	0	0
838	0	45	45	0	0	0	0	0	0	0	0	0	0	0	0	0	0	0	0	73	146	0.0	0.0	0.0	0.0	0.99	0.03	0.01	255	254	1.0	0.01	0.01	0.0	0.0	0.0	0.0	0.0	normal	0	0	1	0	0	0	0	0	0	0
839	282	164	599	0	0	0	2	0	1	0	0	0	0	0	0	0	0	0	1	1	1	0.0	0.0	0.0	0.0	1.0	0.0	0.0	255	31	0.12	0.03	0.0	0.0	0.4	0.0	0.02	0.0	R2L	0	1	0	0	0	0	0	0	0	0
840	0	0	0	0	0	0	0	0	0	0	0	0	0	0	0	0	0	0	0	269	13	0.0	0.0	1.0	1.0	0.05	0.07	0.0	255	13	0.05	0.07	0.0	0.0	0.0	0.0	1.0	1.0	DoS	0	1	0	0	0	0	0	0	0	0
841	0	310	2418	0	0	0	0	0	1	0	0	0	0	0	0	0	0	0	0	1	1	0.0	0.0	0.0	0.0	1.0	0.0	0.0	230	255	1.0	0.0	0.0	0.04	0.0	0.0	0.0	0.0	normal	0	1	0	0	0	0	0	0	0	0
842	0	207	330	0	0	0	0	0	1	0	0	0	0	0	0	0	0	0	0	1	3	0.0	0.0	0.0	0.0	1.0	0.0	1.0	2	181	1.0	0.0	0.5	0.04	0.0	0.0	0.0	0.0	normal	0	1	0	0	0	0	0	0	0	0
843	0	0	0	0	0	0	0	0	0	0	0	0	0	0	0	0	0	0	0	228	14	0.0	0.0	1.0	1.0	0.06	0.06	0.0	255	14	0.05	0.06	0.0	0.0	0.0	0.0	0.99	1.0	DoS	0	1	0	0	0	0	0	0	0	0
844	0	0	44	0	0	0	0	0	0	0	0	0	0	0	0	0	0	0	0	1	1	1.0	1.0	0.0	0.0	1.0	0.0	0.0	255	107	0.42	0.03	0.0	0.0	0.12	0.29	0.11	0.12	DoS	0	1	0	0	0	0	0	0	0	0
845	848	20004	0	0	0	0	0	0	1	0	0	0	0	0	0	0	0	0	0	72	72	0.03	0.03	0.97	0.97	1.0	0.0	0.0	255	253	0.99	0.01	0.0	0.0	0.01	0.01	0.4	0.41	DoS	0	1	0	0	0	0	0	0	0	0
846	0	193	7770	0	0	0	0	0	1	0	0	0	0	0	0	0	0	0	0	3	5	0.0	0.0	0.0	0.0	1.0	0.0	0.4	217	255	1.0	0.0	0.0	0.02	0.0	0.0	0.0	0.0	normal	0	1	0	0	0	0	0	0	0	0
847	0	216	9151	0	0	0	0	0	1	0	0	0	0	0	0	0	0	0	0	7	11	0.0	0.0	0.0	0.0	1.0	0.0	0.27	46	255	1.0	0.0	0.02	0.01	0.0	0.0	0.0	0.0	normal	0	1	0	0	0	0	0	0	0	0
848	289	162	599	0	0	0	2	0	1	0	0	0	0	0	0	0	0	0	1	1	1	0.0	0.0	0.0	0.0	1.0	0.0	0.0	255	17	0.07	0.02	0.0	0.0	0.14	0.0	0.25	0.0	R2L	0	1	0	0	0	0	0	0	0	0
849	0	230	12588	0	0	0	0	0	1	0	0	0	0	0	0	0	0	0	0	15	24	0.0	0.0	0.0	0.0	1.0	0.0	0.12	255	255	1.0	0.0	0.0	0.0	0.0	0.0	0.0	0.0	normal	0	1	0	0	0	0	0	0	0	0
850	0	45	45	0	0	0	0	0	0	0	0	0	0	0	0	0	0	0	0	2	4	0.0	0.0	0.0	0.0	1.0	0.0	0.5	255	236	0.93	0.01	0.01	0.0	0.0	0.0	0.0	0.0	normal	0	0	1	0	0	0	0	0	0	0
851	814	59424	0	0	0	0	0	0	1	0	0	0	0	0	0	0	0	0	0	64	64	0.03	0.03	0.97	0.97	1.0	0.0	0.0	255	253	0.99	0.01	0.0	0.0	0.01	0.01	0.51	0.51	DoS	0	1	0	0	0	0	0	0	0	0
852	0	42	42	0	0	0	0	0	0	0	0	0	0	0	0	0	0	0	0	145	145	0.0	0.0	0.0	0.0	1.0	0.0	0.0	255	255	1.0	0.0	0.0	0.0	0.0	0.0	0.0	0.0	normal	0	0	1	0	0	0	0	0	0	0
853	0	123	174	0	0	0	0	1	0	0	0	0	0	0	0	0	0	0	0	2	2	0.0	0.0	0.0	0.0	1.0	0.0	0.0	255	254	1.0	0.01	0.0	0.0	0.01	0.01	0.01	0.01	R2L	0	1	0	0	0	0	0	0	0	0
854	0	0	0	0	0	0	0	0	0	0	0	0	0	0	0	0	0	0	0	277	8	0.19	0.38	0.81	0.62	0.03	0.06	0.0	255	8	0.03	0.07	0.0	0.0	0.21	0.38	0.79	0.62	DoS	0	1	0	0	0	1	0	0	0	0
855	0	0	0	0	0	0	0	0	0	0	0	0	0	0	0	0	0	0	0	258	16	0.0	0.0	1.0	1.0	0.06	0.06	0.0	255	16	0.06	0.06	0.0	0.0	0.0	0.0	1.0	1.0	DoS	0	1	0	0	0	0	0	0	0	0
856	1	2599	293	0	0	0	0	0	1	0	0	0	0	0	0	0	0	0	0	2	2	0.0	0.0	0.0	0.0	1.0	0.0	0.0	255	144	0.56	0.13	0.0	0.0	0.0	0.0	0.42	0.0	DoS	0	1	0	0	0	0	0	0	0	0
857	0	0	0	0	0	0	0	0	0	0	0	0	0	0	0	0	0	0	0	136	19	0.0	0.0	1.0	1.0	0.14	0.05	0.0	255	19	0.07	0.06	0.0	0.0	0.0	0.0	1.0	1.0	DoS	0	1	0	0	0	0	0	0	0	0
858	0	0	0	0	0	0	0	0	0	0	0	0	0	0	0	0	0	0	0	45	7	1.0	1.0	0.0	0.0	0.16	0.09	0.0	255	60	0.24	0.02	0.0	0.0	0.97	0.98	0.0	0.0	DoS	0	1	0	0	0	0	0	0	0	0
859	0	0	0	0	0	0	0	0	0	0	0	0	0	0	0	0	0	0	0	478	1	0.03	1.0	0.97	0.0	0.0	1.0	0.0	255	1	0.0	1.0	0.0	0.0	0.01	1.0	0.99	0.0	Probe	0	1	0	0	0	0	0	0	0	0
860	282	162	599	0	0	0	2	0	1	0	0	0	0	0	0	0	0	0	1	1	1	0.0	0.0	0.0	0.0	1.0	0.0	0.0	255	57	0.22	0.03	0.0	0.0	0.13	0.0	0.02	0.0	R2L	0	1	0	0	0	0	0	0	0	0
861	0	0	0	0	0	0	0	0	0	0	0	0	0	0	0	0	0	0	0	266	16	0.0	0.0	1.0	1.0	0.06	0.07	0.0	255	16	0.06	0.07	0.0	0.0	0.0	0.0	1.0	1.0	DoS	0	1	0	0	0	0	0	0	0	0
862	0	54540	8314	0	0	0	2	0	1	1	0	0	0	0	0	0	0	0	0	4	4	0.25	0.25	0.0	0.0	1.0	0.0	0.0	255	255	1.0	0.0	0.0	0.0	0.01	0.01	0.05	0.05	DoS	0	1	0	0	0	0	0	0	0	0
863	0	0	0	0	0	0	0	0	0	0	0	0	0	0	0	0	0	0	0	272	16	0.0	0.0	1.0	1.0	0.06	0.07	0.0	255	16	0.06	0.07	0.0	0.0	0.0	0.0	1.0	1.0	DoS	0	1	0	0	0	0	0	0	0	0
864	0	105	147	0	0	0	0	0	0	0	0	0	0	0	0	0	0	0	0	3	3	0.0	0.0	0.0	0.0	1.0	0.0	0.0	255	254	1.0	0.01	0.0	0.0	0.0	0.0	0.0	0.0	normal	0	0	1	0	0	0	0	0	0	0
865	903	60884	0	0	0	0	0	0	1	0	0	0	0	0	0	0	0	0	0	37	37	0.03	0.03	0.95	0.95	1.0	0.0	0.0	255	255	1.0	0.0	0.0	0.0	0.0	0.0	0.14	0.14	DoS	0	1	0	0	0	0	0	0	0	0
866	0	5072	327	0	0	0	0	0	1	0	0	0	0	0	0	0	0	0	0	1	1	0.0	0.0	0.0	0.0	1.0	0.0	0.0	226	106	0.47	0.04	0.0	0.0	0.0	0.0	0.0	0.0	normal	0	1	0	0	0	0	0	0	0	0
867	0	204	291	0	0	0	0	0	1	0	0	0	0	0	0	0	0	0	0	13	24	0.0	0.0	0.0	0.0	1.0	0.0	0.17	255	255	1.0	0.0	0.0	0.0	0.0	0.0	0.0	0.0	normal	0	1	0	0	0	0	0	0	0	0
868	0	0	0	0	0	0	0	0	0	0	0	0	0	0	0	0	0	0	0	4	13	0.5	0.0	0.5	1.0	0.25	1.0	1.0	56	47	0.12	0.09	0.02	0.04	0.04	0.0	0.88	1.0	Probe	0	1	0	0	0	0	0	0	0	0
869	0	55	51	0	0	0	0	0	0	0	0	0	0	0	0	0	0	0	0	318	318	0.0	0.0	0.0	0.0	1.0	0.0	0.0	255	255	1.0	0.0	0.93	0.0	0.0	0.0	0.0	0.0	normal	0	0	1	0	0	0	0	0	0	0
870	8108	0	15	0	0	0	0	0	0	0	0	0	0	0	0	0	0	0	0	1	1	0.0	0.0	0.0	0.0	1.0	0.0	0.0	255	64	0.25	0.04	0.0	0.0	0.0	0.02	0.11	0.2	DoS	0	1	0	0	0	0	0	0	0	0
871	0	206	11455	0	0	0	0	0	1	0	0	0	0	0	0	0	0	0	0	7	8	0.0	0.0	0.0	0.0	1.0	0.0	0.25	79	255	1.0	0.0	0.01	0.02	0.0	0.0	0.0	0.0	normal	0	1	0	0	0	0	0	0	0	0
872	0	0	0	0	0	0	0	0	0	0	0	0	0	0	0	0	0	0	0	149	20	0.0	0.0	1.0	1.0	0.13	0.06	0.0	255	20	0.08	0.05	0.0	0.0	0.0	0.0	1.0	1.0	DoS	0	1	0	0	0	0	0	0	0	0
873	0	228	1484	0	0	0	0	0	1	0	0	0	0	0	0	0	0	0	0	3	4	0.0	0.0	0.0	0.0	1.0	0.0	0.5	255	255	1.0	0.0	0.0	0.0	0.0	0.0	0.0	0.0	normal	0	1	0	0	0	0	0	0	0	0
874	0	0	0	0	0	0	0	0	0	0	0	0	0	0	0	0	0	0	0	236	12	0.0	0.0	1.0	1.0	0.05	0.06	0.0	255	12	0.05	0.05	0.0	0.0	0.0	0.0	1.0	1.0	DoS	0	1	0	0	0	0	0	0	0	0
875	0	44	130	0	0	0	0	0	0	0	0	0	0	0	0	0	0	0	0	107	187	0.0	0.0	0.0	0.0	1.0	0.0	0.01	255	255	1.0	0.0	0.0	0.0	0.0	0.0	0.0	0.0	normal	0	0	1	0	0	0	0	0	0	0
876	13	30	93	0	0	0	0	0	1	0	0	0	0	0	0	0	0	0	0	1	1	0.0	0.0	0.0	0.0	1.0	0.0	0.0	255	252	0.99	0.01	0.0	0.0	0.0	0.0	0.0	0.0	R2L	0	1	0	0	0	0	0	0	0	0
877	791	75904	0	0	0	0	0	0	1	0	0	0	0	0	0	0	0	0	0	28	28	0.0	0.0	1.0	1.0	1.0	0.0	0.0	255	253	0.99	0.01	0.0	0.0	0.01	0.01	0.6	0.6	DoS	0	1	0	0	0	0	0	0	0	0
878	0	0	0	0	0	0	0	0	0	0	0	0	0	0	0	0	0	0	0	257	2	0.0	0.0	1.0	1.0	0.01	0.06	0.0	255	2	0.01	0.06	0.0	0.0	0.0	0.0	1.0	1.0	DoS	0	1	0	0	0	0	0	0	0	1
879	0	0	0	0	0	0	0	0	0	0	0	0	0	0	0	0	0	0	0	178	14	1.0	1.0	0.0	0.0	0.08	0.1	0.0	255	14	0.05	0.09	0.0	0.0	1.0	1.0	0.0	0.0	DoS	0	1	0	0	0	0	0	0	0	0
880	0	212	2630	0	0	0	0	0	1	0	0	0	0	0	0	0	0	0	0	6	6	0.0	0.0	0.0	0.0	1.0	0.0	0.0	86	253	1.0	0.0	0.01	0.06	0.0	0.0	0.0	0.0	normal	0	1	0	0	0	0	0	0	0	0
881	0	0	44	0	0	0	0	0	0	0	0	0	0	0	0	0	0	0	0	2	5	0.0	0.0	1.0	1.0	0.5	1.0	1.0	158	59	0.24	0.03	0.01	0.03	0.0	0.0	0.91	0.98	Probe	0	1	0	0	0	0	0	0	0	0
882	0	0	0	0	0	0	0	0	0	0	0	0	0	0	0	0	0	0	0	132	11	1.0	1.0	0.0	0.0	0.08	0.07	0.0	255	11	0.04	0.06	0.0	0.0	1.0	1.0	0.0	0.0	DoS	0	1	0	0	0	0	0	0	0	0
883	0	192	0	0	0	0	0	0	0	0	0	0	0	0	0	0	0	0	0	2	2	0.0	0.0	0.0	0.0	1.0	0.0	0.0	79	4	0.05	0.05	0.05	0.0	0.0	0.0	0.0	0.0	normal	0	1	0	0	0	0	0	0	0	0
884	0	222	8379	0	0	0	0	0	1	0	0	0	0	0	0	0	0	0	0	8	10	0.0	0.0	0.0	0.0	1.0	0.0	0.2	47	255	1.0	0.0	0.02	0.01	0.0	0.0	0.0	0.0	normal	0	1	0	0	0	0	0	0	0	0
885	0	285	280	0	0	0	0	0	1	0	0	0	0	0	0	0	0	0	0	3	3	0.0	0.0	0.0	0.0	1.0	0.0	0.0	255	255	1.0	0.0	0.0	0.0	0.0	0.0	0.0	0.0	normal	0	1	0	0	0	0	0	0	0	0
886	0	0	0	0	0	0	0	0	0	0	0	0	0	0	0	0	0	0	0	298	16	1.0	1.0	0.0	0.0	0.05	0.05	0.0	255	16	0.06	0.06	0.0	0.0	1.0	1.0	0.0	0.0	DoS	0	1	0	0	0	0	0	0	0	0
887	0	0	0	0	0	0	0	0	0	0	0	0	0	0	0	0	0	0	0	251	18	0.0	0.0	1.0	1.0	0.07	0.07	0.0	255	18	0.07	0.07	0.0	0.0	0.0	0.0	1.0	1.0	DoS	0	1	0	0	0	0	1	0	0	0
888	0	0	0	0	0	0	0	0	0	0	0	0	0	0	0	0	0	0	0	221	8	0.0	0.0	1.0	1.0	0.04	0.08	0.0	255	8	0.03	0.08	0.0	0.0	0.0	0.0	1.0	1.0	DoS	0	1	0	0	0	0	0	0	0	0
889	280	283618	0	0	0	0	2	0	0	0	0	0	0	0	0	0	0	0	0	2	2	0.0	0.0	0.0	0.0	1.0	0.0	0.0	9	10	0.89	0.22	0.89	0.2	0.0	0.0	0.0	0.0	R2L	0	1	0	0	0	0	0	0	0	0
890	0	55	50	0	0	0	0	0	0	0	0	0	0	0	0	0	0	0	0	274	274	0.0	0.0	0.0	0.0	1.0	0.0	0.0	255	255	1.0	0.0	0.86	0.0	0.0	0.0	0.0	0.0	normal	0	0	1	0	0	0	0	0	0	0
891	0	0	0	0	0	0	0	0	0	0	0	0	0	0	0	0	0	0	0	92	92	1.0	1.0	0.0	0.0	1.0	0.0	0.0	255	255	1.0	0.0	0.0	0.0	0.75	0.75	0.22	0.22	DoS	0	1	0	0	0	0	0	0	0	0
892	0	239	843	0	0	0	0	0	1	0	0	0	0	0	0	0	0	0	0	5	8	0.0	0.0	0.0	0.0	1.0	0.0	0.5	37	255	1.0	0.0	0.03	0.05	0.0	0.0	0.0	0.0	normal	0	1	0	0	0	0	0	0	0	0
893	0	0	0	0	0	0	0	0	0	0	0	0	0	0	0	0	0	0	0	458	1	0.14	0.0	0.86	1.0	0.0	1.0	0.0	255	1	0.0	0.94	0.0	0.0	0.15	0.0	0.85	1.0	Probe	0	1	0	0	0	0	0	0	0	0
894	7517	0	44	0	0	0	0	0	0	0	0	0	0	0	0	0	0	0	0	1	1	0.0	0.0	0.0	0.0	1.0	0.0	0.0	255	197	0.77	0.03	0.0	0.0	0.33	0.43	0.12	0.07	DoS	0	1	0	0	0	0	0	0	0	0
895	8228	1	15	0	0	0	0	0	0	0	0	0	0	0	0	0	0	0	0	1	1	1.0	1.0	0.0	0.0	1.0	0.0	0.0	255	62	0.24	0.02	0.0	0.0	0.78	0.84	0.01	0.03	DoS	0	1	0	0	0	0	0	0	0	0
896	0	0	0	0	0	0	0	0	0	0	0	0	0	0	0	0	0	0	0	194	3	0.0	0.0	1.0	1.0	0.02	0.06	0.0	255	3	0.01	0.06	0.0	0.0	0.0	0.0	1.0	1.0	DoS	0	1	0	0	0	0	0	0	0	0
897	0	0	0	0	0	0	0	0	0	0	0	0	0	0	0	0	0	0	0	254	1	0.0	0.0	1.0	1.0	0.0	0.07	0.0	255	1	0.0	0.07	0.0	0.0	0.0	0.0	1.0	1.0	DoS	0	1	0	0	0	0	0	0	0	0
898	0	293	703	0	0	0	0	0	1	0	0	0	0	0	0	0	0	0	0	16	50	0.0	0.0	0.0	0.0	1.0	0.0	0.1	255	255	1.0	0.0	0.01	0.0	0.0	0.0	0.0	0.0	normal	0	1	0	0	0	0	0	0	0	0
899	0	360	1053	0	0	0	0	0	1	0	0	0	0	0	0	0	0	0	0	19	23	0.05	0.04	0.0	0.0	1.0	0.0	0.09	255	255	1.0	0.0	0.0	0.0	0.01	0.01	0.0	0.0	normal	0	1	0	0	0	0	0	0	0	0
900	0	20	0	0	0	0	0	0	0	0	0	0	0	0	0	0	0	0	0	1	52	0.0	0.0	0.0	0.0	1.0	0.0	1.0	2	40	1.0	0.0	1.0	0.3	0.0	0.0	0.0	0.0	Probe	1	0	0	0	0	0	0	0	0	0
901	0	0	0	0	0	0	0	0	0	0	0	0	0	0	0	0	0	0	0	141	17	0.0	0.0	1.0	1.0	0.12	0.06	0.0	255	17	0.07	0.05	0.0	0.0	0.0	0.0	1.0	1.0	DoS	0	1	0	0	0	0	0	0	0	0
902	0	256	4544	0	0	0	0	0	1	0	0	0	0	0	0	0	0	0	0	15	15	0.0	0.0	0.0	0.0	1.0	0.0	0.0	56	236	1.0	0.0	0.02	0.02	0.0	0.0	0.0	0.0	normal	0	1	0	0	0	0	0	0	0	0
903	0	18	0	0	0	0	0	0	0	0	0	0	0	0	0	0	0	0	0	1	1	0.0	0.0	0.0	0.0	1.0	0.0	0.0	1	67	1.0	0.0	1.0	1.0	0.0	0.0	0.0	0.0	Probe	1	0	0	0	0	0	0	0	0	0
904	2	4485	641	0	0	0	0	0	1	0	0	0	1	0	0	1	0	0	0	1	3	0.0	0.0	0.0	0.0	1.0	0.0	1.0	255	7	0.03	0.02	0.0	0.0	0.01	0.0	0.01	0.0	R2L	0	1	0	0	0	0	0	0	0	0
905	0	8873	330	0	0	0	0	0	1	0	0	0	0	0	0	0	0	0	0	1	2	0.0	0.0	0.0	0.0	1.0	0.0	1.0	51	135	0.78	0.1	0.02	0.01	0.0	0.0	0.0	0.01	normal	0	1	0	0	0	0	0	0	0	0
906	0	738	0	0	0	0	0	0	0	0	0	0	0	0	0	0	0	0	0	2	2	0.0	0.0	0.0	0.0	1.0	0.0	0.0	188	49	0.26	0.03	0.26	0.0	0.0	0.0	0.01	0.0	normal	0	1	0	0	0	0	0	0	0	0
907	0	0	0	0	0	0	0	0	0	0	0	0	0	0	0	0	0	0	0	213	10	0.0	0.0	1.0	1.0	0.05	0.08	0.0	255	10	0.04	0.08	0.0	0.0	0.0	0.0	1.0	1.0	DoS	0	1	0	0	0	0	0	0	0	0
908	282	162	599	0	0	0	2	0	1	0	0	0	0	0	0	0	0	0	1	4	1	0.0	0.0	0.0	0.0	0.25	0.5	0.0	255	1	0.0	0.04	0.0	0.0	0.0	0.0	0.04	0.0	R2L	0	1	0	0	0	0	0	0	0	0
909	0	0	0	0	0	0	0	0	0	0	0	0	0	0	0	0	0	0	0	150	7	0.0	0.0	1.0	1.0	0.05	0.06	0.0	255	7	0.03	0.05	0.0	0.0	0.0	0.0	1.0	1.0	DoS	0	1	0	0	0	0	0	0	0	0
910	0	296	10508	0	0	0	0	0	1	0	0	0	0	0	0	0	0	0	0	2	2	0.0	0.0	0.0	0.0	1.0	0.0	0.0	45	255	1.0	0.0	0.02	0.02	0.0	0.0	0.0	0.0	normal	0	1	0	0	0	0	0	0	0	0
911	0	0	0	0	0	0	0	0	0	0	0	0	0	0	0	0	0	0	0	94	2	0.0	0.0	1.0	1.0	0.02	0.07	0.0	255	2	0.01	0.06	0.0	0.0	0.24	0.0	0.76	1.0	DoS	0	1	0	0	0	0	0	0	0	0
912	0	294	1825	0	0	0	0	0	1	0	0	0	0	0	0	0	0	0	0	5	22	0.0	0.0	0.0	0.0	1.0	0.0	0.14	5	255	1.0	0.0	0.2	0.03	0.0	0.0	0.0	0.0	normal	0	1	0	0	0	0	0	0	0	0
913	0	227	4494	0	0	0	0	0	1	0	0	0	0	0	0	0	0	0	0	2	2	0.0	0.0	0.0	0.0	1.0	0.0	0.0	6	255	1.0	0.0	0.17	0.03	0.0	0.0	0.0	0.0	normal	0	1	0	0	0	0	0	0	0	0
914	0	0	0	0	0	0	0	0	0	0	0	0	0	0	0	0	0	0	0	115	19	0.0	0.0	1.0	1.0	0.17	0.06	0.0	255	19	0.07	0.06	0.0	0.0	0.0	0.0	1.0	1.0	DoS	0	1	0	0	0	0	0	0	0	0
915	0	200	758	0	0	0	0	0	1	0	0	0	0	0	0	0	0	0	0	1	4	0.0	0.0	0.0	0.0	1.0	0.0	0.75	193	255	1.0	0.0	0.01	0.01	0.0	0.0	0.0	0.0	normal	0	1	0	0	0	0	0	0	0	0
916	0	105	146	0	0	0	0	0	0	0	0	0	0	0	0	0	0	0	0	1	1	0.0	0.0	0.0	0.0	1.0	0.0	0.0	255	254	1.0	0.01	0.02	0.0	0.0	0.0	0.0	0.0	R2L	0	0	1	0	0	0	0	0	0	0
917	0	0	0	0	0	0	0	0	0	0	0	0	0	0	0	0	0	0	0	510	1	0.02	0.0	0.98	1.0	0.0	1.0	0.0	255	1	0.0	1.0	0.0	0.0	0.05	0.0	0.95	1.0	Probe	0	1	0	0	0	0	0	0	0	0
918	0	304	1380	0	0	0	0	0	1	0	0	0	0	0	0	0	0	0	0	3	3	0.0	0.0	0.0	0.0	1.0	0.0	0.0	255	220	0.86	0.02	0.0	0.0	0.0	0.0	0.08	0.0	normal	0	1	0	0	0	0	0	0	0	0
919	0	0	0	0	0	0	0	0	0	0	0	0	0	0	0	0	0	0	0	269	11	0.0	0.0	1.0	1.0	0.04	0.06	0.0	255	11	0.04	0.07	0.0	0.0	0.0	0.0	1.0	1.0	DoS	0	1	0	0	0	0	0	0	0	0
920	0	1	1	0	0	0	0	0	0	0	0	0	0	0	0	0	0	0	0	27	1	0.0	0.0	0.0	0.0	0.04	0.96	0.0	255	1	0.0	0.55	0.99	0.0	0.0	0.0	0.01	0.0	Probe	0	0	1	0	0	0	0	0	0	0
921	0	10073	0	0	0	0	0	0	0	0	0	0	0	0	0	0	0	0	0	11	1	0.0	0.0	0.0	0.0	0.09	1.0	0.0	30	1	0.03	0.43	0.7	0.0	0.0	0.0	0.0	0.0	normal	0	1	0	0	0	0	0	0	0	0
922	0	0	0	0	0	0	0	0	0	0	0	0	0	0	0	0	0	0	0	293	8	0.0	0.0	1.0	1.0	0.03	0.05	0.0	255	8	0.03	0.06	0.0	0.0	0.0	0.0	1.0	1.0	DoS	0	1	0	0	0	0	0	0	0	0
923	0	43	0	0	0	0	0	0	0	0	0	0	0	0	0	0	0	0	0	4	4	0.0	0.0	0.0	0.0	1.0	0.0	0.0	255	254	1.0	0.01	0.0	0.0	0.0	0.0	0.0	0.0	R2L	0	0	1	0	0	0	0	0	0	0
924	0	244	6356	0	0	0	0	0	1	0	0	0	0	0	0	0	0	0	0	4	4	0.0	0.0	0.0	0.0	1.0	0.0	0.0	255	255	1.0	0.0	0.0	0.0	0.0	0.0	0.0	0.0	normal	0	1	0	0	0	0	0	0	0	0
925	58	2615	4233	0	0	0	5	0	1	2	1	0	0	0	0	0	0	0	0	1	1	0.0	0.0	0.0	0.0	1.0	0.0	0.0	10	2	0.2	0.2	0.1	0.0	0.0	0.0	0.0	0.0	U2R	0	1	0	0	0	0	0	0	0	0
926	0	1	0	0	0	0	0	0	0	0	0	0	0	0	0	0	0	0	0	83	1	0.0	0.0	0.0	0.0	0.01	0.83	0.0	255	1	0.0	0.62	0.99	0.0	0.0	0.0	0.01	0.0	Probe	0	0	1	0	0	0	0	0	0	0
927	4	32	93	0	0	0	0	0	1	0	0	0	0	0	0	0	0	0	0	1	1	0.0	0.0	0.0	0.0	1.0	0.0	0.0	248	229	0.92	0.01	0.0	0.0	0.0	0.0	0.04	0.0	R2L	0	1	0	0	0	0	0	0	0	0
928	0	26	157	0	0	0	0	1	0	0	0	0	0	0	0	0	0	0	1	1	1	0.0	0.0	0.0	0.0	1.0	0.0	0.0	74	42	0.57	0.05	0.01	0.0	0.0	0.0	0.0	0.0	R2L	0	1	0	0	0	0	0	0	0	0
929	0	310	1512	0	0	0	0	0	1	0	0	0	0	0	0	0	0	0	0	11	11	0.0	0.0	0.0	0.0	1.0	0.0	0.0	173	255	1.0	0.0	0.01	0.01	0.0	0.0	0.0	0.0	normal	0	1	0	0	0	0	0	0	0	0
930	1179	146	105	0	0	0	0	0	0	0	0	0	0	0	0	0	0	0	0	1	1	0.0	0.0	0.0	0.0	1.0	0.0	0.0	33	14	0.42	0.12	1.0	0.0	0.0	0.0	0.0	0.0	R2L	0	0	1	0	0	0	0	0	0	0
931	0	224	595	0	0	0	0	0	1	0	0	0	0	0	0	0	0	0	0	2	2	0.0	0.0	0.0	0.0	1.0	0.0	0.0	2	255	1.0	0.0	0.5	0.02	0.0	0.0	0.0	0.0	normal	0	1	0	0	0	0	0	0	0	0
932	0	44	44	0	0	0	0	0	0	0	0	0	0	0	0	0	0	0	0	3	3	0.0	0.0	0.0	0.0	0.67	0.67	0.67	255	250	0.98	0.01	0.01	0.0	0.0	0.0	0.0	0.0	normal	0	0	1	0	0	0	0	0	0	0
933	0	44	71	0	0	0	0	0	0	0	0	0	0	0	0	0	0	0	0	404	404	0.0	0.0	0.0	0.0	1.0	0.0	0.0	255	254	1.0	0.01	0.0	0.0	0.0	0.0	0.0	0.0	normal	0	0	1	0	0	0	0	0	0	0
934	0	192	13332	0	0	0	0	0	1	0	0	0	0	0	0	1	0	0	0	1	1	0.0	0.0	0.0	0.0	1.0	0.0	0.0	255	131	0.51	0.03	0.0	0.0	0.0	0.0	0.01	0.0	normal	0	1	0	0	0	0	0	0	0	0
935	0	212	3336	0	0	0	0	0	1	0	0	0	0	0	0	0	0	0	0	2	2	0.0	0.0	0.0	0.0	1.0	0.0	0.0	34	255	1.0	0.0	0.03	0.07	0.03	0.01	0.0	0.0	normal	0	1	0	0	0	0	0	0	0	0
936	807	58624	1	0	0	0	0	0	1	0	0	0	0	0	0	0	0	0	0	43	43	0.02	0.02	0.98	0.98	1.0	0.0	0.0	255	253	0.99	0.01	0.0	0.0	0.01	0.01	0.71	0.72	DoS	0	1	0	0	0	0	0	0	0	0
937	0	1008	0	0	0	0	0	0	0	0	0	0	0	0	0	0	0	0	0	236	236	0.0	0.0	0.0	0.0	1.0	0.0	0.0	255	255	1.0	0.0	1.0	0.0	0.0	0.0	0.0	0.0	DoS	1	0	0	0	0	0	0	0	0	0
938	0	193	313	0	0	0	0	0	1	0	0	0	0	0	0	0	0	0	0	31	31	0.0	0.0	0.0	0.0	1.0	0.0	0.0	81	255	1.0	0.0	0.01	0.04	0.0	0.0	0.0	0.0	normal	0	1	0	0	0	0	0	0	0	0
939	0	45	45	0	0	0	0	0	0	0	0	0	0	0	0	0	0	0	0	2	2	0.0	0.0	0.0	0.0	1.0	0.0	0.0	255	255	1.0	0.0	0.02	0.0	0.0	0.0	0.0	0.0	R2L	0	0	1	0	0	0	0	0	0	0
940	0	20	0	0	0	0	0	0	0	0	0	0	0	0	0	0	0	0	0	1	70	0.0	0.0	0.0	0.0	1.0	0.0	1.0	3	36	1.0	0.0	1.0	0.28	0.0	0.0	0.0	0.0	Probe	1	0	0	0	0	0	0	0	0	0
941	901	59424	0	0	0	0	0	0	1	0	0	0	0	0	0	0	0	0	0	67	67	0.0	0.0	1.0	1.0	1.0	0.0	0.0	255	255	1.0	0.0	0.0	0.0	0.0	0.0	0.36	0.36	DoS	0	1	0	0	0	0	0	0	0	0
942	0	50	48	0	0	0	0	0	0	0	0	0	0	0	0	0	0	0	0	511	511	0.0	0.0	0.0	0.0	1.0	0.0	0.0	255	255	1.0	0.0	0.83	0.0	0.0	0.0	0.0	0.0	normal	0	0	1	0	0	0	0	0	0	0
943	0	0	0	0	0	0	0	0	0	0	0	0	0	0	0	0	0	0	0	233	8	0.0	0.0	1.0	1.0	0.03	0.07	0.0	255	8	0.03	0.08	0.0	0.0	0.0	0.0	1.0	1.0	DoS	0	1	0	0	0	0	0	0	0	0
944	0	0	0	0	0	0	0	0	0	0	0	0	0	0	0	0	0	0	0	133	13	1.0	1.0	0.0	0.0	0.1	0.06	0.0	255	13	0.05	0.06	0.0	0.0	1.0	1.0	0.0	0.0	DoS	0	1	0	0	0	0	0	0	0	0
945	0	105	0	0	0	0	0	0	0	0	0	0	0	0	0	0	0	0	0	1	1	0.0	0.0	0.0	0.0	1.0	0.0	0.0	255	254	1.0	0.01	0.0	0.0	0.0	0.0	0.0	0.0	R2L	0	0	1	0	0	0	0	0	0	0
946	0	235	8135	0	0	0	0	0	1	0	0	0	0	0	0	0	0	0	0	8	16	0.0	0.0	0.0	0.0	1.0	0.0	0.19	65	251	1.0	0.0	0.02	0.05	0.0	0.0	0.0	0.0	normal	0	1	0	0	0	0	0	0	0	0
947	0	298	283	0	0	0	0	0	1	0	0	0	0	0	0	0	0	0	0	1	1	0.0	0.0	0.0	0.0	1.0	0.0	0.0	255	255	1.0	0.0	0.0	0.0	0.0	0.0	0.0	0.0	normal	0	1	0	0	0	0	0	0	0	0
948	0	0	0	0	0	0	0	0	0	0	0	0	0	0	0	0	0	0	0	250	2	0.0	0.0	1.0	1.0	0.01	0.07	0.0	255	2	0.01	0.07	0.0	0.0	0.0	0.0	1.0	1.0	DoS	0	1	0	0	0	0	0	0	0	0
949	8228	0	15	0	0	0	0	0	0	0	0	0	0	0	0	0	0	0	0	1	1	0.0	0.0	0.0	0.0	1.0	0.0	0.0	255	33	0.13	0.04	0.0	0.0	0.0	0.03	0.08	0.3	DoS	0	1	0	0	0	0	0	0	0	0
950	0	0	0	0	0	0	0	0	0	0	0	0	0	0	0	0	0	0	0	122	4	1.0	1.0	0.0	0.0	0.03	0.09	0.0	255	4	0.02	0.09	0.0	0.0	1.0	1.0	0.0	0.0	DoS	0	1	0	0	0	0	0	0	0	0
951	0	1032	0	0	0	0	0	0	0	0	0	0	0	0	0	0	0	0	0	511	511	0.0	0.0	0.0	0.0	1.0	0.0	0.0	255	183	0.72	0.02	0.72	0.0	0.0	0.0	0.0	0.0	DoS	1	0	0	0	0	0	0	0	0	0
952	0	43	43	0	0	0	0	0	0	0	0	0	0	0	0	0	0	0	0	111	111	0.0	0.0	0.0	0.0	1.0	0.0	0.0	255	255	1.0	0.0	0.0	0.0	0.0	0.0	0.0	0.0	normal	0	0	1	0	0	0	0	0	0	0
953	0	105	145	0	0	0	0	0	0	0	0	0	0	0	0	0	0	0	0	1	1	0.0	0.0	0.0	0.0	1.0	0.0	0.0	255	254	1.0	0.01	0.01	0.0	0.0	0.0	0.0	0.0	normal	0	0	1	0	0	0	0	0	0	0
954	0	45	138	0	0	0	0	0	0	0	0	0	0	0	0	0	0	0	0	98	178	0.0	0.0	0.0	0.0	0.99	0.02	0.01	255	254	1.0	0.01	0.0	0.0	0.0	0.0	0.0	0.0	normal	0	0	1	0	0	0	0	0	0	0
955	0	0	0	0	0	0	0	0	0	0	0	0	0	0	0	0	0	0	0	154	3	1.0	1.0	0.0	0.0	0.02	0.1	0.0	255	3	0.01	0.1	0.0	0.0	1.0	1.0	0.0	0.0	DoS	0	1	0	0	0	0	0	0	0	0
956	0	209	1374	0	0	0	0	0	1	0	0	0	0	0	0	0	0	0	0	18	23	0.0	0.0	0.0	0.0	1.0	0.0	0.17	198	255	1.0	0.0	0.01	0.03	0.0	0.0	0.0	0.0	normal	0	1	0	0	0	0	0	0	0	0
957	0	105	147	0	0	0	0	0	0	0	0	0	0	0	0	0	0	0	0	1	1	0.0	0.0	0.0	0.0	1.0	0.0	0.0	255	254	1.0	0.01	0.0	0.0	0.0	0.0	0.0	0.0	normal	0	0	1	0	0	0	0	0	0	0
958	806	60064	1	0	0	0	0	0	1	0	0	0	0	0	0	0	0	0	0	36	36	0.0	0.0	1.0	1.0	1.0	0.0	0.0	255	253	0.99	0.01	0.0	0.0	0.01	0.01	0.53	0.54	DoS	0	1	0	0	0	0	0	0	0	0
959	0	1032	0	0	0	0	0	0	0	0	0	0	0	0	0	0	0	0	0	33	33	0.0	0.0	0.0	0.0	1.0	0.0	0.0	255	255	1.0	0.0	1.0	0.0	0.0	0.0	0.0	0.0	DoS	1	0	0	0	0	0	0	0	0	0
960	0	0	0	0	0	0	0	0	0	0	0	0	0	0	0	0	0	0	0	171	14	1.0	1.0	0.0	0.0	0.08	0.09	0.0	255	14	0.05	0.1	0.0	0.0	1.0	1.0	0.0	0.0	DoS	0	1	0	0	0	0	0	0	0	0
961	0	340	29	0	0	0	0	0	1	0	0	0	0	0	0	0	0	0	0	7	7	0.0	0.0	0.0	0.0	1.0	0.0	0.0	82	255	1.0	0.0	0.01	0.02	0.0	0.0	0.0	0.0	normal	0	1	0	0	0	0	0	0	0	0
962	0	177	2175	0	0	0	0	0	1	0	0	0	0	0	0	0	0	0	0	1	25	0.0	0.0	0.0	0.0	1.0	0.0	0.12	255	248	0.97	0.01	0.0	0.0	0.0	0.0	0.0	0.0	normal	0	1	0	0	0	0	0	0	0	0
963	0	119	174	0	0	0	0	1	0	0	0	0	0	0	0	0	0	0	0	3	3	0.0	0.0	0.0	0.0	1.0	0.0	0.0	255	69	0.27	0.02	0.0	0.0	0.0	0.0	0.01	0.04	R2L	0	1	0	0	0	0	0	0	0	0
964	0	239	1611	0	0	0	0	0	1	0	0	0	0	0	0	0	0	0	0	19	19	0.0	0.0	0.0	0.0	1.0	0.0	0.0	42	106	1.0	0.0	0.02	0.02	0.0	0.0	0.0	0.0	normal	0	1	0	0	0	0	0	0	0	0
965	0	0	0	0	0	0	0	0	0	0	0	0	0	0	0	0	0	0	0	271	6	0.0	0.0	1.0	1.0	0.02	0.06	0.0	255	6	0.02	0.06	0.0	0.0	0.0	0.0	1.0	1.0	DoS	0	1	0	0	0	0	0	0	0	0
966	0	1008	0	0	0	0	0	0	0	0	0	0	0	0	0	0	0	0	0	43	43	0.0	0.0	0.0	0.0	1.0	0.0	0.0	255	255	1.0	0.0	1.0	0.0	0.0	0.0	0.0	0.0	DoS	1	0	0	0	0	0	0	0	0	0
967	1964	3760	29364	0	0	0	2	0	1	8	1	0	4	4	0	0	0	0	0	1	1	0.0	0.0	0.0	0.0	1.0	0.0	0.0	255	3	0.01	0.84	0.0	0.0	0.0	0.0	0.83	0.0	U2R	0	1	0	0	0	0	0	0	0	0
968	0	0	0	0	0	0	0	0	0	0	0	0	0	0	0	0	0	0	0	1	1	1.0	1.0	0.0	0.0	1.0	0.0	0.0	167	1	0.01	1.0	1.0	0.0	1.0	1.0	0.0	0.0	Probe	0	1	0	0	0	0	0	0	0	0
969	0	246	4323	0	0	0	0	0	1	0	0	0	0	0	0	0	0	0	0	7	7	0.0	0.0	0.0	0.0	1.0	0.0	0.0	163	255	1.0	0.0	0.01	0.01	0.0	0.0	0.0	0.0	normal	0	1	0	0	0	0	0	0	0	0
970	0	738	0	0	0	0	0	0	0	0	0	0	0	0	0	0	0	0	0	2	2	0.0	0.0	0.0	0.0	1.0	0.0	0.0	170	44	0.26	0.02	0.26	0.0	0.01	0.0	0.02	0.0	normal	0	1	0	0	0	0	0	0	0	0
971	0	0	0	0	0	0	0	0	0	0	0	0	0	0	0	0	0	0	0	224	3	0.0	0.0	1.0	1.0	0.01	0.08	0.0	255	3	0.01	0.07	0.0	0.0	0.0	0.0	1.0	1.0	DoS	0	1	0	0	0	0	0	0	0	0
972	0	1	1	0	0	0	0	0	0	0	0	0	0	0	0	0	0	0	0	115	1	0.0	0.0	0.0	0.0	0.01	0.97	0.0	255	1	0.0	0.85	1.0	0.0	0.0	0.0	0.0	0.0	Probe	0	0	1	0	0	0	0	0	0	0
973	0	1032	0	0	0	0	0	0	0	0	0	0	0	0	0	0	0	0	0	104	104	0.0	0.0	0.0	0.0	1.0	0.0	0.0	255	255	1.0	0.0	1.0	0.0	0.0	0.0	0.0	0.0	DoS	1	0	0	0	0	0	0	0	0	0
974	0	0	0	0	0	0	0	0	0	0	0	0	0	0	0	0	0	0	0	232	3	0.0	0.0	1.0	1.0	0.01	0.07	0.0	255	3	0.01	0.08	0.0	0.0	0.0	0.0	1.0	1.0	DoS	0	1	0	0	0	0	0	0	0	1
975	0	0	0	0	0	0	0	0	0	0	0	0	0	0	0	0	0	0	0	235	3	0.0	0.0	1.0	1.0	0.01	0.06	0.0	255	3	0.01	0.07	0.0	0.0	0.0	0.0	1.0	1.0	DoS	0	1	0	0	0	0	0	0	0	0
976	0	325	1482	0	0	0	0	0	1	0	0	0	0	0	0	0	0	0	0	17	17	0.0	0.0	0.0	0.0	1.0	0.0	0.0	172	242	1.0	0.0	0.01	0.02	0.0	0.0	0.0	0.0	normal	0	1	0	0	0	0	0	0	0	0
977	0	335	241	0	0	0	0	0	1	0	0	0	0	0	0	0	0	0	0	4	17	0.0	0.0	0.0	0.0	1.0	0.0	0.12	97	251	1.0	0.0	0.01	0.04	0.0	0.0	0.0	0.0	normal	0	1	0	0	0	0	0	0	0	0
978	0	302	134000	0	0	0	0	0	1	0	0	0	0	0	0	0	0	0	0	1	1	0.0	0.0	0.0	0.0	1.0	0.0	0.0	5	255	1.0	0.0	0.2	0.07	0.0	0.0	0.0	0.0	normal	0	1	0	0	0	0	0	0	0	0
979	0	508	0	0	0	0	0	0	0	0	0	0	0	0	0	0	0	0	0	119	119	0.0	0.0	0.0	0.0	1.0	0.0	0.0	255	255	1.0	0.0	1.0	0.0	0.0	0.0	0.0	0.0	DoS	1	0	0	0	0	0	0	0	0	0
980	0	0	0	0	0	0	0	0	0	0	0	0	0	0	0	0	0	0	0	236	19	0.0	0.0	1.0	1.0	0.08	0.08	0.0	255	19	0.07	0.08	0.0	0.0	0.0	0.0	1.0	1.0	DoS	0	1	0	0	0	0	0	0	0	0
981	0	0	0	0	0	0	0	0	0	0	0	0	0	0	0	0	0	0	0	107	12	0.0	0.0	1.0	1.0	0.11	0.06	0.0	255	12	0.05	0.05	0.0	0.0	0.0	0.0	1.0	1.0	DoS	0	1	0	0	0	0	0	0	0	0
982	0	0	44	0	0	0	0	0	0	0	0	0	0	0	0	0	0	0	0	1	1	1.0	1.0	0.0	0.0	1.0	0.0	0.0	255	111	0.44	0.5	0.0	0.0	0.34	0.77	0.49	0.0	DoS	0	1	0	0	0	0	0	0	0	0
983	0	0	0	0	0	0	0	0	0	0	0	0	0	0	0	0	0	0	0	5	2	0.0	0.0	0.8	1.0	0.2	0.8	1.0	215	2	0.01	0.03	0.0	0.0	0.0	0.0	0.06	1.0	Probe	0	1	0	0	0	0	0	0	0	0
984	0	219	5169	0	0	0	0	0	1	0	0	0	0	0	0	0	0	0	0	6	19	0.0	0.0	0.0	0.0	1.0	0.0	0.21	6	255	1.0	0.0	0.17	0.03	0.0	0.0	0.0	0.0	normal	0	1	0	0	0	0	0	0	0	0
985	280	283618	0	0	0	0	1	0	0	0	0	0	0	0	0	0	0	0	0	1	3	0.0	0.0	0.0	0.0	1.0	0.0	0.67	1	17	1.0	0.0	1.0	0.24	0.0	0.0	0.0	0.0	R2L	0	1	0	0	0	0	0	0	0	0
986	0	12983	0	0	0	0	0	0	0	0	0	0	0	0	0	0	0	0	0	2	2	0.0	0.0	0.0	0.0	1.0	0.0	0.0	161	82	0.51	0.03	0.51	0.0	0.0	0.0	0.01	0.0	normal	0	1	0	0	0	0	0	0	0	0
987	0	0	0	0	0	0	0	0	0	0	0	0	0	0	0	0	0	0	0	134	20	0.16	0.4	0.84	0.6	0.15	0.06	0.0	255	20	0.08	0.06	0.0	0.0	0.09	0.4	0.91	0.6	DoS	0	1	0	0	0	0	0	0	0	0
988	0	343	462	0	0	0	0	0	1	0	0	0	0	0	0	0	0	0	0	5	7	0.0	0.0	0.0	0.0	1.0	0.0	0.43	255	255	1.0	0.0	0.0	0.0	0.0	0.0	0.0	0.0	normal	0	1	0	0	0	0	0	0	0	0
989	0	0	0	0	0	0	0	0	0	0	0	0	0	0	0	0	0	0	0	152	19	0.0	0.0	1.0	1.0	0.12	0.07	0.0	255	19	0.07	0.06	0.0	0.0	0.0	0.0	1.0	1.0	DoS	0	1	0	0	0	0	0	0	0	0
990	3	119	174	0	0	0	0	1	0	0	0	0	0	0	0	0	0	0	0	1	1	0.0	0.0	0.0	0.0	1.0	0.0	0.0	255	17	0.07	0.02	0.0	0.0	0.0	0.0	0.0	0.06	R2L	0	1	0	0	0	0	0	0	0	0
991	0	228	13466	0	0	0	0	0	1	0	0	0	0	0	0	0	0	0	0	1	1	0.0	0.0	0.0	0.0	1.0	0.0	0.0	255	255	1.0	0.0	0.0	0.0	0.0	0.0	0.0	0.0	normal	0	1	0	0	0	0	0	0	0	0
992	0	1032	0	0	0	0	0	0	0	0	0	0	0	0	0	0	0	0	0	511	511	0.0	0.0	0.0	0.0	1.0	0.0	0.0	255	169	0.66	0.02	0.67	0.0	0.0	0.0	0.0	0.0	DoS	1	0	0	0	0	0	0	0	0	0
993	0	3514	388	0	0	0	0	0	1	0	0	0	0	0	0	0	0	0	0	1	1	0.0	0.0	0.0	0.0	1.0	0.0	0.0	255	16	0.06	0.77	0.0	0.0	0.0	0.0	0.74	0.0	normal	0	1	0	0	0	0	0	0	0	0
994	0	54540	8314	0	0	0	2	0	1	1	0	0	0	0	0	0	0	0	0	5	6	0.0	0.0	0.0	0.0	1.0	0.0	0.33	255	254	1.0	0.01	0.0	0.0	0.0	0.0	0.05	0.05	DoS	0	1	0	0	0	0	0	0	0	0
995	7682	0	44	0	0	0	0	0	0	0	0	0	0	0	0	0	0	0	0	1	1	0.0	0.0	0.0	0.0	1.0	0.0	0.0	255	162	0.64	0.02	0.0	0.0	0.53	0.51	0.01	0.01	DoS	0	1	0	0	0	0	0	0	0	0
996	0	0	0	0	0	0	0	0	0	0	0	0	0	0	0	0	0	0	0	250	15	0.0	0.0	1.0	1.0	0.06	0.07	0.0	255	15	0.06	0.08	0.0	0.0	0.0	0.0	1.0	1.0	DoS	0	1	0	0	0	0	0	0	0	0
997	0	0	0	0	0	0	0	0	0	0	0	0	0	0	0	0	0	0	0	412	1	0.17	1.0	0.81	0.0	0.0	1.0	0.0	255	1	0.0	0.95	0.0	0.0	0.13	1.0	0.85	0.0	Probe	0	1	0	0	0	0	0	0	0	0
998	0	1008	0	0	0	0	0	0	0	0	0	0	0	0	0	0	0	0	0	436	436	0.0	0.0	0.0	0.0	1.0	0.0	0.0	255	255	1.0	0.0	1.0	0.0	0.0	0.0	0.0	0.0	DoS	1	0	0	0	0	0	0	0	0	0
999	7	0	0	0	0	0	0	0	0	0	0	0	0	0	0	0	0	0	0	436	1	0.05	0.0	0.95	1.0	0.0	1.0	0.0	255	1	0.0	1.0	0.0	0.0	0.05	0.0	0.95	1.0	Probe	0	1	0	0	0	0	0	0	0	0
1000	0	193	759	0	0	0	0	0	1	0	0	0	0	0	0	0	0	0	0	3	16	0.0	0.0	0.0	0.0	1.0	0.0	0.12	70	255	1.0	0.0	0.01	0.01	0.0	0.0	0.0	0.0	normal	0	1	0	0	0	0	0	0	0	0
1001	0	194	264	0	0	0	0	0	1	0	0	0	0	0	0	0	0	0	0	6	23	0.0	0.0	0.0	0.0	1.0	0.0	0.17	45	255	1.0	0.0	0.02	0.04	0.0	0.0	0.0	0.0	normal	0	1	0	0	0	0	0	0	0	0
1002	0	44	131	0	0	0	0	0	0	0	0	0	0	0	0	0	0	0	0	97	177	0.0	0.0	0.0	0.0	1.0	0.0	0.01	255	255	1.0	0.0	0.0	0.0	0.0	0.0	0.0	0.0	normal	0	0	1	0	0	0	0	0	0	0
1003	0	0	0	0	0	0	0	0	0	0	0	0	0	0	0	0	0	0	0	2	1	1.0	1.0	0.0	0.0	0.5	1.0	0.0	3	1	0.33	1.0	1.0	0.0	1.0	1.0	0.0	0.0	Probe	0	1	0	0	0	0	0	0	0	0
1004	0	54540	8314	0	0	0	2	0	1	1	0	0	0	0	0	0	0	0	0	5	5	0.0	0.0	0.0	0.0	1.0	0.0	0.0	255	237	0.93	0.01	0.0	0.0	0.0	0.0	0.02	0.02	DoS	0	1	0	0	0	0	0	0	0	0
1005	0	0	0	0	0	0	0	0	0	0	0	0	0	0	0	0	0	0	0	170	10	0.0	0.0	1.0	1.0	0.06	0.06	0.0	255	10	0.04	0.06	0.0	0.0	0.0	0.0	1.0	1.0	DoS	0	1	0	0	0	0	0	0	0	0
1006	0	44	44	0	0	0	0	0	0	0	0	0	0	0	0	0	0	0	0	2	7	0.0	0.0	0.0	0.0	1.0	0.0	0.43	255	250	0.98	0.01	0.01	0.0	0.0	0.0	0.0	0.0	normal	0	0	1	0	0	0	0	0	0	0
1007	0	0	0	0	0	0	0	0	0	0	0	0	0	0	0	0	0	0	0	122	17	1.0	1.0	0.0	0.0	0.14	0.07	0.0	255	17	0.07	0.06	0.0	0.0	1.0	1.0	0.0	0.0	DoS	0	1	0	0	0	0	0	0	0	0
1008	0	0	0	0	0	0	0	0	0	0	0	0	0	0	0	0	0	0	0	249	11	0.0	0.0	1.0	1.0	0.04	0.07	0.0	255	11	0.04	0.07	0.0	0.0	0.0	0.0	1.0	1.0	DoS	0	1	0	0	0	0	1	0	0	0
1009	7593	0	15	0	0	0	0	0	0	0	0	0	0	0	0	0	0	0	0	1	22	1.0	0.14	0.0	0.82	1.0	0.0	0.95	255	179	0.7	0.03	0.0	0.0	0.33	0.47	0.12	0.08	DoS	0	1	0	0	0	0	0	0	0	0
1010	0	44	44	0	0	0	0	0	0	0	0	0	0	0	0	0	0	0	0	165	164	0.0	0.0	0.0	0.0	0.99	0.01	0.0	255	254	1.0	0.01	0.0	0.0	0.0	0.0	0.0	0.0	normal	0	0	1	0	0	0	0	0	0	0
1011	0	0	0	0	0	0	0	0	0	0	0	0	0	0	0	0	0	0	0	1	13	0.0	0.15	1.0	0.85	1.0	0.0	0.92	249	5	0.02	0.03	0.0	0.0	0.0	0.0	0.03	0.4	Probe	0	1	0	0	0	0	0	0	0	0
1012	0	0	0	0	0	0	0	0	0	0	0	0	0	0	0	0	0	0	0	230	18	0.0	0.0	1.0	1.0	0.08	0.06	0.0	255	18	0.07	0.07	0.0	0.0	0.0	0.0	1.0	1.0	DoS	0	1	0	0	0	0	0	0	0	0
1013	0	0	0	0	0	0	0	0	0	0	0	0	0	0	0	0	0	0	0	141	15	0.0	0.0	1.0	1.0	0.11	0.06	0.0	255	15	0.06	0.05	0.0	0.0	0.0	0.0	1.0	1.0	DoS	0	1	0	0	0	0	0	0	0	0
1014	0	0	0	0	0	0	0	0	0	0	0	0	0	0	0	0	0	0	0	108	20	0.0	0.0	1.0	1.0	0.19	0.06	0.0	255	20	0.08	0.05	0.0	0.0	0.0	0.0	1.0	1.0	DoS	0	1	0	0	0	0	0	0	0	0
1015	0	54540	8314	0	0	0	2	0	1	1	0	0	0	0	0	0	0	0	0	3	3	0.0	0.0	0.67	0.67	1.0	0.0	0.0	255	254	1.0	0.01	0.0	0.0	0.0	0.0	0.05	0.05	DoS	0	1	0	0	0	0	0	0	0	0
1016	0	1032	0	0	0	0	0	0	0	0	0	0	0	0	0	0	0	0	0	451	451	0.0	0.0	0.0	0.0	1.0	0.0	0.0	255	255	1.0	0.0	1.0	0.0	0.0	0.0	0.0	0.0	DoS	1	0	0	0	0	0	0	0	0	0
1017	0	52	51	0	0	0	0	0	0	0	0	0	0	0	0	0	0	0	0	503	503	0.0	0.0	0.0	0.0	1.0	0.0	0.0	255	255	1.0	0.0	0.82	0.0	0.0	0.0	0.0	0.0	normal	0	0	1	0	0	0	0	0	0	0
1018	0	29	0	0	0	0	0	0	0	0	0	0	0	0	0	0	0	0	0	1	2	0.0	0.0	0.0	0.0	1.0	0.0	1.0	185	23	0.12	0.03	0.12	0.0	0.0	0.0	0.0	0.0	normal	0	0	1	0	0	0	0	0	0	0
1019	0	228	5832	0	0	0	0	0	1	0	0	0	0	0	0	0	0	0	0	3	4	0.0	0.0	0.0	0.0	1.0	0.0	0.5	132	255	1.0	0.0	0.01	0.02	0.0	0.0	0.0	0.0	normal	0	1	0	0	0	0	0	0	0	0
1020	0	0	44	0	0	0	0	0	0	0	0	0	0	0	0	0	0	0	0	2	1	0.0	0.0	1.0	1.0	0.5	1.0	0.0	255	53	0.21	0.02	0.01	0.0	0.0	0.0	0.78	0.96	Probe	0	1	0	0	0	0	0	0	0	0
1021	0	1032	0	0	0	0	0	0	0	0	0	0	0	0	0	0	0	0	0	511	511	0.0	0.0	0.0	0.0	1.0	0.0	0.0	239	222	0.93	0.01	0.93	0.0	0.0	0.0	0.0	0.0	DoS	1	0	0	0	0	0	0	0	0	0
1022	0	45	0	0	0	0	0	0	0	0	0	0	0	0	0	0	0	0	0	5	5	0.0	0.0	0.0	0.0	1.0	0.0	0.0	255	255	1.0	0.0	0.01	0.0	0.0	0.0	0.0	0.0	R2L	0	0	1	0	0	0	0	0	0	0
1023	0	235	2772	0	0	0	0	0	1	0	0	0	0	0	0	0	0	0	0	18	24	0.0	0.0	0.0	0.0	1.0	0.0	0.17	255	255	1.0	0.0	0.0	0.0	0.0	0.0	0.0	0.0	normal	0	1	0	0	0	0	0	0	0	0
1024	0	298	1119	0	0	0	0	0	1	0	0	0	0	0	0	0	0	0	0	22	22	0.0	0.0	0.0	0.0	1.0	0.0	0.0	51	255	1.0	0.0	0.02	0.11	0.0	0.0	0.0	0.0	normal	0	1	0	0	0	0	0	0	0	0
1025	0	265	15201	0	0	0	0	0	1	0	0	0	0	0	0	0	0	0	0	1	8	0.0	0.0	0.0	0.0	1.0	0.0	0.25	4	31	1.0	0.0	0.25	0.16	0.25	0.03	0.0	0.0	normal	0	1	0	0	0	0	0	0	0	0
1026	283	162	599	0	0	0	2	0	1	0	0	0	0	0	0	0	0	0	1	1	1	0.0	0.0	0.0	0.0	1.0	0.0	0.0	219	72	0.33	0.03	0.0	0.0	0.0	0.0	0.0	0.0	R2L	0	1	0	0	0	0	0	0	0	0
1027	0	1032	0	0	0	0	0	0	0	0	0	0	0	0	0	0	0	0	0	510	510	0.0	0.0	0.0	0.0	1.0	0.0	0.0	255	97	0.38	0.02	0.38	0.0	0.0	0.0	0.0	0.0	DoS	1	0	0	0	0	0	0	0	0	0
1028	0	0	0	0	0	0	0	0	0	0	0	0	0	0	0	0	0	0	0	224	16	0.0	0.0	1.0	1.0	0.07	0.08	0.0	255	16	0.06	0.08	0.0	0.0	0.0	0.0	1.0	1.0	DoS	0	1	0	0	0	0	0	0	0	0
1029	0	46	43	0	0	0	0	0	0	0	0	0	0	0	0	0	0	0	0	62	62	0.0	0.0	0.0	0.0	1.0	0.0	0.0	255	255	1.0	0.0	0.24	0.0	0.0	0.0	0.0	0.0	normal	0	0	1	0	0	0	0	0	0	0
1030	0	282	2288	0	0	0	0	0	1	0	0	0	0	0	0	0	0	0	0	2	2	0.0	0.0	0.0	0.0	1.0	0.0	0.0	3	255	1.0	0.0	0.33	0.03	0.0	0.0	0.0	0.0	normal	0	1	0	0	0	0	0	0	0	0
1031	0	44	44	0	0	0	0	0	0	0	0	0	0	0	0	0	0	0	0	66	146	0.0	0.0	0.0	0.0	1.0	0.0	0.01	255	242	0.95	0.01	0.01	0.0	0.0	0.0	0.0	0.0	normal	0	0	1	0	0	0	0	0	0	0
1032	0	337	912	0	0	0	0	0	1	0	0	0	0	0	0	0	0	0	0	16	28	0.0	0.0	0.0	0.0	1.0	0.0	0.07	48	255	1.0	0.0	0.02	0.01	0.0	0.0	0.0	0.0	normal	0	1	0	0	0	0	0	0	0	0
1033	0	327	1885	0	0	0	0	0	1	0	0	0	0	0	0	0	0	0	0	8	8	0.0	0.0	0.0	0.0	1.0	0.0	0.0	185	255	1.0	0.0	0.01	0.01	0.0	0.0	0.0	0.0	normal	0	1	0	0	0	0	0	0	0	0
1034	0	0	137	0	0	0	0	0	1	0	0	0	0	0	0	0	0	0	0	2	4	0.0	0.0	0.5	0.75	0.5	1.0	1.0	255	18	0.07	0.02	0.0	0.0	0.0	0.0	0.2	1.0	Probe	0	1	0	0	0	0	0	0	0	0
1035	0	0	0	0	0	0	0	0	0	0	0	0	0	0	0	0	0	0	0	1	1	1.0	1.0	0.0	0.0	1.0	0.0	0.0	181	1	0.01	0.99	0.99	0.0	0.99	1.0	0.0	0.0	Probe	0	1	0	0	0	0	0	0	0	0
1036	0	81	0	0	0	0	0	0	0	0	0	0	0	0	0	0	0	0	0	1	1	0.0	0.0	0.0	0.0	1.0	0.0	0.0	31	19	0.03	0.13	0.03	0.11	0.0	0.0	0.03	0.0	normal	0	1	0	0	0	0	0	0	0	0
1037	0	213	2131	0	0	0	0	0	1	0	0	0	0	0	0	0	0	0	0	3	3	0.0	0.0	0.0	0.0	1.0	0.0	0.0	23	255	1.0	0.0	0.04	0.02	0.0	0.0	0.0	0.0	normal	0	1	0	0	0	0	0	0	0	0
1038	0	324	366	0	0	0	0	0	1	0	0	0	0	0	0	0	0	0	0	9	13	0.0	0.0	0.0	0.0	1.0	0.0	0.23	255	255	1.0	0.0	0.0	0.0	0.0	0.0	0.0	0.0	normal	0	1	0	0	0	0	0	0	0	0
1039	0	0	44	0	0	0	0	0	0	0	0	0	0	0	0	0	0	0	0	1	1	1.0	1.0	0.0	0.0	1.0	0.0	0.0	255	129	0.51	0.03	0.0	0.0	0.21	0.41	0.11	0.1	DoS	0	1	0	0	0	0	0	0	0	0
1040	0	1008	0	0	0	0	0	0	0	0	0	0	0	0	0	0	0	0	0	328	328	0.0	0.0	0.0	0.0	1.0	0.0	0.0	255	255	1.0	0.0	1.0	0.0	0.0	0.0	0.0	0.0	DoS	1	0	0	0	0	0	0	0	0	0
1041	0	325	2005	0	0	0	0	0	1	0	0	0	0	0	0	0	0	0	0	3	32	0.0	0.0	0.0	0.0	1.0	0.0	0.22	255	255	1.0	0.0	0.0	0.0	0.0	0.0	0.0	0.0	normal	0	1	0	0	0	0	0	0	0	0
1042	899	59424	0	0	0	0	0	0	1	0	0	0	0	0	0	0	0	0	0	92	92	0.01	0.01	0.98	0.98	1.0	0.0	0.0	255	255	1.0	0.0	0.0	0.0	0.0	0.0	0.35	0.35	DoS	0	1	0	0	0	0	0	0	0	0
1043	0	235	241	0	0	0	0	0	1	0	0	0	0	0	0	0	0	0	0	3	16	0.0	0.0	0.0	0.0	1.0	0.0	0.19	40	245	1.0	0.0	0.03	0.03	0.0	0.0	0.0	0.0	normal	0	1	0	0	0	0	0	0	0	0
1044	0	0	0	0	0	0	0	0	0	0	0	0	0	0	0	0	0	0	0	246	15	0.0	0.0	1.0	1.0	0.06	0.06	0.0	255	15	0.06	0.07	0.0	0.0	0.0	0.0	1.0	1.0	DoS	0	1	0	0	0	0	0	0	0	0
1045	0	0	0	0	0	0	0	0	0	0	0	0	0	0	0	0	0	0	0	164	20	1.0	1.0	0.0	0.0	0.12	0.1	0.0	255	20	0.08	0.1	0.0	0.0	1.0	1.0	0.0	0.0	DoS	0	1	0	0	0	0	0	0	0	0
1046	0	0	0	0	0	0	0	0	0	0	0	0	0	0	0	0	0	0	0	130	130	1.0	1.0	0.0	0.0	1.0	0.0	0.0	255	226	0.89	0.06	0.0	0.0	0.87	0.98	0.02	0.0	DoS	0	1	0	0	0	0	0	0	0	0
1047	1	2599	293	0	0	0	0	0	1	0	0	0	0	0	0	0	0	0	0	2	2	0.0	0.0	0.0	0.0	1.0	0.0	0.0	255	153	0.6	0.13	0.0	0.0	0.0	0.0	0.39	0.0	DoS	0	1	0	0	0	0	0	0	0	0
1048	0	1	1	0	0	0	0	0	0	0	0	0	0	0	0	0	0	0	0	400	1	0.0	0.0	0.0	0.0	0.0	1.0	0.0	255	1	0.0	1.0	1.0	0.0	0.0	0.0	0.0	0.0	Probe	0	0	1	0	0	0	0	0	0	0
1049	0	0	0	0	0	0	0	0	0	0	0	0	0	0	0	0	0	0	0	149	9	0.0	0.0	1.0	1.0	0.06	0.05	0.0	255	9	0.04	0.05	0.0	0.0	0.0	0.0	1.0	1.0	DoS	0	1	0	0	0	0	0	0	0	0
1050	0	54540	8314	0	0	0	2	0	1	1	0	0	0	0	0	0	0	0	0	3	7	0.0	0.0	0.0	0.0	1.0	0.0	0.43	255	255	1.0	0.0	0.0	0.0	0.0	0.0	0.04	0.04	DoS	0	1	0	0	0	0	0	0	0	0
1051	0	164	366	0	0	0	0	0	1	0	0	0	0	0	0	0	0	0	0	1	1	0.0	0.0	0.0	0.0	1.0	0.0	0.0	8	255	1.0	0.0	0.12	0.02	0.0	0.0	0.0	0.0	normal	0	1	0	0	0	0	0	0	0	0
1052	0	314	265	0	0	0	0	0	1	0	0	0	0	0	0	0	0	0	0	14	15	0.0	0.0	0.0	0.0	1.0	0.0	0.13	28	255	1.0	0.0	0.04	0.01	0.04	0.0	0.0	0.0	normal	0	1	0	0	0	0	0	0	0	0
1053	0	352	705	0	0	0	0	0	1	0	0	0	0	0	0	0	0	0	0	1	1	0.0	0.0	0.0	0.0	1.0	0.0	0.0	213	255	1.0	0.0	0.0	0.02	0.0	0.0	0.0	0.0	normal	0	1	0	0	0	0	0	0	0	0
1054	0	44	44	0	0	0	0	0	0	0	0	0	0	0	0	0	0	0	0	230	230	0.0	0.0	0.0	0.0	1.0	0.0	0.0	255	255	1.0	0.0	0.0	0.0	0.0	0.0	0.0	0.0	normal	0	0	1	0	0	0	0	0	0	0
1055	0	45	134	0	0	0	0	0	0	0	0	0	0	0	0	0	0	0	0	158	238	0.0	0.0	0.0	0.0	0.99	0.01	0.01	255	254	1.0	0.01	0.0	0.0	0.0	0.0	0.0	0.0	normal	0	0	1	0	0	0	0	0	0	0
1056	0	301	936	0	0	0	0	0	1	0	0	0	0	0	0	0	0	0	0	44	44	0.0	0.0	0.0	0.0	1.0	0.0	0.0	255	255	1.0	0.0	0.0	0.0	0.0	0.0	0.0	0.0	normal	0	1	0	0	0	0	0	0	0	0
1057	0	0	0	0	0	0	0	0	0	0	0	0	0	0	0	0	0	0	0	112	12	1.0	1.0	0.0	0.0	0.11	0.06	0.0	255	12	0.05	0.05	0.0	0.0	1.0	1.0	0.0	0.0	DoS	0	1	0	0	0	0	0	0	0	0
1058	0	122	174	0	0	0	0	1	0	0	0	0	0	0	0	0	0	0	0	1	1	0.0	0.0	0.0	0.0	1.0	0.0	0.0	255	255	1.0	0.0	0.0	0.0	0.0	0.0	0.02	0.02	R2L	0	1	0	0	0	0	0	0	0	0
1059	0	1032	0	0	0	0	0	0	0	0	0	0	0	0	0	0	0	0	0	114	114	0.0	0.0	0.0	0.0	1.0	0.0	0.0	255	18	0.07	0.89	0.07	0.0	0.15	0.0	0.77	0.0	DoS	1	0	0	0	0	0	0	0	0	0
1060	0	18	0	0	0	0	0	0	0	0	0	0	0	0	0	0	0	0	0	1	1	0.0	0.0	0.0	0.0	1.0	0.0	0.0	1	11	1.0	0.0	1.0	1.0	0.0	0.0	0.0	0.0	Probe	1	0	0	0	0	0	0	0	0	0
1061	0	0	44	0	0	0	0	0	0	0	0	0	0	0	0	0	0	0	0	2	7	0.0	0.0	1.0	0.86	0.5	1.0	1.0	182	59	0.24	0.03	0.01	0.03	0.0	0.0	0.89	0.98	Probe	0	1	0	0	0	0	0	0	0	0
1062	0	30	217	0	0	0	0	0	1	0	0	0	0	0	0	0	0	0	0	1	1	0.0	0.0	0.0	0.0	1.0	0.0	0.0	50	11	0.22	0.1	0.02	0.0	0.0	0.0	0.0	0.0	R2L	0	1	0	0	0	0	0	0	0	0
1063	0	296	6482	0	0	0	0	0	1	0	0	0	0	0	0	0	0	0	0	23	27	0.0	0.0	0.0	0.0	1.0	0.0	0.15	255	255	1.0	0.0	0.0	0.0	0.0	0.0	0.0	0.0	normal	0	1	0	0	0	0	0	0	0	0
1064	0	9	34	0	0	0	0	0	0	0	0	0	0	0	0	0	0	0	0	1	1	0.0	0.0	0.0	0.0	1.0	0.0	0.0	1	1	1.0	0.0	1.0	0.0	0.0	0.0	0.0	0.0	R2L	0	1	0	0	0	0	1	0	0	0
1065	0	0	0	0	0	0	0	0	0	0	0	0	0	0	0	0	0	0	0	158	17	1.0	1.0	0.0	0.0	0.11	0.08	0.0	255	17	0.07	0.09	0.0	0.0	1.0	1.0	0.0	0.0	DoS	0	1	0	0	0	0	0	0	0	0
1066	0	0	0	0	0	0	0	0	0	0	0	0	0	0	0	0	0	0	0	256	7	1.0	1.0	0.0	0.0	0.03	0.06	0.0	255	7	0.03	0.06	0.0	0.0	1.0	1.0	0.0	0.0	DoS	0	1	0	0	0	0	0	0	0	0
1067	1	2599	293	0	0	0	0	0	1	0	0	0	0	0	0	0	0	0	0	2	2	0.0	0.0	0.0	0.0	1.0	0.0	0.0	255	106	0.42	0.14	0.0	0.0	0.0	0.0	0.57	0.0	DoS	0	1	0	0	0	0	0	0	0	0
1068	0	0	0	0	0	0	0	0	0	0	0	0	0	0	0	0	0	0	0	114	6	0.0	0.0	1.0	1.0	0.05	0.08	0.0	255	6	0.02	0.06	0.0	0.0	0.0	0.0	1.0	1.0	DoS	0	1	0	0	0	0	0	0	0	0
1069	0	54	56	0	0	0	0	0	0	0	0	0	0	0	0	0	0	0	0	494	494	0.0	0.0	0.0	0.0	1.0	0.0	0.0	255	255	1.0	0.0	1.0	0.0	0.0	0.0	0.0	0.0	normal	0	0	1	0	0	0	0	0	0	0
1070	0	361	1234	0	0	0	0	0	1	0	0	0	0	0	0	0	0	0	0	24	24	0.0	0.0	0.0	0.0	1.0	0.0	0.0	255	255	1.0	0.0	0.0	0.0	0.0	0.0	0.0	0.0	normal	0	1	0	0	0	0	0	0	0	0
1071	0	0	0	0	0	0	0	0	0	0	0	0	0	0	0	0	0	0	0	292	3	0.0	0.0	1.0	1.0	0.01	0.06	0.0	255	3	0.01	0.07	0.0	0.0	0.0	0.0	1.0	1.0	DoS	0	1	0	0	0	0	0	0	0	0
1072	0	0	0	0	0	0	0	0	0	0	0	0	0	0	0	0	0	0	0	232	11	0.0	0.0	1.0	1.0	0.05	0.07	0.0	255	11	0.04	0.08	0.0	0.0	0.0	0.0	1.0	1.0	DoS	0	1	0	0	0	0	0	0	0	0
1073	0	306	4625	0	0	0	0	0	1	0	0	0	0	0	0	0	0	0	0	4	4	0.0	0.0	0.0	0.0	1.0	0.0	0.0	115	255	1.0	0.0	0.01	0.02	0.0	0.0	0.0	0.0	normal	0	1	0	0	0	0	0	0	0	0
1074	0	1	1	0	0	0	0	0	0	0	0	0	0	0	0	0	0	0	0	145	1	0.0	0.0	0.0	0.0	0.01	1.0	0.0	255	1	0.0	0.88	1.0	0.0	0.0	0.0	0.0	0.0	Probe	0	0	1	0	0	0	0	0	0	0
1075	0	0	0	0	0	0	0	0	0	0	0	0	0	0	0	0	0	0	0	1	1	0.0	0.0	1.0	1.0	1.0	0.0	0.0	255	18	0.07	0.02	0.0	0.0	0.0	0.0	0.08	0.94	U2R	0	1	0	0	0	0	0	0	0	0
1076	0	46	134	0	0	0	0	0	0	0	0	0	0	0	0	0	0	0	0	63	217	0.0	0.0	0.0	0.0	1.0	0.0	0.01	194	216	0.89	0.01	0.89	0.01	0.0	0.0	0.06	0.0	normal	0	0	1	0	0	0	0	0	0	0
1077	0	42562	0	0	0	0	0	0	0	0	0	0	0	0	0	0	0	0	0	1	1	0.0	0.0	0.0	0.0	1.0	0.0	0.0	60	17	0.13	0.08	0.13	0.12	0.0	0.06	0.0	0.0	normal	0	1	0	0	0	0	0	0	0	0
1078	0	0	0	0	0	0	0	0	0	0	0	0	0	0	0	0	0	0	0	1	3	1.0	1.0	0.0	0.0	1.0	0.0	1.0	59	84	0.32	0.05	0.02	0.04	1.0	1.0	0.0	0.0	Probe	0	1	0	0	0	0	0	0	0	0
1079	2069	72564	0	0	0	0	0	0	1	0	0	0	0	0	0	0	0	0	0	12	12	0.0	0.0	1.0	1.0	1.0	0.0	0.0	255	237	0.93	0.01	0.0	0.0	0.0	0.0	0.18	0.2	DoS	0	1	0	0	0	0	0	0	0	0
1080	0	210	801	0	0	0	0	0	1	0	0	0	0	0	0	0	0	0	0	15	15	0.0	0.0	0.0	0.0	1.0	0.0	0.0	173	255	1.0	0.0	0.01	0.01	0.0	0.0	0.0	0.0	normal	0	1	0	0	0	0	0	0	0	0
1081	0	307	302	0	0	0	0	0	1	0	0	0	0	0	0	0	0	0	0	39	44	0.0	0.0	0.0	0.0	1.0	0.0	0.05	80	255	1.0	0.0	0.01	0.03	0.0	0.0	0.0	0.0	normal	0	1	0	0	0	0	0	0	0	0
1082	0	326	6537	0	0	0	0	0	1	0	0	0	0	0	0	0	0	0	0	12	12	0.0	0.0	0.0	0.0	1.0	0.0	0.0	65	255	1.0	0.0	0.02	0.05	0.0	0.0	0.0	0.0	normal	0	1	0	0	0	0	0	0	0	0
1083	0	1032	0	0	0	0	0	0	0	0	0	0	0	0	0	0	0	0	0	96	96	0.0	0.0	0.0	0.0	1.0	0.0	0.0	255	132	0.52	0.45	0.52	0.0	0.1	0.0	0.38	0.0	DoS	1	0	0	0	0	0	0	0	0	0
1084	0	46	78	0	0	0	0	0	0	0	0	0	0	0	0	0	0	0	0	181	184	0.0	0.0	0.0	0.0	1.0	0.0	0.02	255	255	1.0	0.0	0.0	0.0	0.0	0.0	0.0	0.0	normal	0	0	1	0	0	0	0	0	0	0
1085	0	262	11718	0	0	0	0	0	1	0	0	0	0	0	0	0	0	0	0	1	1	0.0	0.0	0.0	0.0	1.0	0.0	0.0	1	255	1.0	0.0	1.0	0.04	0.0	0.0	0.0	0.0	normal	0	1	0	0	0	0	0	0	0	0
1086	0	0	0	0	0	0	0	0	0	0	0	0	0	0	0	0	0	0	0	111	5	0.0	0.0	1.0	1.0	0.05	0.06	0.0	255	5	0.02	0.05	0.0	0.0	0.0	0.0	1.0	1.0	DoS	0	1	0	0	0	0	0	0	0	0
1087	0	313	1732	0	0	0	0	0	1	0	0	0	0	0	0	0	0	0	0	2	2	0.0	0.0	0.0	0.0	1.0	0.0	0.0	255	255	1.0	0.0	0.0	0.0	0.0	0.0	0.0	0.0	normal	0	1	0	0	0	0	0	0	0	0
1088	0	276	608	0	0	0	0	0	1	0	0	0	0	0	0	0	0	0	0	6	6	0.0	0.0	0.0	0.0	1.0	0.0	0.0	72	255	1.0	0.0	0.01	0.02	0.0	0.0	0.0	0.0	normal	0	1	0	0	0	0	0	0	0	0
1089	282	160	599	0	0	0	2	0	1	0	0	0	0	0	0	0	0	0	1	1	1	0.0	0.0	0.0	0.0	1.0	0.0	0.0	255	104	0.41	0.03	0.0	0.0	0.0	0.0	0.0	0.0	R2L	0	1	0	0	0	0	0	0	0	0
1090	0	868	0	0	0	0	0	0	0	0	0	0	0	0	0	0	0	0	0	1	1	0.0	0.0	0.0	0.0	1.0	0.0	0.0	43	17	0.12	0.07	0.12	0.18	0.0	0.0	0.0	0.0	normal	0	1	0	0	0	0	0	0	0	0
1091	0	55	53	0	0	0	0	0	0	0	0	0	0	0	0	0	0	0	0	506	506	0.0	0.0	0.0	0.0	1.0	0.0	0.0	255	254	1.0	0.01	0.76	0.0	0.0	0.0	0.0	0.0	normal	0	0	1	0	0	0	0	0	0	0
1092	0	237	1689	0	0	0	0	0	1	0	0	0	0	0	0	0	0	0	0	10	10	0.0	0.0	0.0	0.0	1.0	0.0	0.0	114	255	1.0	0.0	0.01	0.02	0.0	0.0	0.0	0.0	normal	0	1	0	0	0	0	0	0	0	0
1093	0	289	1743	0	0	0	0	0	1	0	0	0	0	0	0	0	0	0	0	13	24	0.0	0.0	0.0	0.0	1.0	0.0	0.17	255	255	1.0	0.0	0.0	0.0	0.0	0.0	0.0	0.0	normal	0	1	0	0	0	0	0	0	0	0
1094	0	249	308	0	0	0	0	0	1	0	0	0	0	0	0	0	0	0	0	24	24	0.0	0.0	0.0	0.0	1.0	0.0	0.0	98	255	1.0	0.0	0.01	0.02	0.0	0.0	0.0	0.0	normal	0	1	0	0	0	0	0	0	0	0
1095	280	283618	0	0	0	0	0	0	0	0	0	0	0	0	0	0	0	0	0	2	2	0.0	0.0	0.0	0.0	1.0	0.0	0.0	128	28	0.22	0.06	0.22	0.0	0.0	0.0	0.0	0.0	R2L	0	1	0	0	0	0	0	0	0	0
1096	0	333	3781	0	0	0	0	0	1	0	0	0	0	0	0	0	0	0	0	10	10	0.0	0.0	0.0	0.0	1.0	0.0	0.0	255	255	1.0	0.0	0.0	0.0	0.0	0.0	0.0	0.0	normal	0	1	0	0	0	0	0	0	0	0
1097	0	0	0	0	0	0	0	0	0	0	0	0	0	0	0	0	0	0	0	67	67	1.0	1.0	0.0	0.0	1.0	0.0	0.0	255	255	1.0	0.0	0.0	0.0	0.83	0.83	0.14	0.14	DoS	0	1	0	0	0	0	0	0	0	0
1098	0	0	0	0	0	0	0	0	0	0	0	0	0	0	0	0	0	0	0	4	1	0.0	0.0	0.75	1.0	0.25	1.0	0.0	225	52	0.2	0.02	0.0	0.04	0.0	0.0	0.87	1.0	Probe	0	1	0	0	0	0	0	0	0	0
1099	283	160	597	0	0	0	2	0	1	0	0	0	0	0	0	0	0	0	1	1	1	0.0	0.0	0.0	0.0	1.0	0.0	0.0	255	59	0.23	0.03	0.0	0.0	0.11	0.0	0.02	0.0	R2L	0	1	0	0	0	0	0	0	0	0
1100	0	0	0	0	0	0	0	0	0	0	0	0	0	0	0	0	0	0	0	115	4	0.0	0.0	1.0	1.0	0.03	0.06	0.0	255	4	0.02	0.05	0.0	0.0	0.0	0.0	1.0	1.0	DoS	0	1	0	0	0	0	0	0	0	0
1101	0	0	0	0	0	0	0	0	0	0	0	0	0	0	0	0	0	0	0	177	3	1.0	1.0	0.0	0.0	0.02	0.1	0.0	255	3	0.01	0.09	0.0	0.0	1.0	1.0	0.0	0.0	DoS	0	1	0	0	0	0	0	0	0	0
1102	0	44	134	0	0	0	0	0	0	0	0	0	0	0	0	0	0	0	0	104	167	0.0	0.0	0.0	0.0	0.99	0.02	0.01	255	255	1.0	0.0	0.0	0.0	0.0	0.0	0.0	0.0	normal	0	0	1	0	0	0	0	0	0	0
1103	0	208	170	0	0	0	0	0	1	0	0	0	0	0	0	0	0	0	0	23	23	0.0	0.0	0.0	0.0	1.0	0.0	0.0	180	255	1.0	0.0	0.01	0.02	0.0	0.0	0.0	0.0	normal	0	1	0	0	0	0	0	0	0	0
1104	0	224	9703	0	0	0	0	0	1	0	0	0	0	0	0	0	0	0	0	13	14	0.0	0.0	0.0	0.0	1.0	0.0	0.14	255	255	1.0	0.0	0.0	0.0	0.0	0.0	0.0	0.0	normal	0	1	0	0	0	0	0	0	0	0
1105	0	236	1665	0	0	0	0	0	1	0	0	0	0	0	0	0	0	0	0	11	11	0.0	0.0	0.0	0.0	1.0	0.0	0.0	32	255	1.0	0.0	0.03	0.02	0.0	0.0	0.0	0.0	normal	0	1	0	0	0	0	0	0	0	0
1106	1	2599	293	0	0	0	0	0	1	0	0	0	0	0	0	0	0	0	0	3	3	0.0	0.0	0.0	0.0	1.0	0.0	0.0	255	15	0.06	0.16	0.0	0.0	0.0	0.0	0.92	0.0	DoS	0	1	0	0	0	0	0	0	0	0
1107	0	0	0	0	0	0	0	0	0	0	0	0	0	0	0	0	0	0	0	46	46	0.87	0.87	0.11	0.11	1.0	0.0	0.0	255	255	1.0	0.0	0.0	0.0	0.21	0.21	0.7	0.7	DoS	0	1	0	0	0	0	0	0	0	0
1108	801	62344	1	0	0	0	0	0	1	0	0	0	0	0	0	0	0	0	0	41	41	0.0	0.0	1.0	1.0	1.0	0.0	0.0	255	253	0.99	0.01	0.0	0.0	0.0	0.0	0.2	0.2	DoS	0	1	0	0	0	0	0	0	0	0
1109	282	157	595	0	0	0	2	0	1	0	0	0	0	0	0	0	0	0	1	1	1	0.0	0.0	0.0	0.0	1.0	0.0	0.0	255	5	0.02	0.02	0.0	0.0	0.33	0.0	0.07	0.0	R2L	0	1	0	0	0	0	0	0	0	0
1110	0	105	147	0	0	0	0	0	0	0	0	0	0	0	0	0	0	0	0	1	1	0.0	0.0	0.0	0.0	1.0	0.0	0.0	255	252	0.99	0.01	0.01	0.0	0.0	0.0	0.0	0.0	R2L	0	0	1	0	0	0	0	0	0	0
1111	0	53	52	0	0	0	0	0	0	0	0	0	0	0	0	0	0	0	0	507	507	0.0	0.0	0.0	0.0	1.0	0.0	0.0	255	255	1.0	0.0	0.83	0.0	0.0	0.0	0.0	0.0	normal	0	0	1	0	0	0	0	0	0	0
1112	0	0	0	0	0	0	0	0	0	0	0	0	0	0	0	0	0	0	0	222	7	1.0	1.0	0.0	0.0	0.03	0.07	0.0	255	7	0.03	0.07	0.0	0.0	1.0	1.0	0.0	0.0	DoS	0	1	0	0	0	0	0	0	0	0
1113	0	0	0	0	0	0	0	0	0	0	0	0	0	0	0	0	0	0	0	108	3	0.0	0.0	1.0	1.0	0.03	0.07	0.0	255	3	0.01	0.07	0.0	0.0	0.0	0.0	1.0	1.0	DoS	0	1	0	0	0	0	0	0	0	0
1114	1	1046	338	0	0	0	0	0	1	0	0	0	0	0	0	0	0	0	0	1	2	0.0	0.0	0.0	0.0	1.0	0.0	1.0	105	101	0.81	0.03	0.01	0.02	0.0	0.0	0.0	0.0	normal	0	1	0	0	0	0	0	0	0	0
1115	0	105	0	0	0	0	0	0	0	0	0	0	0	0	0	0	0	0	0	1	1	0.0	0.0	0.0	0.0	1.0	0.0	0.0	9	9	1.0	0.0	0.11	0.0	0.0	0.0	0.0	0.0	normal	0	0	1	0	0	0	0	0	0	0
1116	0	0	0	0	0	0	0	0	0	0	0	0	0	0	0	0	0	0	0	239	17	1.0	1.0	0.0	0.0	0.07	0.06	0.0	255	17	0.07	0.07	0.0	0.0	1.0	1.0	0.0	0.0	DoS	0	1	0	0	0	0	0	0	0	0
1117	0	0	0	0	0	0	0	0	0	0	0	0	0	0	0	0	0	0	0	199	14	1.0	1.0	0.0	0.0	0.07	0.09	0.0	255	14	0.05	0.08	0.0	0.0	1.0	1.0	0.0	0.0	DoS	0	1	0	0	0	0	0	0	0	0
1118	1179	146	105	0	0	0	0	0	0	0	0	0	0	0	0	0	0	0	0	1	1	0.0	0.0	0.0	0.0	1.0	0.0	0.0	255	10	0.04	0.04	0.15	0.0	0.0	0.0	0.0	0.0	normal	0	0	1	0	0	0	0	0	0	0
1119	0	319	0	0	0	0	0	0	0	0	0	0	0	0	0	0	0	0	0	2	1	0.0	0.0	0.0	0.0	0.5	1.0	0.0	101	1	0.01	0.08	0.2	0.0	0.0	0.0	0.0	0.0	normal	0	1	0	0	0	0	0	0	0	0
1120	1	2599	293	0	0	0	0	0	1	0	0	0	0	0	0	0	0	0	0	3	3	0.0	0.0	0.0	0.0	1.0	0.0	0.0	255	131	0.51	0.15	0.0	0.0	0.0	0.0	0.47	0.0	DoS	0	1	0	0	0	0	0	0	0	0
1121	798	76944	0	0	0	0	0	0	1	0	0	0	0	0	0	0	0	0	0	70	70	0.03	0.03	0.97	0.97	1.0	0.0	0.0	255	253	0.99	0.01	0.0	0.0	0.01	0.01	0.4	0.4	DoS	0	1	0	0	0	0	0	0	0	0
1122	0	0	0	0	0	0	0	0	0	0	0	0	0	0	0	0	0	0	0	1	3	0.0	0.0	1.0	1.0	1.0	0.0	1.0	82	51	0.16	0.06	0.01	0.04	0.0	0.0	0.88	1.0	Probe	0	1	0	0	0	0	0	0	0	0
1123	0	310	197	0	0	0	0	0	1	0	0	0	0	0	0	0	0	0	0	23	44	0.0	0.0	0.0	0.0	1.0	0.0	0.05	255	255	1.0	0.0	0.0	0.0	0.0	0.0	0.0	0.0	normal	0	1	0	0	0	0	0	0	0	0
1124	0	293	5200	0	0	0	0	0	1	0	0	0	0	0	0	0	0	0	0	10	14	0.0	0.0	0.0	0.0	1.0	0.0	0.14	255	255	1.0	0.0	0.0	0.0	0.0	0.0	0.0	0.0	normal	0	1	0	0	0	0	0	0	0	0
1125	0	210	454	0	0	0	0	0	1	0	0	0	0	0	0	0	0	0	0	1	1	0.0	0.0	0.0	0.0	1.0	0.0	0.0	119	255	1.0	0.0	0.01	0.01	0.0	0.0	0.0	0.0	normal	0	1	0	0	0	0	0	0	0	0
1126	0	1	1	0	0	0	0	0	0	0	0	0	0	0	0	0	0	0	0	45	1	0.0	0.0	0.0	0.0	0.02	0.98	0.0	255	1	0.0	0.7	0.97	0.0	0.0	0.0	0.03	0.0	Probe	0	0	1	0	0	0	0	0	0	0
1127	0	0	0	0	0	0	0	0	0	0	0	0	0	0	0	0	0	0	0	180	14	1.0	1.0	0.0	0.0	0.08	0.08	0.0	255	14	0.05	0.09	0.0	0.0	1.0	1.0	0.0	0.0	DoS	0	1	0	0	0	0	0	0	0	0
1128	0	53	49	0	0	0	0	0	0	0	0	0	0	0	0	0	0	0	0	511	511	0.0	0.0	0.0	0.0	1.0	0.0	0.0	255	255	1.0	0.0	0.83	0.0	0.0	0.0	0.0	0.0	normal	0	0	1	0	0	0	0	0	0	0
1129	0	868	0	0	0	0	0	0	0	0	0	0	0	0	0	0	0	0	0	1	1	0.0	0.0	0.0	0.0	1.0	0.0	0.0	255	117	0.46	0.02	0.46	0.0	0.0	0.0	0.0	0.0	normal	0	1	0	0	0	0	0	0	0	0
1130	0	1032	0	0	0	0	0	0	0	0	0	0	0	0	0	0	0	0	0	106	106	0.0	0.0	0.0	0.0	1.0	0.0	0.0	255	35	0.14	0.83	0.14	0.0	0.14	0.0	0.71	0.0	DoS	1	0	0	0	0	0	0	0	0	0
1131	0	0	0	0	0	0	0	0	0	0	0	0	0	0	0	0	0	0	0	1	1	1.0	1.0	0.0	0.0	1.0	0.0	0.0	78	1	0.01	1.0	1.0	0.0	1.0	1.0	0.0	0.0	Probe	0	1	0	0	0	0	0	0	0	0
1132	0	0	0	0	0	0	0	0	0	0	0	0	0	0	0	0	0	0	0	222	17	0.0	0.0	1.0	1.0	0.08	0.06	0.0	255	17	0.07	0.07	0.0	0.0	0.0	0.0	1.0	1.0	DoS	0	1	0	0	0	0	0	0	0	0
1133	0	5	136	0	0	0	0	0	0	0	0	0	0	0	0	0	0	0	0	1	1	0.0	0.0	0.0	0.0	1.0	0.0	0.0	41	1	0.02	0.1	0.02	0.0	0.0	0.0	0.0	0.0	normal	0	1	0	0	0	0	0	0	0	0
1134	0	3190	331	0	0	0	0	0	1	0	0	0	0	0	0	0	0	0	0	1	1	0.0	0.0	0.0	0.0	1.0	0.0	0.0	118	74	0.63	0.04	0.01	0.0	0.0	0.0	0.01	0.01	normal	0	1	0	0	0	0	0	0	0	0
1135	0	275	2101	0	0	0	0	0	1	0	0	0	0	0	0	0	0	0	0	1	2	0.0	0.0	0.0	0.0	1.0	0.0	1.0	17	160	1.0	0.0	0.06	0.06	0.0	0.0	0.0	0.0	normal	0	1	0	0	0	0	0	0	0	0
1136	280	283618	0	0	0	0	0	0	0	0	0	0	0	0	0	0	0	0	0	1	1	0.0	0.0	0.0	0.0	1.0	0.0	0.0	140	42	0.18	0.04	0.18	0.05	0.0	0.0	0.0	0.0	R2L	0	1	0	0	0	0	0	0	0	0
1137	0	1	1	0	0	0	0	0	0	0	0	0	0	0	0	0	0	0	0	3	1	0.0	0.0	0.0	0.0	0.33	1.0	0.0	255	1	0.0	0.33	1.0	0.0	0.0	0.0	0.0	0.0	Probe	0	0	1	0	0	0	0	0	0	0
1138	7224	0	44	0	0	0	0	0	0	0	0	0	0	0	0	0	0	0	0	1	1	0.0	0.0	0.0	0.0	1.0	0.0	0.0	255	248	0.97	0.02	0.0	0.0	0.33	0.34	0.04	0.02	DoS	0	1	0	0	0	0	0	0	0	0
1139	0	0	0	0	0	0	0	0	0	0	0	0	0	0	0	0	0	0	0	119	1	0.0	0.0	1.0	1.0	0.01	0.07	0.0	255	1	0.0	0.07	0.0	0.0	0.0	0.0	1.0	1.0	DoS	0	1	0	0	0	0	0	0	0	0
1140	280	283618	0	0	0	0	0	0	0	0	0	0	0	0	0	0	0	0	0	2	2	0.0	0.0	0.0	0.0	1.0	0.0	0.0	4	28	1.0	0.0	1.0	0.18	0.0	0.04	0.0	0.0	R2L	0	1	0	0	0	0	0	0	0	0
1141	0	0	0	0	0	0	0	0	0	0	0	0	0	0	0	0	0	0	0	4	3	0.0	0.0	1.0	1.0	0.25	1.0	1.0	226	51	0.19	0.02	0.0	0.04	0.01	0.0	0.87	1.0	Probe	0	1	0	0	0	0	0	0	0	0
1142	0	43	43	0	0	0	0	0	0	0	0	0	0	0	0	0	0	0	0	130	130	0.0	0.0	0.0	0.0	1.0	0.0	0.0	255	254	1.0	0.01	0.0	0.0	0.0	0.0	0.0	0.0	normal	0	0	1	0	0	0	0	0	0	0
1143	0	1	1	0	0	0	0	0	0	0	0	0	0	0	0	0	0	0	0	62	1	0.0	0.0	0.0	0.0	0.02	0.63	0.0	255	1	0.0	0.53	0.87	0.0	0.0	0.0	0.13	0.0	Probe	0	0	1	0	0	0	0	0	0	0
1144	0	0	0	0	0	0	0	0	0	0	0	0	0	0	0	0	0	0	0	256	1	0.0	0.0	1.0	1.0	0.0	0.07	0.0	255	1	0.0	0.07	0.0	0.0	0.0	0.0	1.0	1.0	DoS	0	1	0	0	0	0	0	0	0	0
1145	5	0	0	0	0	0	0	0	0	0	0	0	0	0	0	0	0	0	0	2	2	0.0	0.0	0.5	0.5	0.5	1.0	1.0	41	57	0.2	0.12	0.02	0.04	0.0	0.02	0.17	0.84	Probe	0	1	0	0	0	0	0	0	0	0
1146	0	18	0	0	0	0	0	0	0	0	0	0	0	0	0	0	0	0	0	1	1	0.0	0.0	0.0	0.0	1.0	0.0	0.0	1	82	1.0	0.0	1.0	1.0	0.0	0.0	0.0	0.0	Probe	1	0	0	0	0	0	0	0	0	0
1147	0	348	9343	0	0	0	0	0	1	0	0	0	0	0	0	0	0	0	0	19	19	0.0	0.0	0.0	0.0	1.0	0.0	0.0	49	255	1.0	0.0	0.02	0.07	0.02	0.0	0.0	0.0	normal	0	1	0	0	0	0	0	0	0	0
1148	0	1008	0	0	0	0	0	0	0	0	0	0	0	0	0	0	0	0	0	362	362	0.0	0.0	0.0	0.0	1.0	0.0	0.0	255	255	1.0	0.0	1.0	0.0	0.0	0.0	0.0	0.0	DoS	1	0	0	0	0	0	0	0	0	0
1149	0	0	0	0	0	0	0	0	0	0	0	0	0	0	0	0	0	0	0	2	1	0.0	0.0	1.0	1.0	0.5	1.0	0.0	255	1	0.0	1.0	1.0	0.0	0.0	0.0	1.0	1.0	Probe	0	1	0	0	0	0	0	0	0	0
1150	8156	0	15	0	0	0	0	0	0	0	0	0	0	0	0	0	0	0	0	1	1	0.0	0.0	0.0	0.0	1.0	0.0	0.0	255	74	0.29	0.02	0.0	0.0	0.71	0.65	0.01	0.03	DoS	0	1	0	0	0	0	0	0	0	0
1151	1	2599	293	0	0	0	0	0	1	0	0	0	0	0	0	0	0	0	0	2	2	0.0	0.0	0.0	0.0	1.0	0.0	0.0	255	169	0.66	0.13	0.0	0.0	0.0	0.0	0.33	0.0	DoS	0	1	0	0	0	0	0	0	0	0
1152	0	0	0	0	0	0	0	0	0	0	0	0	0	0	0	0	0	0	0	45	45	1.0	1.0	0.0	0.0	1.0	0.0	0.0	255	255	1.0	0.0	0.0	0.0	0.25	0.25	0.7	0.7	DoS	0	1	0	0	0	0	0	0	0	0
1153	0	0	0	0	0	0	0	0	0	0	0	0	0	0	0	0	0	0	0	33	8	0.0	0.0	1.0	1.0	0.24	0.12	0.0	255	68	0.27	0.1	0.02	0.0	0.0	0.0	1.0	1.0	DoS	0	1	0	0	0	0	0	0	0	0
1154	0	301	2507	0	0	0	0	0	1	0	0	0	0	0	0	0	0	0	0	1	1	0.0	0.0	0.0	0.0	1.0	0.0	0.0	255	229	0.9	0.01	0.0	0.0	0.0	0.0	0.03	0.0	normal	0	1	0	0	0	0	0	0	0	0
1155	0	0	0	0	0	0	0	0	0	0	0	0	0	0	0	0	0	0	0	122	2	0.0	0.0	1.0	1.0	0.02	0.06	0.0	255	2	0.01	0.05	0.0	0.0	0.0	0.0	1.0	1.0	DoS	0	1	0	0	0	0	0	0	0	0
1156	0	54540	8314	0	0	0	2	0	1	1	0	0	0	0	0	0	0	0	0	4	4	0.0	0.0	0.0	0.0	1.0	0.0	0.0	255	231	0.91	0.01	0.0	0.0	0.0	0.0	0.02	0.02	DoS	0	1	0	0	0	0	0	0	0	0
1157	0	228	734	0	0	0	0	0	1	0	0	0	0	0	0	0	0	0	0	3	3	0.0	0.0	0.0	0.0	1.0	0.0	0.0	7	255	1.0	0.0	0.14	0.04	0.0	0.0	0.0	0.0	normal	0	1	0	0	0	0	0	0	0	0
1158	0	302	258	0	0	0	0	0	1	0	0	0	0	0	0	0	0	0	0	2	2	0.0	0.0	0.0	0.0	1.0	0.0	0.0	247	119	0.48	0.4	0.0	0.0	0.01	0.0	0.45	0.01	normal	0	1	0	0	0	0	0	0	0	0
1159	0	0	0	0	0	0	0	0	0	0	0	0	0	0	0	0	0	0	0	33	33	0.55	0.55	0.42	0.42	1.0	0.0	0.0	255	255	1.0	0.0	0.0	0.0	0.1	0.1	0.7	0.7	DoS	0	1	0	0	0	0	0	0	0	0
1160	0	0	0	0	0	0	0	0	0	0	0	0	0	0	0	0	0	0	0	291	7	1.0	1.0	0.0	0.0	0.02	0.06	0.0	255	7	0.03	0.07	0.0	0.0	1.0	1.0	0.0	0.0	DoS	0	1	0	0	0	0	0	0	0	0
1161	0	0	0	0	0	0	0	0	0	0	0	0	0	0	0	0	0	0	0	199	12	0.0	0.0	1.0	1.0	0.06	0.06	0.0	255	12	0.05	0.06	0.0	0.0	0.0	0.0	1.0	1.0	DoS	0	1	0	0	0	0	0	0	0	0
1162	0	379	2062	0	0	0	0	0	1	0	0	0	0	0	0	0	0	0	0	9	10	0.0	0.0	0.0	0.0	1.0	0.0	0.2	255	255	1.0	0.0	0.0	0.0	0.0	0.0	0.0	0.0	normal	0	1	0	0	0	0	0	0	0	0
1163	0	169	7417	0	0	0	0	0	1	0	0	0	0	0	0	0	0	0	0	5	5	0.0	0.0	0.0	0.0	1.0	0.0	0.0	16	255	1.0	0.0	0.06	0.02	0.0	0.0	0.0	0.0	normal	0	1	0	0	0	0	0	0	0	0
1164	0	105	0	0	0	0	0	0	0	0	0	0	0	0	0	0	0	0	0	1	1	0.0	0.0	0.0	0.0	1.0	0.0	0.0	235	233	0.99	0.01	0.0	0.0	0.0	0.0	0.0	0.0	normal	0	0	1	0	0	0	0	0	0	0
1165	0	856	334	0	0	0	0	0	1	0	0	0	0	0	0	0	0	0	0	1	1	0.0	0.0	0.0	0.0	1.0	0.0	0.0	74	65	0.55	0.04	0.01	0.03	0.0	0.0	0.0	0.0	normal	0	1	0	0	0	0	0	0	0	0
1166	0	0	0	0	0	0	0	0	0	0	0	0	0	0	0	0	0	0	0	150	4	1.0	1.0	0.0	0.0	0.03	0.09	0.0	255	4	0.02	0.09	0.0	0.0	1.0	1.0	0.0	0.0	DoS	0	1	0	0	0	0	0	0	0	0
1167	7252	0	44	0	0	0	0	0	0	0	0	0	0	0	0	0	0	0	0	1	1	0.0	0.0	0.0	0.0	1.0	0.0	0.0	255	248	0.97	0.02	0.0	0.0	0.33	0.34	0.04	0.02	DoS	0	1	0	0	0	0	0	0	0	0
1168	0	1032	0	0	0	0	0	0	0	0	0	0	0	0	0	0	0	0	0	51	51	0.0	0.0	0.0	0.0	1.0	0.0	0.0	255	255	1.0	0.0	1.0	0.0	0.0	0.0	0.0	0.0	DoS	1	0	0	0	0	0	0	0	0	0
1169	0	1	1	0	0	0	0	0	0	0	0	0	0	0	0	0	0	0	0	105	1	0.0	0.0	0.0	0.0	0.01	1.0	0.0	255	1	0.0	0.98	1.0	0.0	0.0	0.0	0.0	0.0	Probe	0	0	1	0	0	0	0	0	0	0
1170	0	290	8557	0	0	0	0	0	1	0	0	0	0	0	0	0	0	0	0	3	3	0.0	0.0	0.0	0.0	1.0	0.0	0.0	24	255	1.0	0.0	0.04	0.02	0.0	0.0	0.0	0.0	normal	0	1	0	0	0	0	0	0	0	0
1171	0	0	0	0	0	0	0	0	0	0	0	0	0	0	0	0	0	0	0	250	7	1.0	1.0	0.0	0.0	0.03	0.07	0.0	255	7	0.03	0.07	0.0	0.0	1.0	1.0	0.0	0.0	DoS	0	1	0	0	0	0	0	0	0	0
1172	0	282	263	0	0	0	0	0	1	0	0	0	0	0	0	0	0	0	0	1	1	0.0	0.0	0.0	0.0	1.0	0.0	0.0	28	28	1.0	0.0	0.04	0.0	0.0	0.0	0.0	0.0	normal	0	1	0	0	0	0	0	0	0	0
1173	0	302	3615	0	0	0	0	0	1	0	0	0	0	0	0	0	0	0	0	17	17	0.0	0.0	0.0	0.0	1.0	0.0	0.0	255	255	1.0	0.0	0.0	0.0	0.0	0.0	0.0	0.0	normal	0	1	0	0	0	0	0	0	0	0
1174	0	40494	0	0	0	0	0	0	0	0	0	0	0	0	0	0	0	0	0	9	9	0.0	0.0	0.0	0.0	1.0	0.0	0.0	88	38	0.22	0.05	0.22	0.05	0.0	0.0	0.0	0.0	normal	0	1	0	0	0	0	0	0	0	0
1175	0	105	146	0	0	0	0	0	0	0	0	0	0	0	0	0	0	0	0	2	1	0.0	0.0	0.0	0.0	0.5	1.0	0.0	255	254	1.0	0.01	0.01	0.0	0.0	0.0	0.0	0.0	R2L	0	0	1	0	0	0	0	0	0	0
1176	0	0	44	0	0	0	0	0	0	0	0	0	0	0	0	0	0	0	0	1	1	1.0	1.0	0.0	0.0	1.0	0.0	0.0	255	86	0.34	0.03	0.0	0.0	0.03	0.08	0.11	0.15	DoS	0	1	0	0	0	0	0	0	0	0
1177	0	0	0	0	0	0	0	0	0	0	0	0	0	0	0	0	0	0	0	120	4	0.0	0.0	1.0	1.0	0.03	0.06	0.0	255	4	0.02	0.06	0.0	0.0	0.0	0.0	1.0	1.0	DoS	0	1	0	0	0	0	0	0	0	0
1178	0	0	0	0	0	0	0	0	0	0	0	0	0	0	0	0	0	0	0	219	2	0.0	0.0	1.0	1.0	0.01	0.07	0.0	255	2	0.01	0.07	0.0	0.0	0.0	0.0	1.0	1.0	DoS	0	1	0	0	0	0	0	0	0	0
1179	0	205	2461	0	0	0	0	0	1	0	0	0	0	0	0	0	0	0	0	6	6	0.0	0.0	0.0	0.0	1.0	0.0	0.0	87	255	1.0	0.0	0.01	0.02	0.0	0.0	0.0	0.0	normal	0	1	0	0	0	0	0	0	0	0
1180	0	226	963	0	0	0	0	0	1	0	0	0	0	0	0	0	0	0	0	12	22	0.0	0.0	0.0	0.0	1.0	0.0	0.18	108	255	1.0	0.0	0.01	0.02	0.0	0.0	0.0	0.0	normal	0	1	0	0	0	0	0	0	0	0
1181	0	0	0	0	0	0	0	0	0	0	0	0	0	0	0	0	0	0	0	269	10	0.0	0.0	1.0	1.0	0.04	0.06	0.0	255	10	0.04	0.05	0.0	0.0	0.0	0.0	1.0	1.0	DoS	0	1	0	0	0	0	0	0	0	0
1182	281	164	601	0	0	0	2	0	1	0	0	0	0	0	0	0	0	0	1	1	1	0.0	0.0	0.0	0.0	1.0	0.0	0.0	255	3	0.01	0.15	0.0	0.0	0.0	0.0	0.13	0.0	R2L	0	1	0	0	0	0	0	0	0	0
1183	0	1	26	0	0	0	0	0	0	0	0	0	0	0	0	0	0	0	0	15	4	0.0	0.0	0.0	0.0	0.27	0.4	0.0	255	4	0.02	0.69	0.35	0.0	0.03	0.0	0.6	0.0	normal	0	0	1	0	0	0	0	0	0	0
1184	0	0	0	0	0	0	0	0	0	0	0	0	0	0	0	0	0	0	0	228	20	0.0	0.0	1.0	1.0	0.09	0.06	0.0	255	20	0.08	0.07	0.0	0.0	0.0	0.0	1.0	1.0	DoS	0	1	0	0	0	0	0	0	0	0
1185	0	32120	2920	0	0	0	1	0	1	0	0	0	0	0	0	0	0	0	0	3	3	0.0	0.0	1.0	1.0	1.0	0.0	0.0	255	254	1.0	0.01	0.0	0.0	0.0	0.0	0.07	0.07	DoS	0	1	0	0	0	0	0	0	0	0
1186	0	209	1068	0	0	0	0	0	1	0	0	0	0	0	0	0	0	0	0	6	6	0.0	0.0	0.0	0.0	1.0	0.0	0.0	48	243	1.0	0.0	0.02	0.03	0.0	0.0	0.0	0.0	normal	0	1	0	0	0	0	0	0	0	0
1187	0	219	13020	0	0	0	0	0	1	0	0	0	0	0	0	0	0	0	0	1	1	0.0	0.0	0.0	0.0	1.0	0.0	0.0	8	255	1.0	0.0	0.12	0.05	0.0	0.0	0.0	0.0	normal	0	1	0	0	0	0	0	0	0	0
1188	0	105	145	0	0	0	0	0	0	0	0	0	0	0	0	0	0	0	0	2	2	0.0	0.0	0.0	0.0	1.0	0.0	0.0	255	255	1.0	0.0	0.0	0.0	0.0	0.0	0.0	0.0	normal	0	0	1	0	0	0	0	0	0	0
1189	0	352	383	0	0	0	0	0	1	0	0	0	0	0	0	0	0	0	0	18	18	0.0	0.0	0.0	0.0	1.0	0.0	0.0	39	253	1.0	0.0	0.03	0.05	0.0	0.0	0.0	0.0	normal	0	1	0	0	0	0	0	0	0	0
1190	0	0	0	0	0	0	0	0	0	0	0	0	0	0	0	0	0	0	0	124	4	0.0	0.0	1.0	1.0	0.03	0.07	0.0	255	4	0.02	0.06	0.0	0.0	0.0	0.0	1.0	1.0	DoS	0	1	0	0	0	0	0	0	0	0
1191	282	160	599	0	0	0	2	0	1	0	0	0	0	0	0	0	0	0	1	1	1	0.0	0.0	0.0	0.0	1.0	0.0	0.0	65	33	0.51	0.05	0.02	0.0	0.0	0.0	0.0	0.0	R2L	0	1	0	0	0	0	0	0	0	0
1192	282	156	595	0	0	0	2	0	1	0	0	0	0	0	0	0	0	0	1	1	1	0.0	0.0	0.0	0.0	1.0	0.0	0.0	255	10	0.04	0.02	0.0	0.0	0.8	0.0	0.02	0.0	R2L	0	1	0	0	0	0	0	0	0	0
1193	2	718	325	0	0	0	0	0	1	0	0	0	0	0	0	0	0	0	0	1	1	0.0	0.0	0.0	0.0	1.0	0.0	0.0	55	168	0.84	0.04	0.02	0.01	0.0	0.0	0.0	0.0	normal	0	1	0	0	0	0	0	0	0	0
1194	0	229	27942	0	0	0	0	0	1	0	0	0	0	0	0	0	0	0	0	6	37	0.0	0.03	0.0	0.0	1.0	0.0	0.11	117	249	1.0	0.0	0.01	0.01	0.0	0.0	0.0	0.0	normal	0	1	0	0	0	0	0	0	0	0
1195	0	1032	0	0	0	0	0	0	0	0	0	0	0	0	0	0	0	0	0	2	2	0.0	0.0	0.0	0.0	1.0	0.0	0.0	255	255	1.0	0.0	1.0	0.0	0.0	0.0	0.0	0.0	DoS	1	0	0	0	0	0	0	0	0	0
1196	6	28	93	0	0	0	0	0	1	0	0	0	0	0	0	0	0	0	0	1	1	0.0	0.0	0.0	0.0	1.0	0.0	0.0	255	252	0.99	0.01	0.0	0.0	0.0	0.0	0.0	0.0	R2L	0	1	0	0	0	0	0	0	0	0
1197	0	296	511	0	0	0	0	0	1	0	0	0	0	0	0	0	0	0	0	1	1	0.0	0.0	0.0	0.0	1.0	0.0	0.0	8	255	1.0	0.0	0.12	0.01	0.0	0.0	0.0	0.0	normal	0	1	0	0	0	0	0	0	0	0
1198	0	0	0	0	0	0	0	0	0	0	0	0	0	0	0	0	0	0	0	244	20	0.0	0.0	1.0	1.0	0.08	0.07	0.0	255	20	0.08	0.08	0.0	0.0	0.0	0.0	1.0	1.0	DoS	0	1	0	0	0	0	0	0	0	0
1199	0	28	0	0	3	0	0	0	0	0	0	0	0	0	0	0	0	0	0	63	63	0.0	0.0	0.0	0.0	1.0	0.0	0.0	255	63	0.25	0.02	0.25	0.0	0.19	0.0	0.29	0.0	normal	0	0	1	0	0	0	0	0	0	0
1200	0	288	1769	0	0	0	0	0	1	0	0	0	0	0	0	0	0	0	0	32	32	0.0	0.0	0.0	0.0	1.0	0.0	0.0	255	255	1.0	0.0	0.0	0.0	0.0	0.0	0.0	0.0	normal	0	1	0	0	0	0	0	0	0	0
1201	0	0	0	0	0	0	0	0	0	0	0	0	0	0	0	0	0	0	0	219	6	0.01	0.0	0.99	1.0	0.03	0.07	0.0	255	6	0.02	0.07	0.0	0.0	0.01	0.0	0.99	1.0	DoS	0	1	0	0	0	0	0	0	0	0
1202	0	0	0	0	0	0	0	0	0	0	0	0	0	0	0	0	0	0	0	32	12	1.0	1.0	0.0	0.0	0.38	0.06	0.0	255	24	0.09	0.05	0.01	0.0	0.83	0.5	0.02	0.12	DoS	0	1	0	0	0	0	0	0	0	0
1203	0	0	0	0	0	0	0	0	0	0	0	0	0	0	0	0	0	0	0	150	11	1.0	1.0	0.0	0.0	0.07	0.09	0.0	255	11	0.04	0.08	0.0	0.0	1.0	1.0	0.0	0.0	DoS	0	1	0	0	0	0	0	0	0	0
1204	0	0	0	0	0	0	0	0	0	0	0	0	0	0	0	0	0	0	0	252	13	0.0	0.0	1.0	1.0	0.05	0.06	0.0	255	13	0.05	0.06	0.0	0.0	0.0	0.0	1.0	1.0	DoS	0	1	0	0	0	0	0	0	0	0
1205	0	295	6305	0	0	0	1	0	1	0	1	0	0	0	0	0	0	0	0	2	2	0.0	0.0	0.0	0.0	1.0	0.0	0.0	33	255	1.0	0.0	0.03	0.02	0.0	0.0	0.0	0.0	normal	0	1	0	0	0	0	0	0	0	0
1206	0	0	0	0	0	0	0	0	0	0	0	0	0	0	0	0	0	0	0	1	1	0.0	0.0	1.0	1.0	1.0	0.0	0.0	255	45	0.18	0.02	0.0	0.0	0.0	0.0	0.16	0.82	U2R	0	1	0	0	0	0	0	0	0	0
1207	282	160	595	0	0	0	2	0	1	0	0	0	0	0	0	0	0	0	1	1	1	0.0	0.0	0.0	0.0	1.0	0.0	0.0	239	82	0.34	0.03	0.0	0.0	0.0	0.0	0.0	0.0	R2L	0	1	0	0	0	0	0	0	0	0
1208	0	207	709	0	0	0	0	0	1	0	0	0	0	0	0	0	0	0	0	10	10	0.0	0.0	0.0	0.0	1.0	0.0	0.0	10	117	1.0	0.0	0.1	0.07	0.0	0.0	0.0	0.0	normal	0	1	0	0	0	0	0	0	0	0
1209	0	0	0	0	0	0	0	0	0	0	0	0	0	0	0	0	0	0	0	254	9	0.0	0.0	1.0	1.0	0.04	0.06	0.0	255	9	0.04	0.07	0.0	0.0	0.0	0.0	1.0	1.0	DoS	0	1	0	0	0	0	0	0	0	0
1210	0	0	0	0	0	0	0	0	0	0	0	0	0	0	0	0	0	0	0	131	7	1.0	1.0	0.0	0.0	0.05	0.06	0.0	255	7	0.03	0.06	0.0	0.0	1.0	1.0	0.0	0.0	DoS	0	1	0	0	0	0	0	0	0	0
1211	0	245	0	0	0	0	0	0	0	0	0	0	0	0	0	0	0	0	0	2	2	0.0	0.0	0.0	0.0	1.0	0.0	0.0	88	16	0.14	0.06	0.14	0.12	0.0	0.0	0.03	0.0	normal	0	1	0	0	0	0	0	0	0	0
1212	0	54540	8314	0	0	0	2	0	1	1	0	0	0	0	0	0	0	0	0	4	4	0.0	0.0	0.0	0.0	1.0	0.0	0.0	255	246	0.96	0.01	0.0	0.0	0.0	0.0	0.06	0.06	DoS	0	1	0	0	0	0	0	0	0	0
1213	1	2599	293	0	0	0	0	0	1	0	0	0	0	0	0	0	0	0	0	1	1	0.0	0.0	0.0	0.0	1.0	0.0	0.0	255	247	0.97	0.04	0.0	0.0	0.0	0.0	0.03	0.0	DoS	0	1	0	0	0	0	0	0	0	0
1214	0	0	0	0	0	0	0	0	0	0	0	0	0	0	0	0	0	0	0	1	1	1.0	1.0	0.0	0.0	1.0	0.0	0.0	60	1	0.02	1.0	1.0	0.0	1.0	1.0	0.0	0.0	Probe	0	1	0	0	0	0	0	0	0	0
1215	0	0	0	0	0	0	0	0	0	0	0	0	0	0	0	0	0	0	0	291	13	0.0	0.0	1.0	1.0	0.04	0.05	0.0	255	13	0.05	0.06	0.0	0.0	0.0	0.0	1.0	1.0	DoS	0	1	0	0	0	0	0	0	0	0
1216	0	1	1	0	0	0	0	0	0	0	0	0	0	0	0	0	0	0	0	17	3	0.0	0.0	0.0	0.0	0.18	0.29	0.0	255	3	0.01	0.57	0.47	0.0	0.01	0.0	0.49	0.0	normal	0	0	1	0	0	0	0	0	0	0
1217	0	287	1434	0	0	0	0	0	1	0	0	0	0	0	0	0	0	0	0	5	5	0.0	0.0	0.0	0.0	1.0	0.0	0.0	158	255	1.0	0.0	0.01	0.02	0.0	0.0	0.0	0.0	normal	0	1	0	0	0	0	0	0	0	0
1218	300	240	620	0	0	0	0	0	0	0	0	0	0	0	0	0	0	0	0	1	1	0.0	0.0	0.0	0.0	1.0	0.0	0.0	114	13	0.11	0.06	0.01	0.0	0.0	0.0	0.07	0.62	U2R	0	1	0	0	0	0	0	0	0	0
1219	4	30	93	0	0	0	0	0	1	0	0	0	0	0	0	0	0	0	0	1	1	0.0	0.0	0.0	0.0	1.0	0.0	0.0	255	218	0.85	0.02	0.0	0.0	0.0	0.0	0.03	0.0	R2L	0	1	0	0	0	0	0	0	0	0
1220	0	6	138	0	0	0	0	0	0	0	0	0	0	0	0	0	0	0	0	1	1	0.0	0.0	0.0	0.0	1.0	0.0	0.0	193	11	0.06	0.03	0.01	0.0	0.0	0.0	0.01	0.0	normal	0	1	0	0	0	0	0	0	0	0
1221	0	220	273	0	0	0	0	0	1	0	0	0	0	0	0	0	0	0	0	3	3	0.0	0.0	0.0	0.0	1.0	0.0	0.0	3	13	1.0	0.0	0.33	0.23	0.0	0.0	0.0	0.0	normal	0	1	0	0	0	0	0	0	0	0
1222	0	54540	7300	0	0	0	1	0	1	0	0	0	0	0	0	0	0	0	0	3	4	0.0	0.0	0.33	0.25	1.0	0.0	0.5	255	255	1.0	0.0	0.0	0.0	0.01	0.01	0.05	0.05	DoS	0	1	0	0	0	0	0	0	0	0
1223	0	0	0	0	0	0	0	0	0	0	0	0	0	0	0	0	0	0	0	240	9	0.0	0.0	1.0	1.0	0.04	0.07	0.0	255	9	0.04	0.07	0.0	0.0	0.0	0.0	1.0	1.0	DoS	0	1	0	0	0	0	0	0	0	0
1224	0	0	36	0	0	0	0	0	1	0	0	0	0	0	0	0	0	0	0	3	3	0.0	0.0	1.0	1.0	0.33	1.0	1.0	187	59	0.24	0.03	0.01	0.03	0.0	0.0	0.89	1.0	Probe	0	1	0	0	0	0	0	0	0	0
1225	0	1008	0	0	0	0	0	0	0	0	0	0	0	0	0	0	0	0	0	112	112	0.0	0.0	0.0	0.0	1.0	0.0	0.0	255	255	1.0	0.0	1.0	0.0	0.0	0.0	0.0	0.0	DoS	1	0	0	0	0	0	0	0	0	0
1226	0	55	56	0	0	0	0	0	0	0	0	0	0	0	0	0	0	0	0	507	507	0.0	0.0	0.0	0.0	1.0	0.0	0.0	255	255	1.0	0.0	0.83	0.0	0.0	0.0	0.0	0.0	normal	0	0	1	0	0	0	0	0	0	0
1227	4	26	93	0	0	0	0	0	1	0	0	0	0	0	0	0	0	0	0	1	1	0.0	0.0	0.0	0.0	1.0	0.0	0.0	85	75	0.87	0.04	0.01	0.03	0.0	0.0	0.08	0.0	R2L	0	1	0	0	0	0	0	0	0	0
1228	0	0	0	0	0	0	0	0	0	0	0	0	0	0	0	0	0	0	0	3	3	0.0	0.0	1.0	1.0	0.33	0.67	1.0	159	64	0.25	0.02	0.01	0.03	0.0	0.0	0.85	1.0	Probe	0	1	0	0	0	0	0	0	0	0
1229	0	292	6854	0	0	0	0	0	1	0	0	0	0	0	0	0	0	0	0	3	20	0.0	0.0	0.0	0.0	1.0	0.0	0.1	255	255	1.0	0.0	0.0	0.0	0.0	0.0	0.0	0.0	normal	0	1	0	0	0	0	0	0	0	0
1230	5	32	93	0	0	0	0	0	1	0	0	0	0	0	0	0	0	0	0	1	1	0.0	0.0	0.0	0.0	1.0	0.0	0.0	255	237	0.93	0.02	0.0	0.0	0.0	0.0	0.03	0.0	R2L	0	1	0	0	0	0	0	0	0	0
1231	0	212	5008	0	0	0	0	0	1	0	0	0	0	0	0	0	0	0	0	1	2	0.0	0.0	0.0	0.0	1.0	0.0	1.0	1	255	1.0	0.0	1.0	0.06	0.0	0.0	0.0	0.0	normal	0	1	0	0	0	0	0	0	0	0
1232	0	0	0	0	0	0	0	0	0	0	0	0	0	0	0	0	0	0	0	110	6	0.0	0.0	1.0	1.0	0.05	0.08	0.0	255	6	0.02	0.06	0.0	0.0	0.0	0.0	1.0	1.0	DoS	0	1	0	0	0	0	0	0	0	0
1233	0	0	0	0	0	0	0	0	0	0	0	0	0	0	0	0	0	0	0	283	18	0.87	1.0	0.13	0.0	0.06	0.06	0.0	255	18	0.07	0.06	0.0	0.0	0.86	1.0	0.14	0.0	DoS	0	1	0	0	0	0	0	0	0	0
1234	0	168	42663	0	0	0	0	0	1	0	0	0	0	0	0	0	0	0	0	1	6	0.0	0.0	0.0	0.0	1.0	0.0	0.33	255	255	1.0	0.0	0.0	0.0	0.0	0.0	0.0	0.0	normal	0	1	0	0	0	0	0	0	0	0
1235	0	352	661	0	0	0	0	0	1	0	0	0	0	0	0	0	0	0	0	9	9	0.0	0.0	0.0	0.0	1.0	0.0	0.0	9	177	1.0	0.0	0.11	0.06	0.0	0.0	0.0	0.0	normal	0	1	0	0	0	0	0	0	0	0
1236	0	8737	0	0	0	0	0	0	0	0	0	0	0	0	0	0	0	0	0	15	15	0.0	0.0	0.0	0.0	1.0	0.0	0.0	249	157	0.63	0.02	0.63	0.0	0.0	0.0	0.0	0.0	normal	0	1	0	0	0	0	0	0	0	0
1237	0	0	0	0	0	0	0	0	0	0	0	0	0	0	0	0	0	0	0	104	15	0.0	0.0	1.0	1.0	0.14	0.06	0.0	255	15	0.06	0.06	0.0	0.0	0.0	0.0	1.0	1.0	DoS	0	1	0	0	0	0	0	0	0	0
1238	0	254	17892	0	0	0	0	0	1	0	0	0	0	0	0	0	0	0	0	2	2	0.0	0.0	0.0	0.0	1.0	0.0	0.0	36	255	1.0	0.0	0.03	0.01	0.0	0.0	0.0	0.0	normal	0	1	0	0	0	0	0	0	0	0
1239	936	44224	0	0	0	0	0	0	1	0	0	0	0	0	0	0	0	0	0	29	29	0.17	0.17	0.83	0.83	1.0	0.0	0.0	255	255	1.0	0.0	0.0	0.0	0.03	0.03	0.67	0.67	DoS	0	1	0	0	0	0	0	0	0	0
1240	0	0	0	0	0	0	0	0	0	0	0	0	0	0	0	0	0	0	0	1	1	0.0	0.0	1.0	1.0	1.0	0.0	0.0	255	15	0.06	0.02	0.0	0.0	0.0	0.0	0.07	1.0	U2R	0	1	0	0	0	0	0	0	0	0
1241	0	0	0	0	0	0	0	0	0	0	0	0	0	0	0	0	0	0	0	1	1	0.0	0.0	1.0	1.0	1.0	0.0	0.0	255	1	0.0	0.99	0.99	0.0	0.0	0.0	0.98	1.0	Probe	0	1	0	0	0	0	0	0	0	0
1242	1	15827	1435	0	0	0	0	0	1	0	0	0	0	0	0	0	0	0	0	1	1	0.0	0.0	0.0	0.0	1.0	0.0	0.0	94	165	0.72	0.04	0.01	0.01	0.0	0.0	0.01	0.02	normal	0	1	0	0	0	0	0	0	0	0
1243	0	45	137	0	0	0	0	0	0	0	0	0	0	0	0	0	0	0	0	151	231	0.0	0.0	0.0	0.0	1.0	0.0	0.01	255	254	1.0	0.01	0.0	0.0	0.0	0.0	0.0	0.0	normal	0	0	1	0	0	0	0	0	0	0
1244	0	0	0	0	0	0	0	0	0	0	0	0	0	0	0	0	0	0	0	398	1	0.17	0.0	0.83	1.0	0.0	1.0	0.0	255	1	0.0	0.91	0.0	0.0	0.15	0.0	0.85	1.0	Probe	0	1	0	0	0	0	0	0	0	0
1245	0	520	0	0	0	0	0	0	0	0	0	0	0	0	0	0	0	0	0	5	5	0.0	0.0	0.0	0.0	1.0	0.0	0.0	255	255	1.0	0.0	1.0	0.0	0.0	0.0	0.0	0.0	DoS	1	0	0	0	0	0	0	0	0	0
1246	0	0	0	0	0	0	0	0	0	0	0	0	0	0	0	0	0	0	0	267	14	0.0	0.0	1.0	1.0	0.05	0.06	0.0	255	14	0.05	0.06	0.0	0.0	0.0	0.0	1.0	1.0	DoS	0	1	0	0	0	0	0	0	0	1
1247	0	0	0	0	0	0	0	0	0	0	0	0	0	0	0	0	0	0	0	138	9	0.0	0.0	1.0	1.0	0.07	0.06	0.0	255	9	0.04	0.06	0.0	0.0	0.0	0.0	1.0	1.0	DoS	0	1	0	0	0	0	0	0	0	0
1248	0	741	332	0	0	0	0	0	1	0	0	0	0	0	0	0	0	0	0	1	2	0.0	0.0	0.0	0.0	1.0	0.0	1.0	15	85	0.93	0.13	0.07	0.02	0.0	0.0	0.0	0.0	normal	0	1	0	0	0	0	0	0	0	0
1249	0	0	0	0	0	0	0	0	0	0	0	0	0	0	0	0	0	0	0	3	2	0.0	0.0	1.0	0.5	0.33	1.0	1.0	255	27	0.11	0.02	0.0	0.0	0.03	0.0	0.33	1.0	Probe	0	1	0	0	0	0	0	0	0	0
1250	0	304	3222	0	0	0	0	0	1	0	0	0	0	0	0	0	0	0	0	4	4	0.0	0.0	0.0	0.0	1.0	0.0	0.0	255	226	0.89	0.02	0.0	0.0	0.0	0.0	0.03	0.0	normal	0	1	0	0	0	0	0	0	0	0
1251	0	0	0	0	0	0	0	0	0	0	0	0	0	0	0	0	0	0	0	277	20	0.0	0.0	1.0	1.0	0.07	0.06	0.0	255	20	0.08	0.07	0.0	0.0	0.0	0.0	1.0	1.0	DoS	0	1	0	0	0	0	0	0	0	0
1252	0	281	740	0	0	0	0	0	1	0	0	0	0	0	0	0	0	0	0	11	11	0.0	0.0	0.0	0.0	1.0	0.0	0.0	23	255	1.0	0.0	0.04	0.01	0.0	0.0	0.0	0.0	normal	0	1	0	0	0	0	0	0	0	0
1253	0	383	0	0	0	0	0	0	0	0	0	0	0	0	0	0	0	0	0	2	2	0.0	0.0	0.0	0.0	1.0	0.0	0.0	208	23	0.11	0.02	0.11	0.0	0.0	0.0	0.0	0.0	normal	0	1	0	0	0	0	0	0	0	0
1254	0	231	1460	0	0	0	0	0	1	0	0	0	0	0	0	0	0	0	0	38	38	0.0	0.0	0.0	0.0	1.0	0.0	0.0	126	225	1.0	0.0	0.01	0.03	0.0	0.0	0.0	0.0	normal	0	1	0	0	0	0	0	0	0	0
1255	0	184	23999	0	0	0	0	0	1	0	0	0	0	0	0	0	0	0	0	1	1	0.0	0.0	0.0	0.0	1.0	0.0	0.0	4	255	1.0	0.0	0.25	0.04	0.0	0.0	0.0	0.0	normal	0	1	0	0	0	0	0	0	0	0
1256	0	267	0	0	0	0	0	0	0	0	0	0	0	0	0	0	0	0	0	1	1	0.0	0.0	0.0	0.0	1.0	0.0	0.0	255	11	0.04	0.01	0.0	0.0	0.0	0.0	0.04	0.91	U2R	0	1	0	0	0	0	0	0	0	0
1257	0	301	17081	0	0	0	0	0	1	0	0	0	0	0	0	0	0	0	0	20	21	0.0	0.0	0.0	0.0	1.0	0.0	0.1	40	255	1.0	0.0	0.03	0.01	0.0	0.0	0.0	0.0	normal	0	1	0	0	0	0	0	0	0	0
1258	7408	0	44	0	0	0	0	0	0	0	0	0	0	0	0	0	0	0	0	1	1	0.0	0.0	0.0	0.0	1.0	0.0	0.0	255	222	0.87	0.02	0.0	0.0	0.33	0.38	0.12	0.06	DoS	0	1	0	0	0	0	0	0	0	0
1259	4	28	93	0	0	0	0	0	1	0	0	0	0	0	0	0	0	0	0	1	1	0.0	0.0	0.0	0.0	1.0	0.0	0.0	255	248	0.97	0.02	0.0	0.0	0.0	0.0	0.0	0.0	R2L	0	1	0	0	0	0	0	0	0	0
1260	0	232	384	0	0	0	0	0	1	0	0	0	0	0	0	0	0	0	0	14	14	0.0	0.0	0.0	0.0	1.0	0.0	0.0	14	255	1.0	0.0	0.07	0.03	0.0	0.0	0.0	0.0	normal	0	1	0	0	0	0	0	0	0	0
1261	0	52	49	0	0	0	0	0	0	0	0	0	0	0	0	0	0	0	0	511	511	0.0	0.0	0.0	0.0	1.0	0.0	0.0	255	255	1.0	0.0	0.83	0.0	0.0	0.0	0.0	0.0	normal	0	0	1	0	0	0	0	0	0	0
1262	0	20	0	0	0	0	0	0	0	0	0	0	0	0	0	0	0	0	0	1	72	0.0	0.0	0.0	0.0	1.0	0.0	1.0	1	255	1.0	0.0	1.0	0.25	0.0	0.0	0.0	0.0	Probe	1	0	0	0	0	0	0	0	0	0
1263	0	336	2175	0	0	0	0	0	1	0	0	0	0	0	0	0	0	0	0	3	5	0.0	0.0	0.0	0.0	1.0	0.0	0.4	3	195	1.0	0.0	0.33	0.04	0.0	0.0	0.0	0.0	normal	0	1	0	0	0	0	0	0	0	0
1264	1	2599	293	0	0	0	0	0	1	0	0	0	0	0	0	0	0	0	0	3	3	0.0	0.0	0.0	0.0	1.0	0.0	0.0	255	6	0.02	0.16	0.0	0.0	0.0	0.0	0.96	0.0	DoS	0	1	0	0	0	0	0	0	0	0
1265	0	0	0	0	0	0	0	0	0	0	0	0	0	0	0	0	0	0	0	1	1	1.0	1.0	0.0	0.0	1.0	0.0	0.0	250	86	0.34	0.01	0.0	0.02	1.0	1.0	0.0	0.0	Probe	0	1	0	0	0	0	0	0	0	0
1266	0	0	0	0	0	0	0	0	0	0	0	0	0	0	0	0	0	0	0	276	12	0.0	0.0	1.0	1.0	0.04	0.06	0.0	255	12	0.05	0.06	0.0	0.0	0.0	0.0	1.0	1.0	DoS	0	1	0	0	0	0	0	0	0	0
1267	0	289	1661	0	0	0	0	0	1	0	0	0	0	0	0	0	0	0	0	3	4	0.0	0.0	0.0	0.0	1.0	0.0	0.5	132	255	1.0	0.0	0.01	0.02	0.0	0.0	0.0	0.0	normal	0	1	0	0	0	0	0	0	0	0
1268	0	236	1973	0	0	0	0	0	1	0	0	0	0	0	0	0	0	0	0	3	31	0.0	0.0	0.0	0.0	1.0	0.0	0.06	34	255	1.0	0.0	0.03	0.03	0.0	0.0	0.0	0.0	normal	0	1	0	0	0	0	0	0	0	0
1269	0	0	0	0	0	0	0	0	0	0	0	0	0	0	0	0	0	0	0	244	12	0.0	0.0	1.0	1.0	0.05	0.07	0.0	255	12	0.05	0.07	0.0	0.0	0.0	0.0	1.0	1.0	DoS	0	1	0	0	0	0	0	0	0	0
1270	0	0	0	0	0	0	0	0	0	0	0	0	0	0	0	0	0	0	0	296	18	0.22	0.0	0.78	1.0	0.06	0.06	0.0	255	18	0.07	0.07	0.0	0.0	0.18	0.0	0.82	1.0	DoS	0	1	0	0	0	0	0	0	0	0
1271	0	45	0	0	0	0	0	0	0	0	0	0	0	0	0	0	0	0	0	4	4	0.0	0.0	0.0	0.0	1.0	0.0	0.0	255	254	1.0	0.01	0.01	0.0	0.0	0.0	0.0	0.0	R2L	0	0	1	0	0	0	0	0	0	0
1272	0	0	0	0	0	0	0	0	0	0	0	0	0	0	0	0	0	0	0	120	3	1.0	1.0	0.0	0.0	0.03	0.06	0.0	255	3	0.01	0.05	0.0	0.0	1.0	1.0	0.0	0.0	DoS	0	1	0	0	0	0	0	0	0	0
1273	0	0	0	0	0	0	0	0	0	0	0	0	0	0	0	0	0	0	0	231	1	0.0	0.0	1.0	1.0	0.0	0.06	0.0	255	1	0.0	0.06	0.0	0.0	0.0	0.0	1.0	1.0	DoS	0	1	0	0	0	0	0	0	0	0
1274	4	28	93	0	0	0	0	0	1	0	0	0	0	0	0	0	0	0	0	1	1	0.0	0.0	0.0	0.0	1.0	0.0	0.0	142	125	0.87	0.02	0.01	0.02	0.0	0.0	0.07	0.0	R2L	0	1	0	0	0	0	0	0	0	0
1275	0	1480	0	0	1	0	0	0	0	0	0	0	0	0	0	0	0	0	0	1	3	0.0	0.0	0.0	0.0	1.0	0.0	0.67	1	19	1.0	0.0	1.0	0.53	0.0	0.0	0.0	0.0	DoS	1	0	0	0	0	0	0	0	0	0
1276	0	358	327	0	0	0	0	0	1	0	0	0	0	0	0	0	0	0	0	1	23	0.0	0.0	0.0	0.0	1.0	0.0	0.22	14	249	1.0	0.0	0.07	0.06	0.0	0.0	0.0	0.0	normal	0	1	0	0	0	0	0	0	0	0
1277	0	316	299	0	0	0	0	0	1	0	0	0	0	0	0	0	0	0	0	8	12	0.0	0.0	0.0	0.0	1.0	0.0	0.17	245	255	1.0	0.0	0.0	0.02	0.0	0.0	0.0	0.0	normal	0	1	0	0	0	0	0	0	0	0
1278	0	0	0	0	0	0	0	0	0	0	0	0	0	0	0	0	0	0	0	138	9	0.0	0.0	1.0	1.0	0.07	0.06	0.0	255	9	0.04	0.05	0.0	0.0	0.0	0.0	1.0	1.0	DoS	0	1	0	0	0	0	0	0	0	0
1279	0	324	916	0	0	0	0	0	1	0	0	0	0	0	0	0	0	0	0	9	9	0.0	0.0	0.0	0.0	1.0	0.0	0.0	9	255	1.0	0.0	0.11	0.04	0.0	0.0	0.0	0.0	normal	0	1	0	0	0	0	0	0	0	0
1280	0	1008	0	0	0	0	0	0	0	0	0	0	0	0	0	0	0	0	0	303	303	0.0	0.0	0.0	0.0	1.0	0.0	0.0	255	255	1.0	0.0	1.0	0.0	0.0	0.0	0.0	0.0	DoS	1	0	0	0	0	0	0	0	0	0
1281	0	309	2033	0	0	0	0	0	1	0	0	0	0	0	0	0	0	0	0	3	5	0.0	0.0	0.0	0.0	1.0	0.0	0.6	28	254	1.0	0.0	0.04	0.04	0.0	0.0	0.0	0.0	normal	0	1	0	0	0	0	0	0	0	0
1282	0	0	0	0	0	0	0	0	0	0	0	0	0	0	0	0	0	0	0	147	12	1.0	1.0	0.0	0.0	0.08	0.09	0.0	255	12	0.05	0.11	0.0	0.0	1.0	1.0	0.0	0.0	DoS	0	1	0	0	0	0	0	0	0	0
1283	0	0	0	0	0	0	0	0	0	0	0	0	0	0	0	0	0	0	0	109	15	0.37	0.87	0.63	0.13	0.14	0.07	0.0	255	15	0.06	0.06	0.0	0.0	0.16	0.87	0.84	0.13	DoS	0	1	0	0	0	0	0	0	0	0
1284	0	320	555	0	0	0	0	0	1	0	0	0	0	0	0	0	0	0	0	9	9	0.0	0.0	0.0	0.0	1.0	0.0	0.0	112	255	1.0	0.0	0.01	0.02	0.0	0.0	0.0	0.0	normal	0	1	0	0	0	0	0	0	0	0
1285	5	32	93	0	0	0	0	0	1	0	0	0	0	0	0	0	0	0	0	1	1	0.0	0.0	0.0	0.0	1.0	0.0	0.0	15	16	1.0	0.0	0.07	0.12	0.0	0.0	0.0	0.0	R2L	0	1	0	0	0	0	0	0	0	0
1286	282	158	597	0	0	0	2	0	1	0	0	0	0	0	0	0	0	0	1	1	1	0.0	0.0	0.0	0.0	1.0	0.0	0.0	255	72	0.28	0.03	0.0	0.0	0.05	0.0	0.02	0.0	R2L	0	1	0	0	0	0	0	0	0	0
1287	0	0	0	0	0	0	0	0	0	0	0	0	0	0	0	0	0	0	0	398	1	0.17	1.0	0.82	0.0	0.0	1.0	0.0	255	1	0.0	0.91	0.0	0.0	0.14	1.0	0.86	0.0	Probe	0	1	0	0	0	0	0	0	0	0
1288	0	0	0	0	0	0	0	0	0	0	0	0	0	0	0	0	0	0	0	224	8	0.0	0.0	1.0	1.0	0.04	0.07	0.0	255	8	0.03	0.08	0.0	0.0	0.0	0.0	1.0	1.0	DoS	0	1	0	0	0	0	0	0	0	0
1289	0	0	0	0	0	0	0	0	0	0	0	0	0	0	0	0	0	0	0	120	6	1.0	1.0	0.0	0.0	0.05	0.07	0.0	255	6	0.02	0.07	0.0	0.0	1.0	1.0	0.0	0.0	DoS	0	1	0	0	0	0	0	0	0	0
1290	2	0	36	0	0	0	0	0	1	0	0	0	0	0	0	0	0	0	0	2	6	0.0	0.0	1.0	1.0	0.5	1.0	1.0	125	59	0.26	0.04	0.01	0.03	0.02	0.02	0.9	0.98	Probe	0	1	0	0	0	0	0	0	0	0
1291	7534	0	44	0	0	0	0	0	0	0	0	0	0	0	0	0	0	0	0	1	1	0.0	0.0	0.0	0.0	1.0	0.0	0.0	255	174	0.68	0.3	0.0	0.0	0.5	0.73	0.29	0.01	DoS	0	1	0	0	0	0	0	0	0	0
1292	0	218	765	0	0	0	0	0	1	0	0	0	0	0	0	0	0	0	0	4	12	0.0	0.0	0.0	0.0	1.0	0.0	0.33	104	255	1.0	0.0	0.01	0.01	0.0	0.0	0.0	0.0	normal	0	1	0	0	0	0	0	0	0	0
1293	0	0	0	0	0	0	0	0	0	0	0	0	0	0	0	0	0	0	0	36	9	1.0	1.0	0.0	0.0	0.25	0.11	0.0	255	57	0.22	0.02	0.02	0.0	0.98	0.98	0.0	0.0	DoS	0	1	0	0	0	0	0	0	0	0
1294	0	12	0	0	0	0	0	0	0	0	0	0	0	0	0	0	0	0	0	1	1	0.0	0.0	0.0	0.0	1.0	0.0	0.0	1	21	1.0	0.0	1.0	0.19	0.0	0.0	0.0	0.0	R2L	0	1	0	0	0	0	0	0	0	0
1295	0	0	0	0	0	0	0	0	0	0	0	0	0	0	0	0	0	0	0	2	3	0.0	0.0	0.5	1.0	0.5	1.0	1.0	191	48	0.18	0.03	0.01	0.04	0.01	0.0	0.88	1.0	Probe	0	1	0	0	0	0	0	0	0	0
1296	0	0	0	0	0	0	0	0	0	0	0	0	0	0	0	0	0	0	0	106	5	0.0	0.0	1.0	1.0	0.05	0.08	0.0	255	5	0.02	0.07	0.0	0.0	0.0	0.0	1.0	1.0	DoS	0	1	0	0	0	0	0	0	0	0
1297	7232	0	44	0	0	0	0	0	0	0	0	0	0	0	0	0	0	0	0	1	1	0.0	0.0	0.0	0.0	1.0	0.0	0.0	255	250	0.98	0.02	0.0	0.0	0.27	0.28	0.01	0.0	DoS	0	1	0	0	0	0	0	0	0	0
1298	0	105	147	0	0	0	0	0	0	0	0	0	0	0	0	0	0	0	0	1	1	0.0	0.0	0.0	0.0	1.0	0.0	0.0	140	139	0.99	0.01	0.01	0.0	0.0	0.0	0.0	0.0	R2L	0	0	1	0	0	0	0	0	0	0
1299	0	0	0	0	0	0	0	0	0	0	0	0	0	0	0	0	0	0	0	3	2	0.0	0.0	1.0	1.0	0.33	1.0	1.0	143	64	0.25	0.02	0.01	0.03	0.0	0.0	0.84	1.0	Probe	0	1	0	0	0	0	0	0	0	0
1300	0	1	1	0	0	0	0	0	0	0	0	0	0	0	0	0	0	0	0	450	1	0.0	0.0	0.0	0.0	0.0	1.0	0.0	255	1	0.0	1.0	1.0	0.0	0.0	0.0	0.0	0.0	Probe	0	0	1	0	0	0	0	0	0	0
1301	0	0	44	0	0	0	0	0	0	0	0	0	0	0	0	0	0	0	0	2	3	0.0	0.0	1.0	1.0	0.5	1.0	1.0	255	36	0.14	0.03	0.0	0.0	0.0	0.0	0.5	0.97	Probe	0	1	0	0	0	0	0	0	0	0
1302	0	0	0	0	0	0	0	0	0	0	0	0	0	0	0	0	0	0	0	2	1	0.0	0.0	1.0	1.0	0.5	1.0	0.0	255	1	0.0	0.43	0.09	0.0	0.0	0.0	0.1	1.0	Probe	0	1	0	0	0	0	0	0	0	0
1303	0	49	0	0	0	0	0	0	0	0	0	0	0	0	0	0	0	0	0	3	3	0.0	0.0	0.0	0.0	1.0	0.0	0.0	255	253	0.99	0.01	0.01	0.0	0.0	0.0	0.0	0.0	R2L	0	0	1	0	0	0	0	0	0	0
1304	0	46	46	0	0	0	0	0	0	0	0	0	0	0	0	0	0	0	0	120	120	0.0	0.0	0.0	0.0	1.0	0.0	0.0	255	254	1.0	0.01	0.0	0.0	0.0	0.0	0.0	0.0	normal	0	0	1	0	0	0	0	0	0	0
1305	0	218	3376	0	0	0	0	0	1	0	0	0	0	0	0	0	0	0	0	2	2	0.0	0.0	0.0	0.0	1.0	0.0	0.0	255	255	1.0	0.0	0.0	0.0	0.0	0.0	0.0	0.0	normal	0	1	0	0	0	0	0	0	0	0
1306	0	310	9685	0	0	0	0	0	1	0	0	0	0	0	0	0	0	0	0	2	2	0.0	0.0	0.0	0.0	1.0	0.0	0.0	103	255	1.0	0.0	0.01	0.03	0.01	0.0	0.0	0.0	normal	0	1	0	0	0	0	0	0	0	0
1307	0	45	81	0	0	0	0	0	0	0	0	0	0	0	0	0	0	0	0	148	148	0.0	0.0	0.0	0.0	1.0	0.0	0.0	255	255	1.0	0.0	0.01	0.0	0.0	0.0	0.0	0.0	normal	0	0	1	0	0	0	0	0	0	0
1308	0	217	7129	0	0	0	0	0	1	0	0	0	0	0	0	0	0	0	0	1	14	0.0	0.0	0.0	0.0	1.0	0.0	0.14	7	255	1.0	0.0	0.14	0.09	0.14	0.0	0.0	0.0	normal	0	1	0	0	0	0	0	0	0	0
1309	0	18290	336	0	0	0	0	0	1	0	0	0	0	0	0	0	0	0	0	1	1	0.0	0.0	0.0	0.0	1.0	0.0	0.0	219	165	0.7	0.03	0.0	0.01	0.0	0.0	0.0	0.0	normal	0	1	0	0	0	0	0	0	0	0
1310	898	61504	0	0	0	0	0	0	1	0	0	0	0	0	0	0	0	0	0	33	33	0.15	0.15	0.85	0.85	1.0	0.0	0.0	255	255	1.0	0.0	0.0	0.0	0.02	0.02	0.64	0.64	DoS	0	1	0	0	0	0	0	0	0	0
1311	0	330	3804	0	0	0	0	0	1	0	0	0	0	0	0	0	0	0	0	1	1	0.0	0.0	0.0	0.0	1.0	0.0	0.0	1	255	1.0	0.0	1.0	0.03	0.0	0.0	0.0	0.0	normal	0	1	0	0	0	0	0	0	0	0
1312	0	0	0	0	0	0	0	0	0	0	0	0	0	0	0	0	0	0	0	106	6	0.0	0.0	1.0	1.0	0.06	0.06	0.0	255	6	0.02	0.05	0.0	0.0	0.0	0.0	1.0	1.0	DoS	0	1	0	0	0	0	0	0	0	0
1313	0	0	0	0	0	0	0	0	0	0	0	0	0	0	0	0	0	0	0	173	1	0.1	0.0	0.9	1.0	0.01	1.0	0.0	255	1	0.0	0.63	0.0	0.0	0.07	0.0	0.55	1.0	Probe	0	1	0	0	0	0	0	0	0	0
1314	0	1032	0	0	0	0	0	0	0	0	0	0	0	0	0	0	0	0	0	247	247	0.0	0.0	0.0	0.0	1.0	0.0	0.0	255	255	1.0	0.0	1.0	0.0	0.0	0.0	0.0	0.0	DoS	1	0	0	0	0	0	0	0	0	0
1315	0	0	0	0	0	0	0	0	0	0	0	0	0	0	0	0	0	0	0	199	15	1.0	1.0	0.0	0.0	0.08	0.09	0.0	255	15	0.06	0.08	0.0	0.0	1.0	1.0	0.0	0.0	DoS	0	1	0	0	0	0	0	0	0	0
1316	798	56504	0	0	0	0	0	0	1	0	0	0	0	0	0	0	0	0	0	69	69	0.03	0.03	0.97	0.97	1.0	0.0	0.0	255	253	0.99	0.01	0.0	0.0	0.01	0.01	0.39	0.4	DoS	0	1	0	0	0	0	0	0	0	0
1317	0	105	146	0	0	0	0	0	0	0	0	0	0	0	0	0	0	0	0	4	2	0.0	0.0	0.0	0.0	0.5	0.5	0.0	255	253	0.99	0.01	0.0	0.0	0.0	0.0	0.0	0.0	normal	0	0	1	0	0	0	0	0	0	0
1318	30	162	32572	0	0	0	3	0	1	0	1	0	0	0	0	0	0	0	0	1	1	0.0	0.0	0.0	0.0	1.0	0.0	0.0	3	72	0.33	0.67	0.33	0.03	0.0	0.0	0.0	0.46	normal	0	1	0	0	0	0	0	0	0	0
1319	0	4753	0	0	0	0	0	0	0	0	0	0	0	0	0	0	0	0	0	13	13	0.0	0.0	0.0	0.0	1.0	0.0	0.0	31	19	0.61	0.1	0.61	0.0	0.0	0.0	0.0	0.0	normal	0	1	0	0	0	0	0	0	0	0
1320	0	0	0	0	0	0	0	0	0	0	0	0	0	0	0	0	0	0	0	271	8	0.0	0.0	1.0	1.0	0.03	0.07	0.0	255	8	0.03	0.06	0.0	0.0	0.0	0.0	1.0	1.0	DoS	0	1	0	0	0	0	0	0	0	0
1321	0	1	1	0	0	0	0	0	0	0	0	0	0	0	0	0	0	0	0	123	1	0.0	0.0	0.0	0.0	0.01	0.64	0.0	255	1	0.0	0.86	1.0	0.0	0.0	0.0	0.0	0.0	Probe	0	0	1	0	0	0	0	0	0	0
1322	0	1	0	0	0	0	0	0	0	0	0	0	0	0	0	0	0	0	0	68	2	0.0	0.0	0.0	0.0	0.03	0.74	0.0	255	2	0.01	0.74	1.0	0.0	0.0	0.0	0.0	0.0	normal	0	0	1	0	0	0	0	0	0	0
1323	0	0	0	0	0	0	0	0	0	0	0	0	0	0	0	0	0	0	0	510	1	0.06	0.0	0.94	1.0	0.0	1.0	0.0	255	1	0.0	1.0	0.0	0.0	0.0	0.0	1.0	1.0	Probe	0	1	0	0	0	0	0	0	0	0
1324	0	247	1733	0	0	0	0	0	1	0	0	0	0	0	0	0	0	0	0	1	4	0.0	0.0	0.0	0.0	1.0	0.0	0.75	255	186	0.73	0.03	0.0	0.0	0.0	0.0	0.0	0.0	normal	0	1	0	0	0	0	0	0	0	0
1325	0	0	44	0	0	0	0	0	0	0	0	0	0	0	0	0	0	0	0	1	1	1.0	1.0	0.0	0.0	1.0	0.0	0.0	255	167	0.65	0.32	0.0	0.0	0.5	0.76	0.32	0.01	DoS	0	1	0	0	0	0	0	0	0	0
1326	0	0	0	0	0	0	0	0	0	0	0	0	0	0	0	0	0	0	0	230	4	0.0	0.0	1.0	1.0	0.02	0.07	0.0	255	4	0.02	0.07	0.0	0.0	0.0	0.0	1.0	1.0	DoS	0	1	0	0	0	0	0	0	0	0
1327	0	0	0	0	0	0	0	0	0	0	0	0	0	0	0	0	0	0	0	104	19	0.0	0.0	1.0	1.0	0.18	0.08	0.0	255	19	0.07	0.06	0.0	0.0	0.0	0.0	1.0	1.0	DoS	0	1	0	0	0	0	0	0	0	0
1328	0	1	0	0	0	0	0	0	0	0	0	0	0	0	0	0	0	0	0	131	19	0.0	0.0	0.0	0.0	0.15	0.58	0.0	255	20	0.08	0.76	1.0	0.0	0.0	0.0	0.0	0.0	normal	0	0	1	0	0	0	0	0	0	0
1329	0	223	1512	0	0	0	0	0	1	0	0	0	0	0	0	0	0	0	0	14	14	0.0	0.0	0.0	0.0	1.0	0.0	0.0	255	255	1.0	0.0	0.0	0.0	0.0	0.0	0.0	0.0	normal	0	1	0	0	0	0	0	0	0	0
1330	0	0	0	0	0	0	0	0	0	0	0	0	0	0	0	0	0	0	0	207	19	0.0	0.0	1.0	1.0	0.09	0.07	0.0	255	19	0.07	0.07	0.0	0.0	0.0	0.0	1.0	1.0	DoS	0	1	0	0	0	0	0	0	0	0
1331	0	35	255	0	0	0	0	0	1	0	0	0	0	0	0	0	0	0	0	15	15	0.0	0.0	0.93	0.93	1.0	0.0	0.0	255	255	1.0	0.0	0.0	0.0	0.0	0.0	0.05	0.05	DoS	0	1	0	0	0	0	0	0	0	0
1332	0	0	0	0	0	0	0	0	0	0	0	0	0	0	0	0	0	0	0	280	19	0.0	0.0	1.0	1.0	0.07	0.06	0.0	255	19	0.07	0.05	0.0	0.0	0.0	0.0	1.0	1.0	DoS	0	1	0	0	0	0	0	0	0	0
1333	0	0	0	0	0	0	0	0	0	0	0	0	0	0	0	0	0	0	0	1	1	0.0	0.0	1.0	1.0	1.0	0.0	0.0	76	1	0.01	0.04	0.01	0.0	0.0	0.0	0.01	1.0	U2R	0	1	0	0	0	0	0	0	0	0
1334	0	0	0	0	0	0	0	0	0	0	0	0	0	0	0	0	0	0	0	245	3	0.0	0.0	1.0	1.0	0.01	0.06	0.0	255	3	0.01	0.07	0.0	0.0	0.0	0.0	1.0	1.0	DoS	0	1	0	0	0	0	0	0	0	0
1335	0	298	182	0	0	0	0	0	1	0	0	0	0	0	0	0	0	0	0	20	31	0.0	0.0	0.0	0.0	1.0	0.0	0.06	20	255	1.0	0.0	0.05	0.03	0.0	0.0	0.0	0.0	normal	0	1	0	0	0	0	0	0	0	0
1336	1	39282	0	0	0	0	0	0	0	0	0	0	0	0	0	0	0	0	0	1	1	0.0	0.0	0.0	0.0	1.0	0.0	0.0	255	11	0.04	0.02	0.04	0.0	0.0	0.0	0.0	0.0	normal	0	1	0	0	0	0	0	0	0	0
1337	0	0	0	0	0	0	0	0	0	0	0	0	0	0	0	0	0	0	0	266	3	0.0	0.0	1.0	1.0	0.01	0.06	0.0	255	3	0.01	0.06	0.0	0.0	0.0	0.0	1.0	1.0	DoS	0	1	0	0	0	0	0	0	0	0
1338	0	245	1277	0	0	0	0	0	1	0	0	0	0	0	0	0	0	0	0	41	41	0.0	0.0	0.0	0.0	1.0	0.0	0.0	255	255	1.0	0.0	0.0	0.0	0.0	0.0	0.0	0.0	normal	0	1	0	0	0	0	0	0	0	0
1339	0	292	304	0	0	0	0	0	1	0	0	0	0	0	0	0	0	0	0	14	16	0.0	0.0	0.0	0.0	1.0	0.0	0.12	255	255	1.0	0.0	0.0	0.0	0.0	0.0	0.0	0.0	normal	0	1	0	0	0	0	0	0	0	0
1340	0	0	0	0	0	0	0	0	0	0	0	0	0	0	0	0	0	0	0	508	1	0.01	0.0	0.97	1.0	0.0	1.0	0.0	255	1	0.0	1.0	0.0	0.0	0.0	0.0	0.97	1.0	Probe	0	1	0	0	0	0	0	0	0	0
1341	0	2833	391	0	0	0	0	0	1	0	0	0	0	0	0	0	0	0	0	1	1	0.0	0.0	0.0	0.0	1.0	0.0	0.0	111	84	0.14	0.04	0.01	0.02	0.0	0.0	0.0	0.0	normal	0	1	0	0	0	0	0	0	0	0
1342	0	1032	0	0	0	0	0	0	0	0	0	0	0	0	0	0	0	0	0	510	510	0.0	0.0	0.0	0.0	1.0	0.0	0.0	255	50	0.2	0.02	0.2	0.0	0.0	0.0	0.0	0.0	DoS	1	0	0	0	0	0	0	0	0	0
1343	0	342	396	0	0	0	0	0	1	0	0	0	0	0	0	0	0	0	0	22	22	0.0	0.0	0.0	0.0	1.0	0.0	0.0	226	255	1.0	0.0	0.0	0.01	0.0	0.0	0.0	0.0	normal	0	1	0	0	0	0	0	0	0	0
1344	0	9	0	0	0	0	0	0	0	0	0	0	0	0	0	0	0	0	0	2	2	0.0	0.0	0.0	0.0	1.0	0.0	0.0	255	40	0.16	0.02	0.16	0.0	0.55	0.0	0.02	0.0	normal	0	1	0	0	0	0	0	0	0	0
1345	0	231	1512	0	0	0	0	0	1	0	0	0	0	0	0	0	0	0	0	6	6	0.0	0.0	0.0	0.0	1.0	0.0	0.0	255	255	1.0	0.0	0.0	0.0	0.0	0.0	0.0	0.0	normal	0	1	0	0	0	0	0	0	0	0
1346	0	0	0	0	0	0	0	0	0	0	0	0	0	0	0	0	0	0	0	32	32	0.53	0.53	0.44	0.44	1.0	0.0	0.0	255	255	1.0	0.0	0.0	0.0	0.1	0.1	0.7	0.7	DoS	0	1	0	0	0	0	0	0	0	0
1347	0	0	0	0	0	0	0	0	0	0	0	0	0	0	0	0	0	0	0	264	12	1.0	1.0	0.0	0.0	0.05	0.06	0.0	255	12	0.05	0.06	0.0	0.0	1.0	1.0	0.0	0.0	DoS	0	1	0	0	0	0	0	0	0	0
1348	0	45	141	0	0	0	0	0	0	0	0	0	0	0	0	0	0	0	0	94	157	0.0	0.0	0.0	0.0	0.99	0.02	0.01	255	255	1.0	0.0	0.0	0.0	0.0	0.0	0.0	0.0	normal	0	0	1	0	0	0	0	0	0	0
1349	0	270	3889	0	0	0	0	0	1	0	0	0	0	0	0	0	0	0	0	1	1	0.0	0.0	0.0	0.0	1.0	0.0	0.0	255	227	0.89	0.02	0.0	0.0	0.0	0.0	0.0	0.0	normal	0	1	0	0	0	0	0	0	0	0
1350	0	42	0	0	0	0	0	0	0	0	0	0	0	0	0	0	0	0	0	4	3	0.0	0.0	0.0	0.0	0.75	0.5	0.0	255	254	1.0	0.01	0.01	0.0	0.0	0.0	0.0	0.0	R2L	0	0	1	0	0	0	0	0	0	0
1351	0	0	0	0	0	0	0	0	0	0	0	0	0	0	0	0	0	0	0	262	15	0.0	0.0	1.0	1.0	0.06	0.06	0.0	255	15	0.06	0.07	0.0	0.0	0.0	0.0	1.0	1.0	DoS	0	1	0	0	0	1	0	0	0	0
1352	4	32	93	0	0	0	0	0	1	0	0	0	0	0	0	0	0	0	0	1	1	0.0	0.0	0.0	0.0	1.0	0.0	0.0	255	240	0.94	0.02	0.0	0.0	0.0	0.0	0.02	0.0	R2L	0	1	0	0	0	0	0	0	0	0
1353	0	251	1955	0	0	0	0	0	1	0	0	0	0	0	0	0	0	0	0	1	1	0.0	0.0	0.0	0.0	1.0	0.0	0.0	255	255	1.0	0.0	0.0	0.0	0.0	0.0	0.0	0.0	normal	0	1	0	0	0	0	0	0	0	0
1354	0	0	44	0	0	0	0	0	0	0	0	0	0	0	0	0	0	0	0	3	2	0.0	0.0	1.0	1.0	0.33	1.0	1.0	112	59	0.25	0.04	0.01	0.03	0.0	0.0	0.88	0.98	Probe	0	1	0	0	0	0	0	0	0	0
1355	0	105	0	0	0	0	0	0	0	0	0	0	0	0	0	0	0	0	0	1	1	0.0	0.0	0.0	0.0	1.0	0.0	0.0	255	254	1.0	0.01	0.01	0.0	0.0	0.0	0.0	0.0	normal	0	0	1	0	0	0	0	0	0	0
1356	0	330	468	0	0	0	0	0	1	0	0	0	0	0	0	0	0	0	0	19	19	0.0	0.0	0.0	0.0	1.0	0.0	0.0	255	255	1.0	0.0	0.0	0.0	0.0	0.0	0.0	0.0	normal	0	1	0	0	0	0	0	0	0	0
1357	0	0	0	0	0	0	0	0	0	0	0	0	0	0	0	0	0	0	0	129	5	1.0	1.0	0.0	0.0	0.04	0.06	0.0	255	5	0.02	0.05	0.0	0.0	1.0	1.0	0.0	0.0	DoS	0	1	0	0	0	0	0	0	0	0
1358	0	253	12247	0	0	0	0	0	1	0	0	0	0	0	0	0	0	0	0	1	19	0.0	0.0	0.0	0.0	1.0	0.0	0.21	9	249	1.0	0.0	0.11	0.04	0.0	0.0	0.0	0.0	normal	0	1	0	0	0	0	0	0	0	0
1359	0	12	0	0	0	0	0	0	0	0	0	0	0	0	0	0	0	0	0	2	2	0.0	0.0	0.0	0.0	1.0	0.0	0.0	23	10	0.17	0.09	0.17	0.3	0.0	0.0	0.0	0.0	R2L	0	1	0	0	0	0	0	0	0	0
1360	4	27	93	0	0	0	0	0	1	0	0	0	0	0	0	0	0	0	0	1	1	0.0	0.0	0.0	0.0	1.0	0.0	0.0	67	65	0.96	0.03	0.01	0.03	0.0	0.0	0.0	0.0	R2L	0	1	0	0	0	0	0	0	0	0
1361	0	223	10361	0	0	0	0	0	1	0	0	0	0	0	0	0	0	0	0	9	9	0.0	0.0	0.0	0.0	1.0	0.0	0.0	12	255	1.0	0.0	0.08	0.01	0.0	0.0	0.0	0.0	normal	0	1	0	0	0	0	0	0	0	0
1362	0	1	1	0	0	0	0	0	0	0	0	0	0	0	0	0	0	0	0	41	1	0.0	0.0	0.0	0.0	0.02	0.95	0.0	255	1	0.0	0.66	0.92	0.0	0.0	0.0	0.08	0.0	Probe	0	0	1	0	0	0	0	0	0	0
1363	0	0	0	0	0	0	0	0	0	0	0	0	0	0	0	0	0	0	0	277	17	0.0	0.0	1.0	1.0	0.06	0.06	0.0	255	17	0.07	0.07	0.0	0.0	0.0	0.0	1.0	1.0	DoS	0	1	0	0	0	0	0	0	0	0
1364	1	2599	293	0	0	0	0	0	1	0	0	0	0	0	0	0	0	0	0	2	2	0.0	0.0	0.0	0.0	1.0	0.0	0.0	255	185	0.73	0.13	0.0	0.0	0.0	0.0	0.26	0.0	DoS	0	1	0	0	0	0	0	0	0	0
1365	0	49	0	0	0	0	0	0	0	0	0	0	0	0	0	0	0	0	0	374	374	0.0	0.0	0.0	0.0	1.0	0.0	0.0	255	255	1.0	0.0	0.01	0.0	0.0	0.0	0.0	0.0	R2L	0	0	1	0	0	0	0	0	0	0
1366	0	274	758	0	0	0	0	0	1	0	0	0	0	0	0	0	0	0	0	8	8	0.0	0.0	0.0	0.0	1.0	0.0	0.0	48	255	1.0	0.0	0.02	0.03	0.0	0.0	0.0	0.0	normal	0	1	0	0	0	0	0	0	0	0
1367	0	0	0	0	0	0	0	0	0	0	0	0	0	0	0	0	0	0	0	272	18	0.0	0.0	1.0	1.0	0.07	0.06	0.0	255	18	0.07	0.07	0.0	0.0	0.0	0.0	1.0	1.0	DoS	0	1	0	0	0	0	0	0	0	0
1368	0	18	0	0	0	0	0	0	0	0	0	0	0	0	0	0	0	0	0	1	1	0.0	0.0	0.0	0.0	1.0	0.0	0.0	1	62	1.0	0.0	1.0	1.0	0.0	0.0	0.0	0.0	Probe	1	0	0	0	0	0	0	0	0	0
1369	0	0	0	0	0	0	0	0	0	0	0	0	0	0	0	0	0	0	0	247	17	0.0	0.0	1.0	1.0	0.07	0.06	0.0	255	17	0.07	0.07	0.0	0.0	0.0	0.0	1.0	1.0	DoS	0	1	0	0	0	0	0	0	0	0
1370	0	40008	0	0	0	0	0	0	0	0	0	0	0	0	0	0	0	0	0	3	3	0.0	0.0	0.0	0.0	1.0	0.0	0.0	167	145	0.34	0.03	0.34	0.31	0.0	0.0	0.02	0.0	normal	1	0	0	0	0	0	0	0	0	0
1371	0	0	0	0	0	0	0	0	0	0	0	0	0	0	0	0	0	0	0	216	16	0.0	0.0	1.0	1.0	0.07	0.06	0.0	255	16	0.06	0.06	0.0	0.0	0.0	0.0	1.0	1.0	DoS	0	1	0	0	0	0	0	0	0	0
1372	0	0	0	0	0	0	0	0	0	0	0	0	0	0	0	0	0	0	0	246	3	0.0	0.0	1.0	1.0	0.01	0.06	0.0	255	3	0.01	0.07	0.0	0.0	0.0	0.0	1.0	1.0	DoS	0	1	0	0	0	0	0	0	0	0
1373	0	1	1	0	0	0	0	0	0	0	0	0	0	0	0	0	0	0	0	151	1	0.0	0.0	0.0	0.0	0.01	0.9	0.0	255	1	0.0	0.94	1.0	0.0	0.0	0.0	0.0	0.0	Probe	0	0	1	0	0	0	0	0	0	0
1374	0	277	303	0	0	0	0	0	1	0	0	0	0	0	0	0	0	0	0	1	1	0.0	0.0	0.0	0.0	1.0	0.0	0.0	3	255	1.0	0.0	0.33	0.03	0.0	0.0	0.0	0.0	normal	0	1	0	0	0	0	0	0	0	0
1375	4	30	93	0	0	0	0	0	1	0	0	0	0	0	0	0	0	0	0	1	1	0.0	0.0	0.0	0.0	1.0	0.0	0.0	255	254	1.0	0.01	0.0	0.0	0.0	0.0	0.0	0.0	R2L	0	1	0	0	0	0	0	0	0	0
1376	0	0	0	0	0	0	0	0	0	0	0	0	0	0	0	0	0	0	0	226	13	0.0	0.0	1.0	1.0	0.06	0.07	0.0	255	13	0.05	0.06	0.0	0.0	0.0	0.0	1.0	1.0	DoS	0	1	0	0	0	0	0	0	0	0
1377	0	0	0	0	0	0	0	0	0	0	0	0	0	0	0	0	0	0	0	100	3	0.0	0.0	1.0	1.0	0.03	0.06	0.0	255	3	0.01	0.05	0.0	0.0	0.0	0.0	1.0	1.0	DoS	0	1	0	0	0	0	0	0	0	0
1378	0	1	1	0	0	0	0	0	0	0	0	0	0	0	0	0	0	0	0	5	1	0.0	0.0	0.0	0.0	0.2	1.0	0.0	255	1	0.0	0.44	1.0	0.0	0.0	0.0	0.0	0.0	Probe	0	0	1	0	0	0	0	0	0	0
1379	0	1008	0	0	0	0	0	0	0	0	0	0	0	0	0	0	0	0	0	80	80	0.0	0.0	0.0	0.0	1.0	0.0	0.0	255	255	1.0	0.0	1.0	0.0	0.0	0.0	0.0	0.0	DoS	1	0	0	0	0	0	0	0	0	0
1380	0	0	44	0	0	0	0	0	0	0	0	0	0	0	0	0	0	0	0	1	1	1.0	1.0	0.0	0.0	1.0	0.0	0.0	255	137	0.54	0.02	0.0	0.0	0.53	0.46	0.01	0.01	DoS	0	1	0	0	0	0	0	0	0	0
1381	0	218	1423	0	0	0	0	0	1	0	0	0	0	0	0	0	0	0	0	7	7	0.0	0.0	0.0	0.0	1.0	0.0	0.0	45	255	1.0	0.0	0.02	0.02	0.0	0.0	0.0	0.0	normal	0	1	0	0	0	0	0	0	0	0
1382	4	32	93	0	0	0	0	0	1	0	0	0	0	0	0	0	0	0	0	1	1	0.0	0.0	0.0	0.0	1.0	0.0	0.0	255	249	0.98	0.01	0.0	0.0	0.0	0.0	0.0	0.0	R2L	0	1	0	0	0	0	0	0	0	0
1383	0	43	0	0	0	0	0	0	0	0	0	0	0	0	0	0	0	0	0	6	6	0.0	0.0	0.0	0.0	1.0	0.0	0.0	255	254	1.0	0.01	0.01	0.0	0.0	0.0	0.0	0.0	R2L	0	0	1	0	0	0	0	0	0	0
1384	0	188	5409	0	0	0	0	0	1	0	0	0	0	0	0	0	0	0	0	17	21	0.0	0.0	0.0	0.0	1.0	0.0	0.1	17	251	1.0	0.0	0.06	0.06	0.0	0.0	0.0	0.0	normal	0	1	0	0	0	0	0	0	0	0
1385	0	3909	0	0	0	0	0	0	0	0	0	0	0	0	0	0	0	0	0	7	6	0.0	0.0	0.0	0.0	0.86	0.29	0.0	135	28	0.21	0.06	0.21	0.0	0.0	0.0	0.0	0.0	normal	0	1	0	0	0	0	0	0	0	0
1386	0	30	217	0	0	0	0	0	1	0	0	0	0	0	0	0	0	0	0	1	1	0.0	0.0	0.0	0.0	1.0	0.0	0.0	171	15	0.09	0.03	0.01	0.0	0.0	0.0	0.0	0.0	R2L	0	1	0	0	0	0	0	0	0	0
1387	41	123	16507	0	0	0	0	0	1	0	0	0	0	0	0	0	0	0	0	1	1	0.0	0.0	0.0	0.0	1.0	0.0	0.0	147	2	0.01	0.04	0.01	0.0	0.0	0.0	0.0	0.0	normal	0	1	0	0	0	0	0	0	0	0
1388	0	189	270	0	0	0	0	0	1	0	0	0	0	0	0	0	0	0	0	2	2	0.0	0.0	0.0	0.0	1.0	0.0	0.0	255	251	0.98	0.01	0.0	0.0	0.0	0.0	0.0	0.0	normal	0	1	0	0	0	0	0	0	0	0
1389	0	314	4930	0	0	0	0	0	1	0	0	0	0	0	0	0	0	0	0	15	15	0.0	0.0	0.0	0.0	1.0	0.0	0.0	255	255	1.0	0.0	0.0	0.0	0.0	0.0	0.0	0.0	normal	0	1	0	0	0	0	0	0	0	0
1390	0	47	0	0	0	0	0	0	0	0	0	0	0	0	0	0	0	0	0	4	4	0.0	0.0	0.0	0.0	1.0	0.0	0.0	255	253	0.99	0.01	0.01	0.0	0.0	0.0	0.0	0.0	R2L	0	0	1	0	0	0	0	0	0	0
1391	0	296	16530	0	0	0	0	0	1	0	0	0	0	0	0	0	0	0	0	20	20	0.0	0.0	0.0	0.0	1.0	0.0	0.0	48	255	1.0	0.0	0.02	0.02	0.0	0.0	0.0	0.0	normal	0	1	0	0	0	0	0	0	0	0
1392	282	160	597	0	0	0	2	0	1	0	0	0	0	0	0	0	0	0	1	1	1	0.0	0.0	0.0	0.0	1.0	0.0	0.0	255	20	0.08	0.02	0.0	0.0	0.56	0.0	0.02	0.0	R2L	0	1	0	0	0	0	0	0	0	0
1393	0	307	354	0	0	0	0	0	1	0	0	0	0	0	0	0	0	0	0	13	13	0.0	0.0	0.0	0.0	1.0	0.0	0.0	255	255	1.0	0.0	0.0	0.0	0.0	0.0	0.0	0.0	normal	0	1	0	0	0	0	0	0	0	0
1394	0	0	0	0	0	0	0	0	0	0	0	0	0	0	0	0	0	0	0	1	2	1.0	1.0	0.0	0.0	1.0	0.0	1.0	74	86	0.34	0.04	0.01	0.03	1.0	1.0	0.0	0.0	Probe	0	1	0	0	0	0	0	0	0	0
1395	8157	0	15	0	0	0	0	0	0	0	0	0	0	0	0	0	0	0	0	1	1	0.0	0.0	0.0	0.0	1.0	0.0	0.0	255	22	0.09	0.8	0.0	0.0	0.0	0.0	0.79	0.0	DoS	0	1	0	0	0	0	0	0	0	0
1396	0	224	12509	0	0	0	0	0	1	0	0	0	0	0	0	0	0	0	0	10	37	0.0	0.0	0.0	0.0	1.0	0.0	0.05	28	245	1.0	0.0	0.04	0.11	0.0	0.0	0.0	0.0	normal	0	1	0	0	0	0	0	0	0	0
1397	0	45	42	0	0	0	0	0	0	0	0	0	0	0	0	0	0	0	0	505	505	0.0	0.0	0.0	0.0	1.0	0.0	0.0	255	255	1.0	0.0	1.0	0.0	0.0	0.0	0.0	0.0	normal	0	0	1	0	0	0	0	0	0	0
1398	0	44	44	0	0	0	0	0	0	0	0	0	0	0	0	0	0	0	0	177	177	0.0	0.0	0.0	0.0	1.0	0.0	0.0	255	228	0.89	0.01	0.01	0.0	0.0	0.0	0.0	0.0	normal	0	0	1	0	0	0	0	0	0	0
1399	4	32	93	0	0	0	0	0	1	0	0	0	0	0	0	0	0	0	0	1	1	0.0	0.0	0.0	0.0	1.0	0.0	0.0	255	200	0.78	0.02	0.0	0.0	0.0	0.0	0.07	0.0	R2L	0	1	0	0	0	0	0	0	0	0
1400	8084	0	15	0	0	0	0	0	0	0	0	0	0	0	0	0	0	0	0	1	1	0.0	0.0	0.0	0.0	1.0	0.0	0.0	255	68	0.27	0.03	0.0	0.0	0.0	0.01	0.11	0.19	DoS	0	1	0	0	0	0	0	0	0	0
1401	0	240	771	0	0	0	0	0	1	0	0	0	0	0	0	0	0	0	0	3	12	0.33	0.17	0.0	0.0	1.0	0.0	0.42	255	255	1.0	0.0	0.0	0.0	0.0	0.0	0.0	0.0	normal	0	1	0	0	0	0	0	0	0	0
1402	0	43	133	0	0	0	0	0	0	0	0	0	0	0	0	0	0	0	0	113	193	0.0	0.0	0.0	0.0	1.0	0.0	0.01	255	255	1.0	0.0	0.0	0.0	0.0	0.0	0.0	0.0	normal	0	0	1	0	0	0	0	0	0	0
1403	0	0	0	0	0	0	0	0	0	0	0	0	0	0	0	0	0	0	0	271	15	1.0	1.0	0.0	0.0	0.06	0.06	0.0	255	15	0.06	0.07	0.0	0.0	1.0	1.0	0.0	0.0	DoS	0	1	0	0	0	0	0	0	0	0
1404	0	0	0	0	0	0	0	0	0	0	0	0	0	0	0	0	0	0	0	3	1	0.0	0.0	0.33	1.0	0.33	0.67	0.0	255	22	0.09	0.01	0.0	0.0	0.0	0.0	0.06	0.73	U2R	0	1	0	0	0	0	0	0	0	0
1405	0	15876	0	0	0	0	0	0	0	0	0	0	0	0	0	0	0	0	0	16	16	0.0	0.0	0.0	0.0	1.0	0.0	0.0	255	127	0.5	0.02	0.5	0.0	0.0	0.0	0.0	0.0	normal	0	1	0	0	0	0	0	0	0	0
1406	0	18	0	0	0	0	0	0	0	0	0	0	0	0	0	0	0	0	0	1	1	0.0	0.0	0.0	0.0	1.0	0.0	0.0	1	1	1.0	0.0	1.0	0.0	0.0	0.0	0.0	0.0	Probe	1	0	0	0	0	0	0	0	0	0
1407	0	105	147	0	0	0	0	0	0	0	0	0	0	0	0	0	0	0	0	1	1	0.0	0.0	0.0	0.0	1.0	0.0	0.0	255	247	0.97	0.01	0.01	0.0	0.0	0.0	0.0	0.0	R2L	0	0	1	0	0	0	0	0	0	0
1408	0	0	44	0	0	0	0	0	0	0	0	0	0	0	0	0	0	0	0	1	1	1.0	1.0	0.0	0.0	1.0	0.0	0.0	255	133	0.52	0.02	0.0	0.0	0.53	0.44	0.01	0.01	DoS	0	1	0	0	0	0	0	0	0	0
1409	0	292	3656	0	0	0	0	0	1	0	0	0	0	0	0	0	0	0	0	13	13	0.0	0.0	0.0	0.0	1.0	0.0	0.0	125	255	1.0	0.0	0.01	0.03	0.0	0.0	0.0	0.0	normal	0	1	0	0	0	0	0	0	0	0
1410	0	324	6561	0	0	0	0	0	1	0	0	0	0	0	0	0	0	0	0	18	18	0.0	0.0	0.0	0.0	1.0	0.0	0.0	18	255	1.0	0.0	0.06	0.02	0.0	0.0	0.0	0.0	normal	0	1	0	0	0	0	0	0	0	0
1411	0	262	15728	0	0	0	0	0	1	0	0	0	0	0	0	0	0	0	0	1	1	0.0	0.0	0.0	0.0	1.0	0.0	0.0	1	255	1.0	0.0	1.0	0.03	0.0	0.0	0.0	0.0	normal	0	1	0	0	0	0	0	0	0	0
1412	1	2599	293	0	0	0	0	0	1	0	0	0	0	0	0	0	0	0	0	3	2	0.0	0.0	0.33	0.0	0.67	0.67	0.0	255	244	0.96	0.05	0.0	0.0	0.0	0.0	0.04	0.0	DoS	0	1	0	0	0	0	0	0	0	0
1413	0	44	192	0	0	0	0	0	0	0	0	0	0	0	0	0	0	0	0	5	2	0.0	0.0	0.6	0.0	0.2	0.8	1.0	255	11	0.04	0.02	0.0	0.0	0.0	0.0	0.13	0.0	Probe	0	1	0	0	0	0	0	0	0	0
1414	0	0	0	0	0	0	0	0	0	0	0	0	0	0	0	0	0	0	0	1	10	1.0	0.4	0.0	0.2	1.0	0.0	0.7	76	86	0.34	0.04	0.03	0.03	1.0	1.0	0.0	0.0	Probe	0	1	0	0	0	0	0	0	0	0
1415	0	241	489	0	0	0	0	0	1	0	0	0	0	0	0	0	0	0	0	28	28	0.0	0.0	0.0	0.0	1.0	0.0	0.0	67	255	1.0	0.0	0.01	0.01	0.01	0.0	0.0	0.0	normal	0	1	0	0	0	0	0	0	0	0
1416	0	0	0	0	0	0	0	0	0	0	0	0	0	0	0	0	0	0	0	7	7	1.0	1.0	0.0	0.0	1.0	0.0	0.0	255	245	0.96	0.01	0.0	0.0	0.11	0.11	0.56	0.59	DoS	0	1	0	0	0	0	0	0	0	0
1417	0	0	0	0	0	0	0	0	0	0	0	0	0	0	0	0	0	0	0	273	8	0.0	0.0	1.0	1.0	0.03	0.05	0.0	255	8	0.03	0.06	0.0	0.0	0.0	0.0	1.0	1.0	DoS	0	1	0	0	0	0	0	0	0	0
1418	0	47	0	0	0	0	0	0	0	0	0	0	0	0	0	0	0	0	0	2	2	0.0	0.0	0.0	0.0	1.0	0.0	0.0	255	255	1.0	0.0	0.02	0.0	0.0	0.0	0.0	0.0	R2L	0	0	1	0	0	0	0	0	0	0
1419	0	0	0	0	0	0	0	0	0	0	0	0	0	0	0	0	0	0	0	102	16	0.0	0.0	1.0	1.0	0.16	0.06	0.0	4	4	1.0	0.0	0.25	0.0	0.0	0.0	1.0	1.0	DoS	0	1	0	0	0	0	0	0	0	0
1420	0	44	44	0	0	0	0	0	0	0	0	0	0	0	0	0	0	0	0	205	205	0.0	0.0	0.0	0.0	1.0	0.0	0.0	255	255	1.0	0.0	0.0	0.0	0.0	0.0	0.0	0.0	normal	0	0	1	0	0	0	0	0	0	0
1421	0	236	3433	0	0	0	0	0	1	0	0	0	0	0	0	0	0	0	0	11	12	0.0	0.0	0.0	0.0	1.0	0.0	0.17	226	255	1.0	0.0	0.0	0.01	0.0	0.0	0.0	0.0	normal	0	1	0	0	0	0	0	0	0	0
1422	0	325	278	0	0	0	0	0	1	0	0	0	0	0	0	0	0	0	0	26	30	0.0	0.0	0.0	0.0	1.0	0.0	0.07	255	255	1.0	0.0	0.0	0.0	0.0	0.0	0.0	0.0	normal	0	1	0	0	0	0	0	0	0	0
1423	0	1	0	0	0	0	0	0	0	0	0	0	0	0	0	0	0	0	0	73	1	0.0	0.0	0.0	0.0	0.01	0.89	0.0	255	1	0.0	0.65	0.99	0.0	0.0	0.0	0.01	0.0	Probe	0	0	1	0	0	0	0	0	0	0
1424	0	294812	0	0	0	0	0	0	0	0	0	0	0	0	0	0	0	0	0	1	1	0.0	0.0	0.0	0.0	1.0	0.0	0.0	26	26	0.15	0.15	0.15	0.12	0.0	0.0	0.0	0.0	normal	0	1	0	0	0	0	0	0	0	0
1425	0	0	36	0	0	0	0	0	1	0	0	0	0	0	0	0	0	0	0	3	1	0.0	0.0	0.67	1.0	0.33	1.0	0.0	255	37	0.15	0.03	0.0	0.0	0.0	0.0	0.51	1.0	Probe	0	1	0	0	0	0	0	0	0	0
1426	0	0	0	0	0	0	0	0	0	0	0	0	0	0	0	0	0	0	0	126	10	0.0	0.0	1.0	1.0	0.08	0.07	0.0	255	10	0.04	0.06	0.0	0.0	0.0	0.0	1.0	1.0	DoS	0	1	0	0	0	0	0	0	0	0
1427	0	54540	8314	0	0	0	2	0	1	1	0	0	0	0	0	0	0	0	0	3	3	0.0	0.0	0.0	0.0	1.0	0.0	0.0	255	254	1.0	0.01	0.0	0.0	0.0	0.0	0.04	0.04	DoS	0	1	0	0	0	0	0	0	0	0
1428	0	251	13382	0	0	0	0	0	1	0	0	0	0	0	0	0	0	0	0	16	16	0.0	0.0	0.0	0.0	1.0	0.0	0.0	231	255	1.0	0.0	0.0	0.01	0.0	0.0	0.0	0.0	normal	0	1	0	0	0	0	0	0	0	0
1429	0	0	0	0	0	0	0	0	0	0	0	0	0	0	0	0	0	0	0	174	3	1.0	1.0	0.0	0.0	0.02	0.09	0.0	255	3	0.01	0.08	0.0	0.0	1.0	1.0	0.0	0.0	DoS	0	1	0	0	0	0	0	0	0	0
1430	283	158	597	0	0	0	2	0	1	0	0	0	0	0	0	0	0	0	1	1	1	0.0	0.0	0.0	0.0	1.0	0.0	0.0	255	70	0.27	0.03	0.0	0.0	0.06	0.0	0.02	0.0	R2L	0	1	0	0	0	0	0	0	0	0
1431	0	200	958	0	0	0	0	0	1	0	0	0	0	0	0	0	0	0	0	3	6	0.0	0.0	0.0	0.0	1.0	0.0	0.33	46	107	1.0	0.0	0.02	0.05	0.0	0.0	0.0	0.0	normal	0	1	0	0	0	0	0	0	0	0
1432	0	0	0	0	0	0	0	0	0	0	0	0	0	0	0	0	0	0	0	140	1	1.0	1.0	0.0	0.0	0.01	0.1	0.0	255	1	0.0	0.09	0.0	0.0	1.0	1.0	0.0	0.0	DoS	0	1	0	0	0	0	0	0	0	0
1433	0	269	484	0	0	0	0	0	1	0	0	0	0	0	0	0	0	0	0	2	2	0.0	0.0	0.0	0.0	1.0	0.0	0.0	2	253	1.0	0.0	0.5	0.04	0.0	0.0	0.0	0.0	normal	0	1	0	0	0	0	0	0	0	0
1434	0	55	53	0	0	0	0	0	0	0	0	0	0	0	0	0	0	0	0	483	483	0.0	0.0	0.0	0.0	1.0	0.0	0.0	255	255	1.0	0.0	0.94	0.0	0.0	0.0	0.0	0.0	normal	0	0	1	0	0	0	0	0	0	0
1435	7238	0	44	0	0	0	0	0	0	0	0	0	0	0	0	0	0	0	0	1	1	0.0	0.0	0.0	0.0	1.0	0.0	0.0	255	249	0.98	0.02	0.0	0.0	0.27	0.28	0.01	0.0	DoS	0	1	0	0	0	0	0	0	0	0
1436	4	30	93	0	0	0	0	0	1	0	0	0	0	0	0	0	0	0	0	1	1	0.0	0.0	0.0	0.0	1.0	0.0	0.0	255	222	0.87	0.04	0.0	0.0	0.0	0.0	0.0	0.0	R2L	0	1	0	0	0	0	0	0	0	0
1437	0	0	0	0	0	0	0	0	0	0	0	0	0	0	0	0	0	0	0	284	18	1.0	1.0	0.0	0.0	0.06	0.06	0.0	255	18	0.07	0.07	0.0	0.0	1.0	1.0	0.0	0.0	DoS	0	1	0	0	0	0	0	0	0	0
1438	0	0	0	0	0	0	0	0	0	0	0	0	0	0	0	0	0	0	0	237	2	0.0	0.0	1.0	1.0	0.01	0.07	0.0	255	2	0.01	0.08	0.0	0.0	0.0	0.0	1.0	1.0	DoS	0	1	0	0	0	0	0	0	0	0
1439	0	321	1149	0	0	0	0	0	1	0	0	0	0	0	0	0	0	0	0	2	2	0.0	0.0	0.0	0.0	1.0	0.0	0.0	4	255	1.0	0.0	0.25	0.05	0.0	0.0	0.0	0.0	normal	0	1	0	0	0	0	0	0	0	0
1440	0	0	0	0	0	0	0	0	0	0	0	0	0	0	0	0	0	0	0	125	15	0.0	0.0	1.0	1.0	0.12	0.06	0.0	255	15	0.06	0.06	0.0	0.0	0.0	0.0	1.0	1.0	DoS	0	1	0	0	0	0	0	0	0	0
1441	284	162	599	0	0	0	2	0	1	0	0	0	0	0	0	0	0	0	1	1	1	0.0	0.0	0.0	0.0	1.0	0.0	0.0	255	16	0.06	0.94	0.0	0.0	0.0	0.0	0.94	0.0	R2L	0	1	0	0	0	0	0	0	0	0
1442	0	0	0	0	0	0	0	0	0	0	0	0	0	0	0	0	0	0	0	202	18	1.0	1.0	0.0	0.0	0.09	0.06	0.0	255	18	0.07	0.07	0.0	0.0	1.0	1.0	0.0	0.0	DoS	0	1	0	0	0	0	0	0	0	0
1443	280	283618	0	0	0	0	0	0	0	0	0	0	0	0	0	0	0	0	0	2	2	0.0	0.0	0.0	0.0	1.0	0.0	0.0	6	22	1.0	0.0	1.0	0.14	0.0	0.0	0.0	0.0	R2L	0	1	0	0	0	0	0	0	0	0
1444	0	295	1230	0	0	0	0	0	1	0	0	0	0	0	0	0	0	0	0	8	8	0.0	0.0	0.0	0.0	1.0	0.0	0.0	255	255	1.0	0.0	0.0	0.0	0.0	0.0	0.0	0.0	normal	0	1	0	0	0	0	0	0	0	0
1445	0	44	44	0	0	0	0	0	0	0	0	0	0	0	0	0	0	0	0	140	220	0.0	0.0	0.0	0.0	1.0	0.0	0.01	255	255	1.0	0.0	0.01	0.0	0.0	0.0	0.0	0.0	normal	0	0	1	0	0	0	0	0	0	0
1446	0	237	458	0	0	0	0	0	1	0	0	0	0	0	0	0	0	0	0	1	1	0.0	0.0	0.0	0.0	1.0	0.0	0.0	1	255	1.0	0.0	1.0	0.08	0.0	0.0	0.0	0.0	normal	0	1	0	0	0	0	0	0	0	0
1447	0	8	0	0	0	0	0	0	0	0	0	0	0	0	0	0	0	0	0	1	16	0.0	0.0	0.0	0.0	1.0	0.0	1.0	2	52	1.0	0.0	1.0	0.5	0.0	0.0	0.0	0.0	Probe	1	0	0	0	0	0	0	0	0	0
1448	0	0	0	0	0	0	0	0	0	0	0	0	0	0	0	0	0	0	0	149	12	0.0	0.0	1.0	1.0	0.08	0.05	0.0	255	12	0.05	0.05	0.0	0.0	0.0	0.0	1.0	1.0	DoS	0	1	0	0	0	0	0	0	0	0
1449	0	44	110	0	0	0	0	0	0	0	0	0	0	0	0	0	0	0	0	111	190	0.0	0.0	0.0	0.0	1.0	0.0	0.01	255	255	1.0	0.0	0.0	0.0	0.0	0.0	0.0	0.0	normal	0	0	1	0	0	0	0	0	0	0
1450	0	185	635	0	0	0	0	0	1	0	0	0	0	0	0	0	0	0	0	1	1	0.0	0.0	0.0	0.0	1.0	0.0	0.0	255	243	0.95	0.02	0.0	0.0	0.0	0.0	0.0	0.0	normal	0	1	0	0	0	0	0	0	0	0
1451	0	304	774	0	0	0	0	0	1	0	0	0	0	0	0	0	0	0	0	2	2	0.0	0.0	0.0	0.0	1.0	0.0	0.0	255	255	1.0	0.0	0.0	0.0	0.0	0.0	0.0	0.0	normal	0	1	0	0	0	0	0	0	0	0
1452	0	331	9020	0	0	0	0	0	1	0	0	0	0	0	0	0	0	0	0	14	14	0.0	0.0	0.0	0.0	1.0	0.0	0.0	14	255	1.0	0.0	0.07	0.02	0.0	0.0	0.0	0.0	normal	0	1	0	0	0	0	0	0	0	0
1453	1	2599	293	0	0	0	0	0	1	0	0	0	0	0	0	0	0	0	0	3	3	0.0	0.0	0.0	0.0	1.0	0.0	0.0	255	172	0.67	0.13	0.0	0.0	0.0	0.0	0.31	0.0	DoS	0	1	0	0	0	0	0	0	0	0
1454	0	0	0	0	0	0	0	0	0	0	0	0	0	0	0	0	0	0	0	262	9	0.0	0.0	1.0	1.0	0.03	0.06	0.0	255	9	0.04	0.05	0.0	0.0	0.0	0.0	1.0	1.0	DoS	0	1	0	0	0	0	0	0	0	0
1455	282	164	599	0	0	0	2	0	1	0	0	0	0	0	0	0	0	0	1	1	1	0.0	0.0	0.0	0.0	1.0	0.0	0.0	255	21	0.08	0.02	0.0	0.0	0.56	0.0	0.02	0.0	R2L	0	1	0	0	0	0	0	0	0	0
1456	0	293	1229	0	0	0	0	0	1	0	0	0	0	0	0	0	0	0	0	7	7	0.0	0.0	0.0	0.0	1.0	0.0	0.0	37	255	1.0	0.0	0.03	0.01	0.0	0.0	0.0	0.0	normal	0	1	0	0	0	0	0	0	0	0
1457	1	24	613	0	0	0	0	0	0	0	0	0	0	0	0	0	0	0	0	4	8	0.0	0.0	0.75	0.5	0.5	0.75	0.5	140	87	0.3	0.04	0.01	0.02	0.01	0.0	0.91	0.66	Probe	0	1	0	0	0	0	0	0	0	0
1458	0	0	0	0	0	0	0	0	0	0	0	0	0	0	0	0	0	0	0	231	9	0.0	0.0	1.0	1.0	0.04	0.07	0.0	255	9	0.04	0.06	0.0	0.0	0.0	0.0	1.0	1.0	DoS	0	1	0	0	0	0	0	0	0	0
1459	0	0	0	0	0	0	0	0	0	0	0	0	0	0	0	0	0	0	0	272	16	0.0	0.0	1.0	1.0	0.06	0.07	0.0	255	16	0.06	0.07	0.0	0.0	0.0	0.0	1.0	1.0	DoS	0	1	0	0	0	0	0	0	0	0
1460	0	221	1329	0	0	0	0	0	1	0	0	0	0	0	0	0	0	0	0	8	9	0.0	0.0	0.0	0.0	1.0	0.0	0.22	255	255	1.0	0.0	0.0	0.0	0.0	0.0	0.0	0.0	normal	0	1	0	0	0	0	0	0	0	0
1461	0	0	0	0	0	0	0	0	0	0	0	0	0	0	0	0	0	0	0	49	1	0.0	0.0	1.0	1.0	0.02	1.0	0.0	4	1	0.25	0.75	0.25	0.0	0.0	0.0	0.25	1.0	Probe	0	1	0	0	0	0	0	0	0	0
1462	1	14241	922	0	0	0	0	0	1	0	0	0	0	0	0	0	0	0	0	1	1	0.0	0.0	0.0	0.0	1.0	0.0	0.0	255	1	0.0	0.02	0.0	0.0	0.0	0.0	0.06	0.0	normal	0	1	0	0	0	0	0	0	0	0
1463	0	226	1372	0	0	0	0	0	1	0	0	0	0	0	0	0	0	0	0	3	11	0.0	0.0	0.0	0.0	1.0	0.0	0.27	3	255	1.0	0.0	0.33	0.04	0.0	0.0	0.0	0.0	normal	0	1	0	0	0	0	0	0	0	0
1464	0	0	0	0	0	0	0	0	0	0	0	0	0	0	0	0	0	0	0	228	11	0.0	0.0	1.0	1.0	0.05	0.07	0.0	255	11	0.04	0.06	0.0	0.0	0.0	0.0	1.0	1.0	DoS	0	1	0	0	0	0	0	0	0	0
1465	0	105	146	0	0	0	0	0	0	0	0	0	0	0	0	0	0	0	0	1	1	0.0	0.0	0.0	0.0	1.0	0.0	0.0	255	252	0.99	0.01	0.0	0.0	0.0	0.0	0.0	0.0	normal	0	0	1	0	0	0	0	0	0	0
1466	0	0	44	0	0	0	0	0	0	0	0	0	0	0	0	0	0	0	0	1	1	1.0	1.0	0.0	0.0	1.0	0.0	0.0	255	100	0.39	0.03	0.0	0.0	0.09	0.23	0.11	0.13	DoS	0	1	0	0	0	0	0	0	0	0
1467	0	22	0	0	0	0	0	0	0	0	0	0	0	0	0	0	0	0	0	1	1	0.0	0.0	0.0	0.0	1.0	0.0	0.0	255	6	0.02	0.8	0.02	0.0	0.0	0.0	0.79	0.0	normal	0	1	0	0	0	0	0	0	0	0
1468	0	20	0	0	0	0	0	0	0	0	0	0	0	0	0	0	0	0	0	1	75	0.0	0.0	0.0	0.0	1.0	0.0	1.0	3	147	1.0	0.0	1.0	0.25	0.0	0.0	0.0	0.0	Probe	1	0	0	0	0	0	0	0	0	0
1469	1	907	365	0	0	0	0	0	1	0	0	0	0	0	0	0	0	0	0	1	4	0.0	0.0	0.0	0.0	1.0	0.0	1.0	231	101	0.42	0.03	0.0	0.02	0.0	0.0	0.0	0.0	normal	0	1	0	0	0	0	0	0	0	0
1470	0	0	0	0	0	0	0	0	0	0	0	0	0	0	0	0	0	0	0	272	13	0.08	0.0	0.92	1.0	0.05	0.06	0.0	255	13	0.05	0.06	0.0	0.0	0.09	0.0	0.91	1.0	DoS	0	1	0	0	0	0	0	0	0	0
1471	0	220	1212	0	0	0	0	0	1	0	0	0	0	0	0	0	0	0	0	13	13	0.0	0.0	0.0	0.0	1.0	0.0	0.0	255	255	1.0	0.0	0.0	0.0	0.0	0.0	0.0	0.0	normal	0	1	0	0	0	0	0	0	0	0
1472	0	55	52	0	0	0	0	0	0	0	0	0	0	0	0	0	0	0	0	216	216	0.0	0.0	0.0	0.0	1.0	0.0	0.0	255	255	1.0	0.0	0.84	0.0	0.0	0.0	0.0	0.0	normal	0	0	1	0	0	0	0	0	0	0
1473	2075	72564	0	0	0	0	0	0	1	0	0	0	0	0	0	0	0	0	0	9	9	0.0	0.0	1.0	1.0	1.0	0.0	0.0	255	231	0.91	0.02	0.0	0.0	0.0	0.0	0.09	0.1	DoS	0	1	0	0	0	0	0	0	0	0
1474	0	1032	0	0	0	0	0	0	0	0	0	0	0	0	0	0	0	0	0	252	252	0.0	0.0	0.0	0.0	1.0	0.0	0.0	255	255	1.0	0.0	1.0	0.0	0.0	0.0	0.0	0.0	DoS	1	0	0	0	0	0	0	0	0	0
1475	281	158	593	0	0	0	2	0	1	0	0	0	0	0	0	0	0	0	1	1	1	0.0	0.0	0.0	0.0	1.0	0.0	0.0	255	95	0.37	0.03	0.0	0.0	0.0	0.0	0.0	0.0	R2L	0	1	0	0	0	0	0	0	0	0
1476	0	54	52	0	0	0	0	0	0	0	0	0	0	0	0	0	0	0	0	511	511	0.0	0.0	0.0	0.0	1.0	0.0	0.0	255	255	1.0	0.0	0.84	0.0	0.0	0.0	0.0	0.0	normal	0	0	1	0	0	0	0	0	0	0
1477	0	209	762	0	0	0	0	0	1	0	0	0	0	0	0	0	0	0	0	17	18	0.0	0.0	0.0	0.0	1.0	0.0	0.11	50	255	1.0	0.0	0.02	0.01	0.0	0.0	0.0	0.0	normal	0	1	0	0	0	0	0	0	0	0
1478	0	0	0	0	0	0	0	0	0	0	0	0	0	0	0	0	0	0	0	167	8	1.0	1.0	0.0	0.0	0.05	0.1	0.0	255	8	0.03	0.1	0.0	0.0	1.0	1.0	0.0	0.0	DoS	0	1	0	0	0	0	0	0	0	0
1479	4	32	93	0	0	0	0	0	1	0	0	0	0	0	0	0	0	0	0	1	1	0.0	0.0	0.0	0.0	1.0	0.0	0.0	255	217	0.85	0.02	0.0	0.0	0.0	0.0	0.07	0.0	R2L	0	1	0	0	0	0	0	0	0	0
1480	0	221	304	0	0	0	0	0	1	0	0	0	0	0	0	0	0	0	0	4	6	0.0	0.0	0.0	0.0	1.0	0.0	0.5	255	255	1.0	0.0	0.0	0.0	0.0	0.0	0.0	0.0	normal	0	1	0	0	0	0	0	0	0	0
1481	0	0	0	0	0	0	0	0	0	0	0	0	0	0	0	0	0	0	0	295	20	0.0	0.0	1.0	1.0	0.07	0.05	0.0	255	20	0.08	0.05	0.0	0.0	0.0	0.0	1.0	1.0	DoS	0	1	0	0	0	0	0	0	0	0
1482	0	0	0	0	0	0	0	0	0	0	0	0	0	0	0	0	0	0	0	458	1	0.14	0.0	0.86	1.0	0.0	1.0	0.0	255	1	0.0	0.91	0.0	0.0	0.13	0.0	0.87	1.0	Probe	0	1	0	0	0	0	0	0	0	0
1483	0	340	848	0	0	0	0	0	1	0	0	0	0	0	0	0	0	0	0	1	1	0.0	0.0	0.0	0.0	1.0	0.0	0.0	169	255	1.0	0.0	0.01	0.02	0.0	0.0	0.0	0.0	normal	0	1	0	0	0	0	0	0	0	0
1484	0	54	56	0	0	0	0	0	0	0	0	0	0	0	0	0	0	0	0	511	511	0.0	0.0	0.0	0.0	1.0	0.0	0.0	255	255	1.0	0.0	1.0	0.0	0.0	0.0	0.0	0.0	normal	0	0	1	0	0	0	0	0	0	0
1485	0	234	2650	0	0	0	0	0	1	0	0	0	0	0	0	0	0	0	0	2	9	0.0	0.0	0.0	0.0	1.0	0.0	0.22	99	255	1.0	0.0	0.01	0.05	0.0	0.0	0.0	0.0	normal	0	1	0	0	0	0	0	0	0	0
1486	0	508	0	0	0	0	0	0	0	0	0	0	0	0	0	0	0	0	0	35	35	0.0	0.0	0.0	0.0	1.0	0.0	0.0	255	255	1.0	0.0	1.0	0.0	0.0	0.0	0.0	0.0	DoS	1	0	0	0	0	0	0	0	0	0
1487	0	231	9633	0	0	0	0	0	1	0	0	0	0	0	0	0	0	0	0	27	28	0.0	0.0	0.0	0.0	1.0	0.0	0.07	255	255	1.0	0.0	0.0	0.0	0.0	0.0	0.0	0.0	normal	0	1	0	0	0	0	0	0	0	0
1488	0	220	3197	0	0	0	0	0	1	0	0	0	0	0	0	0	0	0	0	4	7	0.0	0.0	0.0	0.0	1.0	0.0	0.43	4	255	1.0	0.0	0.25	0.05	0.0	0.0	0.0	0.0	normal	0	1	0	0	0	0	0	0	0	0
1489	0	300	2507	0	0	0	0	0	1	0	0	0	0	0	0	0	0	0	0	4	4	0.0	0.0	0.0	0.0	1.0	0.0	0.0	255	245	0.96	0.02	0.0	0.0	0.0	0.0	0.0	0.0	normal	0	1	0	0	0	0	0	0	0	0
1490	0	233	2483	0	0	0	0	0	1	0	0	0	0	0	0	0	0	0	0	1	2	0.0	0.0	0.0	0.0	1.0	0.0	1.0	3	3	1.0	0.0	0.33	0.0	0.0	0.0	0.0	0.0	normal	0	1	0	0	0	0	0	0	0	0
1491	0	1032	0	0	0	0	0	0	0	0	0	0	0	0	0	0	0	0	0	511	511	0.0	0.0	0.0	0.0	1.0	0.0	0.0	255	16	0.06	0.02	0.07	0.0	0.0	0.0	0.0	0.0	DoS	1	0	0	0	0	0	0	0	0	0
1492	0	287	347	0	0	0	0	0	1	0	0	0	0	0	0	0	0	0	0	14	14	0.0	0.0	0.0	0.0	1.0	0.0	0.0	253	255	1.0	0.0	0.0	0.01	0.0	0.0	0.0	0.0	normal	0	1	0	0	0	0	0	0	0	0
1493	1	5959	329	0	0	0	0	0	1	0	0	0	0	0	0	0	0	0	0	1	2	0.0	0.0	0.0	0.0	1.0	0.0	1.0	72	187	0.89	0.06	0.01	0.01	0.0	0.0	0.0	0.01	normal	0	1	0	0	0	0	0	0	0	0
1494	0	1	1	0	0	0	0	0	0	0	0	0	0	0	0	0	0	0	0	285	1	0.0	0.0	0.0	0.0	0.0	1.0	0.0	255	1	0.0	1.0	0.99	0.0	0.0	0.0	0.0	0.0	Probe	0	0	1	0	0	0	0	0	0	0
1495	0	206	3625	0	0	0	0	0	1	0	0	0	0	0	0	0	0	0	0	5	7	0.0	0.0	0.0	0.0	1.0	0.0	0.43	103	255	1.0	0.0	0.01	0.05	0.0	0.0	0.0	0.0	normal	0	1	0	0	0	0	0	0	0	0
1496	0	372	8666	0	0	0	0	0	1	0	0	0	0	0	0	0	0	0	0	48	48	0.0	0.0	0.0	0.0	1.0	0.0	0.0	255	255	1.0	0.0	0.0	0.0	0.0	0.0	0.0	0.0	normal	0	1	0	0	0	0	0	0	0	0
1497	0	105	147	0	0	0	0	0	0	0	0	0	0	0	0	0	0	0	0	2	1	0.0	0.0	0.0	0.0	0.5	1.0	0.0	255	254	1.0	0.01	0.01	0.0	0.0	0.0	0.0	0.0	R2L	0	0	1	0	0	0	0	0	0	0
1498	0	228	263	0	0	0	0	0	1	0	0	0	0	0	0	0	0	0	0	14	34	0.0	0.0	0.0	0.0	1.0	0.0	0.15	255	255	1.0	0.0	0.0	0.0	0.0	0.0	0.0	0.0	normal	0	1	0	0	0	0	0	0	0	0
1499	11	1292	339	0	0	0	0	0	1	0	0	0	0	0	0	0	0	0	0	1	1	0.0	0.0	0.0	0.0	1.0	0.0	0.0	255	159	0.62	0.02	0.0	0.0	0.0	0.0	0.0	0.0	normal	0	1	0	0	0	0	0	0	0	0
1500	0	0	0	0	0	0	0	0	0	0	0	0	0	0	0	0	0	0	0	129	5	1.0	1.0	0.0	0.0	0.04	0.07	0.0	255	5	0.02	0.06	0.0	0.0	1.0	1.0	0.0	0.0	DoS	0	1	0	0	0	0	0	0	0	0
1501	0	1	0	0	0	0	0	0	0	0	0	0	0	0	0	0	0	0	0	75	3	0.0	0.0	0.0	0.0	0.04	0.83	0.0	255	3	0.01	0.7	0.97	0.0	0.0	0.0	0.03	0.0	normal	0	0	1	0	0	0	0	0	0	0
1502	0	190	1260	0	0	0	0	0	1	0	0	0	0	0	0	0	0	0	0	16	16	0.0	0.0	0.0	0.0	1.0	0.0	0.0	16	255	1.0	0.0	0.06	0.04	0.0	0.0	0.0	0.0	normal	0	1	0	0	0	0	0	0	0	0
1503	0	0	0	0	0	0	0	0	0	0	0	0	0	0	0	0	0	0	0	138	11	1.0	1.0	0.0	0.0	0.08	0.07	0.0	255	11	0.04	0.06	0.0	0.0	1.0	1.0	0.0	0.0	DoS	0	1	0	0	0	0	0	0	0	0
1504	282	162	599	0	0	0	2	0	1	0	0	0	0	0	0	0	0	0	1	1	1	0.0	0.0	0.0	0.0	1.0	0.0	0.0	20	17	0.85	0.1	0.05	0.0	0.0	0.0	0.0	0.0	R2L	0	1	0	0	0	0	0	0	0	0
1505	0	0	0	0	0	0	0	0	0	0	0	0	0	0	0	0	0	0	0	106	11	0.0	0.0	1.0	1.0	0.1	0.07	0.0	255	11	0.04	0.06	0.0	0.0	0.0	0.0	1.0	1.0	DoS	0	1	0	0	0	0	0	0	0	0
1506	0	0	0	0	0	0	0	0	0	0	0	0	0	0	0	0	0	0	0	288	16	0.0	0.0	1.0	1.0	0.06	0.06	0.0	255	16	0.06	0.06	0.0	0.0	0.0	0.0	1.0	1.0	DoS	0	1	0	0	0	0	0	0	0	0
1507	0	303	3000	0	0	0	0	0	1	0	0	0	0	0	0	0	0	0	0	4	8	0.0	0.0	0.0	0.0	1.0	0.0	0.38	8	255	1.0	0.0	0.12	0.02	0.0	0.0	0.0	0.0	normal	0	1	0	0	0	0	0	0	0	0
1508	0	234	29369	0	0	0	0	0	1	0	0	0	0	0	0	0	0	0	0	1	1	0.0	0.0	0.0	0.0	1.0	0.0	0.0	110	255	1.0	0.0	0.01	0.02	0.0	0.0	0.0	0.0	normal	0	1	0	0	0	0	0	0	0	0
1509	0	54540	8314	0	0	0	2	0	1	1	0	0	0	0	0	0	0	0	0	3	3	0.0	0.0	0.0	0.0	1.0	0.0	0.0	255	251	0.98	0.01	0.0	0.0	0.0	0.0	0.0	0.0	DoS	0	1	0	0	0	0	0	0	0	0
1510	0	207	66165	0	0	0	0	0	1	0	0	0	0	0	0	0	0	0	0	1	2	0.0	0.0	0.0	0.0	1.0	0.0	1.0	3	3	1.0	0.0	0.33	0.0	0.0	0.0	0.0	0.0	normal	0	1	0	0	0	0	0	0	0	0
1511	0	323	660	0	0	0	0	0	1	0	0	0	0	0	0	0	0	0	0	8	10	0.0	0.0	0.0	0.0	1.0	0.0	0.2	94	255	1.0	0.0	0.01	0.06	0.0	0.0	0.0	0.0	normal	0	1	0	0	0	0	0	0	0	0
1512	282	162	597	0	0	0	2	0	1	0	0	0	0	0	0	0	0	0	1	1	1	0.0	0.0	0.0	0.0	1.0	0.0	0.0	255	19	0.07	0.02	0.0	0.0	0.58	0.0	0.02	0.0	R2L	0	1	0	0	0	0	0	0	0	0
1513	0	0	0	0	0	0	0	0	0	0	0	0	0	0	0	0	0	0	0	240	20	0.0	0.0	1.0	1.0	0.08	0.07	0.0	255	20	0.08	0.07	0.0	0.0	0.0	0.0	1.0	1.0	DoS	0	1	0	0	0	0	0	0	0	0
1514	0	0	0	0	0	0	0	0	0	0	0	0	0	0	0	0	0	0	0	106	16	0.0	0.0	1.0	1.0	0.15	0.08	0.0	255	16	0.06	0.06	0.0	0.0	0.0	0.0	1.0	1.0	DoS	0	1	0	0	0	0	0	0	1	0
1515	0	218	6349	0	0	0	0	0	1	0	0	0	0	0	0	0	0	0	0	4	24	0.0	0.0	0.0	0.0	1.0	0.0	0.08	11	255	1.0	0.0	0.09	0.05	0.0	0.0	0.0	0.0	normal	0	1	0	0	0	0	0	0	0	0
1516	0	36	0	0	0	0	0	0	0	0	0	0	0	0	0	0	0	0	0	1	1	0.0	0.0	0.0	0.0	1.0	0.0	0.0	255	81	0.32	0.03	0.32	0.0	0.0	0.0	0.01	0.0	normal	1	0	0	0	0	0	0	0	0	0
1517	0	322	1249	0	0	0	0	0	1	0	0	0	0	0	0	0	0	0	0	24	29	0.0	0.0	0.0	0.0	1.0	0.0	0.21	241	255	1.0	0.0	0.0	0.01	0.0	0.0	0.0	0.0	normal	0	1	0	0	0	0	0	0	0	0
1518	0	234	2354	0	0	0	0	0	1	0	0	0	0	0	0	0	0	0	0	17	17	0.0	0.0	0.0	0.0	1.0	0.0	0.0	17	255	1.0	0.0	0.06	0.02	0.0	0.0	0.0	0.0	normal	0	1	0	0	0	0	0	0	0	0
1519	8	30	93	0	0	0	0	0	1	0	0	0	0	0	0	0	0	0	0	1	1	0.0	0.0	0.0	0.0	1.0	0.0	0.0	255	211	0.83	0.02	0.0	0.0	0.0	0.0	0.04	0.0	R2L	0	1	0	0	0	0	0	0	0	0
1520	0	219	2537	0	0	0	0	0	1	0	0	0	0	0	0	0	0	0	0	4	4	0.0	0.0	0.0	0.0	1.0	0.0	0.0	28	255	1.0	0.0	0.04	0.01	0.0	0.0	0.0	0.0	normal	0	1	0	0	0	0	0	0	0	0
1521	0	0	0	0	0	0	0	0	0	0	0	0	0	0	0	0	0	0	0	1	6	1.0	1.0	0.0	0.0	1.0	0.0	1.0	34	86	0.35	0.09	0.03	0.03	1.0	1.0	0.0	0.0	Probe	0	1	0	0	0	0	0	0	0	0
1522	1	26	157	0	0	0	0	1	0	0	0	0	0	0	0	0	0	0	1	1	1	0.0	0.0	0.0	0.0	1.0	0.0	0.0	67	37	0.55	0.06	0.01	0.0	0.0	0.0	0.0	0.0	R2L	0	1	0	0	0	0	0	0	0	0
1523	0	325	2005	0	0	0	0	0	1	0	0	0	0	0	0	0	0	0	0	3	3	0.0	0.0	0.0	0.0	1.0	0.0	0.0	84	255	1.0	0.0	0.01	0.07	0.01	0.0	0.0	0.0	normal	0	1	0	0	0	0	0	0	0	0
1524	0	192	758	0	0	0	0	0	1	0	0	0	0	0	0	0	0	0	0	1	7	0.0	0.0	0.0	0.0	1.0	0.0	0.29	209	255	1.0	0.0	0.0	0.01	0.0	0.0	0.0	0.0	normal	0	1	0	0	0	0	0	0	0	0
1525	0	234	1826	0	0	0	0	0	1	0	0	0	0	0	0	0	0	0	0	3	7	0.0	0.0	0.0	0.0	1.0	0.0	0.43	15	255	1.0	0.0	0.07	0.02	0.0	0.0	0.0	0.0	normal	0	1	0	0	0	0	0	0	0	0
1526	0	53	49	0	0	0	0	0	0	0	0	0	0	0	0	0	0	0	0	511	511	0.0	0.0	0.0	0.0	1.0	0.0	0.0	255	255	1.0	0.0	1.0	0.0	0.0	0.0	0.0	0.0	normal	0	0	1	0	0	0	0	0	0	0
1527	0	1032	0	0	0	0	0	0	0	0	0	0	0	0	0	0	0	0	0	363	363	0.0	0.0	0.0	0.0	1.0	0.0	0.0	255	255	1.0	0.0	1.0	0.0	0.0	0.0	0.0	0.0	DoS	1	0	0	0	0	0	0	0	0	0
1528	1	892	337	0	0	0	0	0	1	0	0	0	0	0	0	0	0	0	0	1	2	0.0	0.0	0.0	0.0	1.0	0.0	1.0	230	157	0.63	0.01	0.0	0.01	0.0	0.01	0.0	0.0	normal	0	1	0	0	0	0	0	0	0	0
1529	0	0	0	0	0	0	0	0	0	0	0	0	0	0	0	0	0	0	0	1	4	0.0	0.0	1.0	1.0	1.0	0.0	1.0	151	86	0.34	0.03	0.01	0.02	0.0	0.0	0.88	0.7	Probe	0	1	0	0	0	0	0	0	0	0
1530	23	327	1054	0	0	0	6	0	1	0	0	0	0	0	0	0	0	0	1	2	1	0.0	0.0	0.0	0.0	0.5	1.0	0.0	230	62	0.27	0.03	0.0	0.0	0.0	0.02	0.01	0.0	normal	0	1	0	0	0	0	0	0	0	0
1531	926	37024	0	0	0	0	0	0	1	0	0	0	0	0	0	0	0	0	0	33	33	0.0	0.0	1.0	1.0	1.0	0.0	0.0	255	255	1.0	0.0	0.0	0.0	0.0	0.0	0.58	0.58	DoS	0	1	0	0	0	0	0	0	0	0
1532	0	274	4841	0	0	0	0	0	1	0	0	0	0	0	0	0	0	0	0	2	2	0.0	0.0	0.0	0.0	1.0	0.0	0.0	103	255	1.0	0.0	0.01	0.06	0.0	0.0	0.0	0.0	normal	0	1	0	0	0	0	0	0	0	0
1533	0	283	2170	0	0	0	0	0	1	0	0	0	0	0	0	0	0	0	0	9	9	0.0	0.0	0.0	0.0	1.0	0.0	0.0	134	255	1.0	0.0	0.01	0.03	0.01	0.01	0.0	0.0	normal	0	1	0	0	0	0	0	0	0	0
1534	0	0	0	0	0	0	0	0	0	0	0	0	0	0	0	0	0	0	0	231	8	0.0	0.0	1.0	1.0	0.03	0.07	0.0	255	8	0.03	0.07	0.0	0.0	0.0	0.0	1.0	1.0	DoS	0	1	0	0	0	0	1	0	0	0
1535	0	226	33600	0	0	0	0	0	1	0	0	0	0	0	0	0	0	0	0	1	1	0.0	0.0	0.0	0.0	1.0	0.0	0.0	255	255	1.0	0.0	0.0	0.0	0.0	0.0	0.0	0.0	normal	0	1	0	0	0	0	0	0	0	0
1536	0	6	138	0	0	0	0	0	0	0	0	0	0	0	0	0	0	0	0	2	1	0.0	0.0	0.0	0.0	0.5	1.0	0.0	193	33	0.13	0.03	0.01	0.06	0.0	0.0	0.01	0.0	normal	0	1	0	0	0	0	0	0	0	0
1537	0	240	1875	0	0	0	0	0	1	0	0	0	0	0	0	0	0	0	0	6	16	0.0	0.0	0.0	0.0	1.0	0.0	0.12	255	255	1.0	0.0	0.0	0.0	0.0	0.0	0.0	0.0	normal	0	1	0	0	0	0	0	0	0	0
1538	1	2599	293	0	0	0	0	0	1	0	0	0	0	0	0	0	0	0	0	2	2	0.0	0.0	0.0	0.0	1.0	0.0	0.0	255	69	0.27	0.14	0.0	0.0	0.0	0.0	0.71	0.0	DoS	0	1	0	0	0	0	0	0	0	0
1539	0	270	9235	0	0	0	0	0	1	0	0	0	0	0	0	0	0	0	0	4	7	0.0	0.0	0.0	0.0	1.0	0.0	0.29	118	255	1.0	0.0	0.01	0.03	0.0	0.0	0.0	0.0	normal	0	1	0	0	0	0	0	0	0	0
1540	0	273	22501	0	0	0	0	0	1	0	0	0	0	0	0	0	0	0	0	3	8	0.0	0.0	0.0	0.0	1.0	0.0	0.25	6	255	1.0	0.0	0.17	0.03	0.0	0.0	0.0	0.0	normal	0	1	0	0	0	0	0	0	0	0
1541	4	30	93	0	0	0	0	0	1	0	0	0	0	0	0	0	0	0	0	1	1	0.0	0.0	0.0	0.0	1.0	0.0	0.0	255	232	0.91	0.02	0.0	0.0	0.0	0.0	0.02	0.0	R2L	0	1	0	0	0	0	0	0	0	0
1542	0	280	1945	0	0	0	0	0	1	0	0	0	0	0	0	0	0	0	0	1	2	0.0	0.0	0.0	0.0	1.0	0.0	1.0	4	255	1.0	0.0	0.25	0.02	0.0	0.0	0.0	0.0	normal	0	1	0	0	0	0	0	0	0	0
1543	0	242	8505	0	0	0	0	0	1	0	0	0	0	0	0	0	0	0	0	5	5	0.0	0.0	0.0	0.0	1.0	0.0	0.0	5	255	1.0	0.0	0.2	0.01	0.0	0.01	0.0	0.0	normal	0	1	0	0	0	0	0	0	0	0
1544	8181	0	15	0	0	0	0	0	0	0	0	0	0	0	0	0	0	0	0	1	1	0.0	0.0	0.0	0.0	1.0	0.0	0.0	255	16	0.06	0.83	0.0	0.0	0.0	0.0	0.81	0.0	DoS	0	1	0	0	0	0	0	0	0	0
1545	0	193	506	0	0	0	0	0	1	0	0	0	0	0	0	0	0	0	0	1	4	0.0	0.0	0.0	0.0	1.0	0.0	0.5	11	255	1.0	0.0	0.09	0.06	0.0	0.0	0.0	0.0	normal	0	1	0	0	0	0	0	0	0	0
1546	8890	1798	5035	0	0	0	0	0	0	0	0	0	0	0	0	0	0	0	0	1	1	0.0	0.0	1.0	1.0	1.0	0.0	0.0	21	8	0.38	0.1	0.05	0.0	0.0	0.0	0.33	0.88	normal	0	1	0	1	0	0	0	0	0	0
1547	0	0	0	0	0	0	0	0	0	0	0	0	0	0	0	0	0	0	0	288	17	0.0	0.0	1.0	1.0	0.06	0.06	0.0	255	17	0.07	0.07	0.0	0.0	0.0	0.0	1.0	1.0	DoS	0	1	0	0	0	0	0	0	0	0
1548	0	171	409	0	0	0	0	0	1	0	0	0	0	0	0	0	0	0	0	3	10	0.0	0.0	0.0	0.0	1.0	0.0	0.3	31	255	1.0	0.0	0.03	0.01	0.0	0.0	0.0	0.0	normal	0	1	0	0	0	0	0	0	0	0
1549	0	0	44	0	0	0	0	0	0	0	0	0	0	0	0	0	0	0	0	1	1	1.0	1.0	0.0	0.0	1.0	0.0	0.0	255	150	0.59	0.38	0.0	0.0	0.48	0.81	0.37	0.01	DoS	0	1	0	0	0	0	0	0	0	0
1550	0	210	1496	0	0	0	0	0	1	0	0	0	0	0	0	0	0	0	0	3	3	0.0	0.0	0.0	0.0	1.0	0.0	0.0	54	255	1.0	0.0	0.02	0.04	0.0	0.01	0.0	0.0	normal	0	1	0	0	0	0	0	0	0	0
1551	0	192	261	0	0	0	0	0	1	0	0	0	0	0	0	0	0	0	0	11	11	0.0	0.0	0.0	0.0	1.0	0.0	0.0	113	255	1.0	0.0	0.01	0.02	0.0	0.0	0.0	0.0	normal	0	1	0	0	0	0	0	0	0	0
1552	0	0	0	0	0	0	0	0	0	0	0	0	0	0	0	0	0	0	0	444	1	0.04	0.0	0.95	1.0	0.0	1.0	0.0	255	1	0.0	1.0	0.0	0.0	0.04	0.0	0.96	1.0	Probe	0	1	0	0	0	0	0	0	0	0
1553	4	32	93	0	0	0	0	0	1	0	0	0	0	0	0	0	0	0	0	1	1	0.0	0.0	0.0	0.0	1.0	0.0	0.0	255	241	0.95	0.02	0.0	0.0	0.0	0.0	0.02	0.0	R2L	0	1	0	0	0	0	0	0	0	0
1554	0	257	1365	0	0	0	0	0	1	0	0	0	0	0	0	0	0	0	0	20	20	0.0	0.0	0.0	0.0	1.0	0.0	0.0	255	255	1.0	0.0	0.0	0.0	0.0	0.0	0.0	0.0	normal	0	1	0	0	0	0	0	0	0	0
1555	0	299	1177	0	0	0	0	0	1	0	0	0	0	0	0	0	0	0	0	1	1	0.0	0.0	0.0	0.0	1.0	0.0	0.0	1	255	1.0	0.0	1.0	0.02	0.0	0.0	0.0	0.0	normal	0	1	0	0	0	0	0	0	0	0
1556	0	0	0	0	0	0	0	0	0	0	0	0	0	0	0	0	0	0	0	152	5	1.0	1.0	0.0	0.0	0.03	0.11	0.0	255	5	0.02	0.09	0.0	0.0	1.0	1.0	0.0	0.0	DoS	0	1	0	0	0	0	0	0	0	0
1557	0	0	0	0	0	0	0	0	0	0	0	0	0	0	0	0	0	0	0	2	4	0.0	0.0	0.5	1.0	0.5	1.0	1.0	255	64	0.25	0.01	0.0	0.0	0.0	0.0	0.66	1.0	Probe	0	1	0	0	0	0	0	0	0	0
1558	0	267	12840	0	0	0	0	0	1	0	0	0	0	0	0	0	0	0	0	1	1	0.0	0.0	0.0	0.0	1.0	0.0	0.0	33	255	1.0	0.0	0.03	0.08	0.0	0.0	0.0	0.0	normal	0	1	0	0	0	0	0	0	0	0
1559	4	32	93	0	0	0	0	0	1	0	0	0	0	0	0	0	0	0	0	1	1	0.0	0.0	0.0	0.0	1.0	0.0	0.0	255	226	0.89	0.02	0.0	0.0	0.0	0.0	0.08	0.0	R2L	0	1	0	0	0	0	0	0	0	0
1560	0	0	44	0	0	0	0	0	0	0	0	0	0	0	0	0	0	0	0	3	4	0.0	0.0	0.33	0.5	0.33	1.0	1.0	70	34	0.01	0.07	0.01	0.06	0.0	0.0	0.01	0.97	Probe	0	1	0	0	0	0	0	0	0	0
1561	0	0	0	0	0	0	0	0	0	0	0	0	0	0	0	0	0	0	0	196	1	0.0	0.0	1.0	1.0	0.01	0.07	0.0	255	1	0.0	0.07	0.0	0.0	0.0	0.0	1.0	1.0	DoS	0	1	0	0	0	0	0	0	0	0
1562	0	303	807	0	0	0	0	0	1	0	0	0	0	0	0	0	0	0	0	2	2	0.0	0.0	0.0	0.0	1.0	0.0	0.0	23	255	1.0	0.0	0.04	0.04	0.0	0.0	0.0	0.0	normal	0	1	0	0	0	0	0	0	0	0
1563	0	0	0	0	0	0	0	0	0	0	0	0	0	0	0	0	0	0	0	196	10	0.01	0.0	0.99	1.0	0.05	0.06	0.0	255	10	0.04	0.07	0.0	0.0	0.02	0.0	0.98	1.0	DoS	0	1	0	0	0	0	0	0	0	0
1564	0	0	0	0	0	0	0	0	0	0	0	0	0	0	0	0	0	0	0	254	7	0.0	0.0	1.0	1.0	0.03	0.06	0.0	255	7	0.03	0.07	0.0	0.0	0.0	0.0	1.0	1.0	DoS	0	1	0	0	0	0	0	0	0	0
1565	0	0	0	0	0	0	0	0	0	0	0	0	0	0	0	0	0	0	0	127	20	0.0	0.0	1.0	1.0	0.16	0.06	0.0	255	20	0.08	0.05	0.0	0.0	0.0	0.0	1.0	1.0	DoS	0	1	0	0	0	0	0	0	0	0
1566	283	160	597	0	0	0	2	0	1	0	0	0	0	0	0	0	0	0	1	1	1	0.0	0.0	0.0	0.0	1.0	0.0	0.0	21	18	0.86	0.1	0.05	0.0	0.0	0.0	0.0	0.0	R2L	0	1	0	0	0	0	0	0	0	0
1567	0	1008	0	0	0	0	0	0	0	0	0	0	0	0	0	0	0	0	0	128	128	0.0	0.0	0.0	0.0	1.0	0.0	0.0	255	255	1.0	0.0	1.0	0.0	0.0	0.0	0.0	0.0	DoS	1	0	0	0	0	0	0	0	0	0
1568	0	45	114	0	0	0	0	0	0	0	0	0	0	0	0	0	0	0	0	2	5	0.0	0.0	0.0	0.0	1.0	0.0	0.4	255	233	0.91	0.01	0.0	0.0	0.0	0.0	0.05	0.0	normal	0	0	1	0	0	0	0	0	0	0
1569	0	328	2375	0	0	0	0	0	1	0	0	0	0	0	0	0	0	0	0	11	19	0.0	0.0	0.0	0.0	1.0	0.0	0.21	24	255	1.0	0.0	0.04	0.02	0.0	0.0	0.0	0.0	normal	0	1	0	0	0	0	0	0	0	0
1570	0	43	107	0	0	0	0	0	0	0	0	0	0	0	0	0	0	0	0	8	13	0.0	0.0	0.0	0.0	1.0	0.0	0.15	255	251	0.98	0.01	0.0	0.0	0.0	0.0	0.0	0.0	normal	0	0	1	0	0	0	0	0	0	0
1571	0	0	0	0	0	0	0	0	0	0	0	0	0	0	0	0	0	0	0	144	16	0.0	0.0	1.0	1.0	0.11	0.06	0.0	255	16	0.06	0.06	0.0	0.0	0.0	0.0	1.0	1.0	DoS	0	1	0	0	0	0	0	0	0	0
1572	0	308	1329	0	0	0	0	0	1	0	0	0	0	0	0	0	0	0	0	1	5	0.0	0.0	0.0	0.0	1.0	0.0	0.4	75	255	1.0	0.0	0.01	0.03	0.0	0.0	0.0	0.0	normal	0	1	0	0	0	0	0	0	0	0
1573	0	0	0	0	0	0	0	0	0	0	0	0	0	0	0	0	0	0	0	229	11	0.0	0.0	1.0	1.0	0.05	0.07	0.0	255	11	0.04	0.06	0.0	0.0	0.0	0.0	1.0	1.0	DoS	0	1	0	0	0	0	0	0	0	0
1574	0	195	4768	0	0	0	0	0	1	0	0	0	0	0	0	0	0	0	0	10	10	0.0	0.0	0.0	0.0	1.0	0.0	0.0	255	255	1.0	0.0	0.0	0.0	0.0	0.0	0.0	0.0	normal	0	1	0	0	0	0	0	0	0	0
1575	0	0	0	0	0	0	0	0	0	0	0	0	0	0	0	0	0	0	0	228	15	0.0	0.0	1.0	1.0	0.07	0.07	0.0	255	15	0.06	0.07	0.0	0.0	0.0	0.0	1.0	1.0	DoS	0	1	0	0	0	0	0	0	0	0
1576	0	208	17168	0	0	0	0	0	1	0	0	0	0	0	0	0	0	0	0	16	16	0.0	0.0	0.0	0.0	1.0	0.0	0.0	255	255	1.0	0.0	0.0	0.0	0.0	0.0	0.0	0.0	normal	0	1	0	0	0	0	0	0	0	0
1577	0	0	0	0	0	0	0	0	0	0	0	0	0	0	0	0	0	0	0	4	1	0.0	0.0	0.75	1.0	0.25	0.75	0.0	255	64	0.25	0.01	0.0	0.0	0.0	0.0	0.66	1.0	Probe	0	1	0	0	0	0	0	0	0	0
1578	1	2599	293	0	0	0	0	0	1	0	0	0	0	0	0	0	0	0	0	3	3	0.0	0.0	0.0	0.0	1.0	0.0	0.0	255	76	0.3	0.14	0.0	0.0	0.0	0.0	0.69	0.0	DoS	0	1	0	0	0	0	0	0	0	0
1579	0	300	710	0	0	0	0	0	1	0	0	0	0	0	0	0	0	0	0	24	24	0.0	0.0	0.0	0.0	1.0	0.0	0.0	255	255	1.0	0.0	0.0	0.0	0.0	0.0	0.0	0.0	normal	0	1	0	0	0	0	0	0	0	0
1580	0	54	56	0	0	0	0	0	0	0	0	0	0	0	0	0	0	0	0	511	511	0.0	0.0	0.0	0.0	1.0	0.0	0.0	255	255	1.0	0.0	0.89	0.0	0.0	0.0	0.0	0.0	normal	0	0	1	0	0	0	0	0	0	0
1581	0	1008	0	0	0	0	0	0	0	0	0	0	0	0	0	0	0	0	0	185	185	0.0	0.0	0.0	0.0	1.0	0.0	0.0	255	255	1.0	0.0	1.0	0.0	0.0	0.0	0.0	0.0	DoS	1	0	0	0	0	0	0	0	0	0
1582	0	0	0	0	0	0	0	0	0	0	0	0	0	0	0	0	0	0	0	191	3	0.0	0.0	1.0	1.0	0.02	0.06	0.0	255	3	0.01	0.06	0.0	0.0	0.0	0.0	1.0	1.0	DoS	0	1	0	0	0	0	0	0	0	0
1583	282	161	597	0	0	0	2	0	1	0	0	0	0	0	0	0	0	0	1	1	1	0.0	0.0	0.0	0.0	1.0	0.0	0.0	52	29	0.56	0.06	0.02	0.0	0.0	0.0	0.0	0.0	R2L	0	1	0	0	0	0	0	0	0	0
1584	0	0	0	0	0	0	0	0	0	0	0	0	0	0	0	0	0	0	0	288	4	0.0	0.0	1.0	1.0	0.01	0.06	0.0	255	4	0.02	0.07	0.0	0.0	0.0	0.0	0.99	1.0	DoS	0	1	0	0	0	0	0	0	0	0
1585	0	0	0	0	0	0	0	0	0	0	0	0	0	0	0	0	0	0	0	238	2	0.0	0.0	1.0	1.0	0.01	0.08	0.0	255	2	0.01	0.07	0.0	0.0	0.0	0.0	1.0	1.0	DoS	0	1	0	0	0	0	0	0	0	0
1586	0	0	0	0	0	0	0	0	0	0	0	0	0	0	0	0	0	0	0	295	20	0.0	0.0	1.0	1.0	0.07	0.05	0.0	255	20	0.08	0.05	0.0	0.0	0.0	0.0	1.0	1.0	DoS	0	1	0	0	0	0	0	0	0	0
1587	0	320	8024	0	0	0	0	0	1	0	0	0	0	0	0	0	0	0	0	34	35	0.0	0.0	0.0	0.0	1.0	0.0	0.06	55	231	1.0	0.0	0.02	0.04	0.0	0.0	0.0	0.0	normal	0	1	0	0	0	0	0	0	0	0
1588	0	1008	0	0	0	0	0	0	0	0	0	0	0	0	0	0	0	0	0	115	115	0.0	0.0	0.0	0.0	1.0	0.0	0.0	255	255	1.0	0.0	1.0	0.0	0.0	0.0	0.0	0.0	DoS	1	0	0	0	0	0	0	0	0	0
1589	0	868	0	0	0	0	0	0	0	0	0	0	0	0	0	0	0	0	0	1	1	0.0	0.0	0.0	0.0	1.0	0.0	0.0	148	84	0.29	0.03	0.29	0.02	0.0	0.0	0.0	0.0	normal	0	1	0	0	0	0	0	0	0	0
1590	0	0	0	0	0	0	0	0	0	0	0	0	0	0	0	0	0	0	0	229	3	0.0	0.0	1.0	1.0	0.01	0.06	0.0	255	3	0.01	0.06	0.0	0.0	0.0	0.0	1.0	1.0	DoS	0	1	0	0	0	0	0	0	0	0
1591	0	0	0	0	0	0	0	0	0	0	0	0	0	0	0	0	0	0	0	123	17	0.02	0.18	0.98	0.82	0.14	0.06	0.0	255	17	0.07	0.05	0.0	0.0	0.01	0.18	0.99	0.82	DoS	0	1	0	0	0	0	0	0	0	0
1592	0	0	0	0	0	0	0	0	0	0	0	0	0	0	0	0	0	0	0	286	11	1.0	1.0	0.0	0.0	0.04	0.06	0.0	255	11	0.04	0.06	0.0	0.0	1.0	1.0	0.0	0.0	DoS	0	1	0	0	0	0	0	0	0	0
1593	0	0	0	0	0	0	0	0	0	0	0	0	0	0	0	0	0	0	0	147	15	0.0	0.0	1.0	1.0	0.1	0.05	0.0	255	15	0.06	0.05	0.0	0.0	0.0	0.0	1.0	1.0	DoS	0	1	0	0	0	0	0	0	0	0
1594	1	2599	293	0	0	0	0	0	1	0	0	0	0	0	0	0	0	0	0	3	2	0.0	0.0	0.33	0.0	0.67	0.67	0.0	255	247	0.97	0.04	0.0	0.0	0.0	0.0	0.03	0.0	DoS	0	1	0	0	0	0	0	0	0	0
1595	0	200	1453	0	0	0	0	0	1	0	0	0	0	0	0	0	0	0	0	29	29	0.0	0.0	0.0	0.0	1.0	0.0	0.0	116	255	1.0	0.0	0.01	0.02	0.0	0.0	0.0	0.0	normal	0	1	0	0	0	0	0	0	0	0
1596	0	0	0	0	0	0	0	0	0	0	0	0	0	0	0	0	0	0	0	2	1	0.0	0.0	1.0	1.0	0.5	1.0	0.0	255	1	0.0	0.87	0.85	0.0	0.0	0.0	0.86	1.0	Probe	0	1	0	0	0	0	0	0	0	0
1597	0	214	1478	0	0	0	0	0	1	0	0	0	0	0	0	0	0	0	0	19	19	0.0	0.0	0.0	0.0	1.0	0.0	0.0	232	232	1.0	0.0	0.0	0.0	0.0	0.0	0.0	0.0	normal	0	1	0	0	0	0	0	0	0	0
1598	0	0	0	0	0	0	0	0	0	0	0	0	0	0	0	0	0	0	0	168	8	1.0	1.0	0.0	0.0	0.05	0.09	0.0	255	8	0.03	0.09	0.0	0.0	1.0	1.0	0.0	0.0	DoS	0	1	0	0	0	0	0	0	0	0
1599	0	307	2139	0	0	0	0	0	1	0	0	0	0	0	0	0	0	0	0	11	28	0.0	0.0	0.0	0.0	1.0	0.0	0.07	69	255	1.0	0.0	0.01	0.02	0.0	0.0	0.0	0.0	normal	0	1	0	0	0	0	0	0	0	0
1600	4	30	93	0	0	0	0	0	1	0	0	0	0	0	0	0	0	0	0	1	1	0.0	0.0	0.0	0.0	1.0	0.0	0.0	255	246	0.96	0.01	0.0	0.0	0.0	0.0	0.0	0.0	R2L	0	1	0	0	0	0	0	0	0	0
1601	0	286	1426	0	0	0	0	0	1	0	0	0	0	0	0	0	0	0	0	19	22	0.0	0.0	0.0	0.0	1.0	0.0	0.09	205	255	1.0	0.0	0.0	0.02	0.0	0.0	0.0	0.0	normal	0	1	0	0	0	0	0	0	0	0
1602	0	298	255	0	0	0	0	0	1	0	0	0	0	0	0	0	0	0	0	4	5	0.0	0.0	0.0	0.0	1.0	0.0	0.4	255	255	1.0	0.0	0.0	0.0	0.0	0.0	0.0	0.0	normal	0	1	0	0	0	0	0	0	0	0
1603	0	43	127	0	0	0	0	0	0	0	0	0	0	0	0	0	0	0	0	87	165	0.0	0.0	0.0	0.0	1.0	0.0	0.01	181	109	0.6	0.02	0.01	0.0	0.0	0.0	0.0	0.0	normal	0	0	1	0	0	0	0	0	0	0
1604	0	0	0	0	0	0	0	0	0	0	0	0	0	0	0	0	0	0	0	205	1	0.0	0.0	1.0	1.0	0.0	0.07	0.0	255	1	0.0	0.07	0.0	0.0	0.0	0.0	1.0	1.0	DoS	0	1	0	0	0	0	0	0	0	0
1605	0	222	1012	0	0	0	0	0	1	0	0	0	0	0	0	0	0	0	0	4	6	0.0	0.0	0.0	0.0	1.0	0.0	0.33	255	255	1.0	0.0	0.0	0.0	0.0	0.0	0.0	0.0	normal	0	1	0	0	0	0	0	0	0	0
1606	0	218	983	0	0	0	0	0	1	0	0	0	0	0	0	0	0	0	0	18	18	0.06	0.06	0.0	0.0	1.0	0.0	0.0	255	255	1.0	0.0	0.0	0.0	0.01	0.01	0.0	0.0	normal	0	1	0	0	0	0	0	0	0	0
1607	0	0	44	0	0	0	0	0	0	0	0	0	0	0	0	0	0	0	0	1	1	1.0	1.0	0.0	0.0	1.0	0.0	0.0	255	102	0.4	0.03	0.0	0.0	0.1	0.25	0.11	0.13	DoS	0	1	0	0	0	0	0	0	0	0
1608	0	0	44	0	0	0	0	0	0	0	0	0	0	0	0	0	0	0	0	1	1	1.0	1.0	0.0	0.0	1.0	0.0	0.0	255	140	0.55	0.02	0.0	0.0	0.53	0.47	0.01	0.01	DoS	0	1	0	0	0	0	0	0	0	0
1609	1	0	36	0	0	0	0	0	1	0	0	0	0	0	0	0	0	0	0	3	5	0.0	0.0	1.0	1.0	0.33	1.0	1.0	198	58	0.23	0.03	0.01	0.03	0.0	0.0	0.87	1.0	Probe	0	1	0	0	0	0	0	0	0	0
1610	0	0	15	0	0	0	0	0	0	0	0	0	0	0	0	0	0	0	0	3	6	0.0	0.33	1.0	0.5	0.67	0.67	0.67	255	144	0.56	0.02	0.0	0.0	0.0	0.0	0.45	0.32	Probe	0	1	0	0	0	0	0	0	0	0
1611	7245	0	44	0	0	0	0	0	0	0	0	0	0	0	0	0	0	0	0	1	1	0.0	0.0	0.0	0.0	1.0	0.0	0.0	255	248	0.97	0.02	0.0	0.0	0.27	0.28	0.01	0.0	DoS	0	1	0	0	0	0	0	0	0	0
1612	0	200	16978	0	0	0	0	0	1	0	0	0	0	0	0	0	0	0	0	15	15	0.0	0.0	0.0	0.0	1.0	0.0	0.0	45	255	1.0	0.0	0.02	0.01	0.0	0.0	0.0	0.0	normal	0	1	0	0	0	0	0	0	0	0
1613	0	0	0	0	0	0	0	0	0	0	0	0	0	0	0	0	0	0	0	1	1	1.0	1.0	0.0	0.0	1.0	0.0	0.0	105	1	0.01	1.0	1.0	0.0	1.0	1.0	0.0	0.0	Probe	0	1	0	0	0	0	0	0	0	0
1614	0	1008	0	0	0	0	0	0	0	0	0	0	0	0	0	0	0	0	0	248	248	0.0	0.0	0.0	0.0	1.0	0.0	0.0	255	255	1.0	0.0	1.0	0.0	0.0	0.0	0.0	0.0	DoS	1	0	0	0	0	0	0	0	0	0
1615	0	222	791	0	0	0	0	0	1	0	0	0	0	0	0	0	0	0	0	19	20	0.0	0.0	0.0	0.0	1.0	0.0	0.1	40	255	1.0	0.0	0.03	0.02	0.0	0.0	0.0	0.0	normal	0	1	0	0	0	0	0	0	0	0
1616	8217	0	15	0	0	0	0	0	0	0	0	0	0	0	0	0	0	0	0	1	1	0.0	0.0	0.0	0.0	1.0	0.0	0.0	255	7	0.03	0.85	0.0	0.0	0.0	0.0	0.84	0.0	DoS	0	1	0	0	0	0	0	0	0	0
1617	0	12	0	0	0	0	0	0	0	0	0	0	0	0	0	0	0	0	0	1	1	0.0	0.0	0.0	0.0	1.0	0.0	0.0	1	1	1.0	0.0	1.0	0.0	0.0	0.0	0.0	0.0	R2L	0	1	0	0	0	0	0	0	0	0
1618	4	28	93	0	0	0	0	0	1	0	0	0	0	0	0	0	0	0	0	1	1	0.0	0.0	0.0	0.0	1.0	0.0	0.0	255	162	0.64	0.02	0.0	0.0	0.0	0.0	0.13	0.0	R2L	0	1	0	0	0	0	0	0	0	0
1619	0	122	174	0	0	0	0	1	0	0	0	0	0	0	0	0	0	0	0	1	1	0.0	0.0	0.0	0.0	1.0	0.0	0.0	255	118	0.46	0.02	0.0	0.0	0.0	0.0	0.01	0.03	R2L	0	1	0	0	0	0	0	0	0	0
1620	0	223	317	0	0	0	0	0	1	0	0	0	0	0	0	0	0	0	0	13	16	0.0	0.0	0.0	0.0	1.0	0.0	0.19	255	255	1.0	0.0	0.0	0.0	0.0	0.0	0.0	0.0	normal	0	1	0	0	0	0	0	0	0	0
1621	0	0	0	0	0	0	0	0	0	0	0	0	0	0	0	0	0	0	0	120	12	1.0	1.0	0.0	0.0	0.1	0.06	0.0	255	12	0.05	0.06	0.0	0.0	1.0	1.0	0.0	0.0	DoS	0	1	0	0	0	0	0	0	0	0
1622	0	54	57	0	0	0	0	0	0	0	0	0	0	0	0	0	0	0	0	508	508	0.0	0.0	0.0	0.0	1.0	0.0	0.0	255	255	1.0	0.0	0.86	0.0	0.0	0.0	0.0	0.0	normal	0	0	1	0	0	0	0	0	0	0
1623	0	36	0	0	0	0	0	0	0	0	0	0	0	0	0	0	0	0	0	10	23	0.0	0.0	0.0	0.0	1.0	0.0	0.09	36	101	1.0	0.0	1.0	0.02	0.0	0.0	0.0	0.0	normal	0	0	1	0	0	0	0	0	0	0
1624	4	28	93	0	0	0	0	0	1	0	0	0	0	0	0	0	0	0	0	1	1	0.0	0.0	0.0	0.0	1.0	0.0	0.0	33	33	0.97	0.06	0.03	0.06	0.0	0.0	0.0	0.0	R2L	0	1	0	0	0	0	0	0	0	0
1625	0	286	2178	0	0	0	0	0	1	0	0	0	0	0	0	0	0	0	0	4	4	0.0	0.0	0.0	0.0	1.0	0.0	0.0	168	255	1.0	0.0	0.01	0.04	0.0	0.0	0.0	0.0	normal	0	1	0	0	0	0	0	0	0	0
1626	0	1	0	0	0	0	0	0	0	0	0	0	0	0	0	0	0	0	0	70	10	0.0	0.0	0.0	0.0	0.14	0.87	0.0	255	10	0.04	0.71	0.91	0.0	0.0	0.0	0.09	0.0	normal	0	0	1	0	0	0	0	0	0	0
1627	0	0	0	0	0	0	0	0	0	0	0	0	0	0	0	0	0	0	0	139	3	1.0	1.0	0.0	0.0	0.02	0.09	0.0	255	3	0.01	0.09	0.0	0.0	1.0	1.0	0.0	0.0	DoS	0	1	0	0	0	0	0	0	0	0
1628	0	304	1380	0	0	0	0	0	1	0	0	0	0	0	0	0	0	0	0	7	7	0.0	0.0	0.0	0.0	1.0	0.0	0.0	255	225	0.88	0.02	0.0	0.0	0.0	0.0	0.07	0.0	normal	0	1	0	0	0	0	0	0	0	0
1629	0	233	266	0	0	0	0	0	1	0	0	0	0	0	0	0	0	0	0	27	28	0.0	0.0	0.0	0.0	1.0	0.0	0.07	195	255	1.0	0.0	0.01	0.01	0.0	0.0	0.0	0.0	normal	0	1	0	0	0	0	0	0	0	0
1630	0	45	0	0	0	0	0	0	0	0	0	0	0	0	0	0	0	0	0	2	2	0.0	0.0	0.0	0.0	1.0	0.0	0.0	255	255	1.0	0.0	0.0	0.0	0.0	0.0	0.0	0.0	R2L	0	0	1	0	0	0	0	0	0	0
1631	0	0	0	0	0	0	0	0	0	0	0	0	0	0	0	0	0	0	0	160	10	1.0	1.0	0.0	0.0	0.06	0.09	0.0	255	10	0.04	0.09	0.0	0.0	1.0	1.0	0.0	0.0	DoS	0	1	0	0	0	0	0	0	0	0
1632	0	278	821	0	0	0	0	0	1	0	0	0	0	0	0	0	0	0	0	16	18	0.0	0.0	0.0	0.0	1.0	0.0	0.11	140	255	1.0	0.0	0.01	0.01	0.0	0.0	0.0	0.0	normal	0	1	0	0	0	0	0	0	0	0
1633	0	118	174	0	0	0	0	1	0	0	0	0	0	0	0	0	0	0	0	1	1	0.0	0.0	0.0	0.0	1.0	0.0	0.0	255	255	1.0	0.0	0.0	0.0	0.0	0.0	0.02	0.02	R2L	0	1	0	0	0	0	0	0	0	0
1634	4	31	93	0	0	0	0	0	1	0	0	0	0	0	0	0	0	0	0	2	1	0.0	0.0	0.5	0.0	0.5	1.0	0.0	255	231	0.91	0.02	0.0	0.0	0.0	0.0	0.06	0.0	R2L	0	1	0	0	0	0	0	0	0	0
1635	0	45	79	0	0	0	0	0	0	0	0	0	0	0	0	0	0	0	0	198	197	0.0	0.0	0.0	0.0	0.99	0.01	0.0	255	254	1.0	0.01	0.01	0.0	0.0	0.0	0.0	0.0	normal	0	0	1	0	0	0	0	0	0	0
1636	1	24	306	0	0	0	0	0	0	0	0	0	0	0	0	0	0	0	0	3	1	0.0	0.0	0.67	0.0	0.33	1.0	0.0	225	90	0.35	0.02	0.0	0.02	0.01	0.01	0.86	0.63	Probe	0	1	0	0	0	0	0	0	0	0
1637	0	284	1227	0	0	0	0	0	1	0	0	0	0	0	0	0	0	0	0	2	2	0.0	0.0	0.0	0.0	1.0	0.0	0.0	255	255	1.0	0.0	0.0	0.0	0.0	0.0	0.0	0.0	normal	0	1	0	0	0	0	0	0	0	0
1638	0	304	1697	0	0	0	0	0	1	0	0	0	0	0	0	0	0	0	0	19	29	0.0	0.0	0.0	0.0	1.0	0.0	0.14	176	255	1.0	0.0	0.01	0.02	0.0	0.0	0.0	0.0	normal	0	1	0	0	0	0	0	0	0	0
1639	0	0	0	0	0	0	0	0	0	0	0	0	0	0	0	0	0	0	0	436	1	0.05	1.0	0.95	0.0	0.0	1.0	0.0	255	1	0.0	1.0	0.0	0.0	0.05	1.0	0.95	0.0	Probe	0	1	0	0	0	0	0	0	0	0
1640	0	7	276	0	0	0	0	0	0	0	0	0	0	0	0	0	0	0	0	1	1	0.0	0.0	0.0	0.0	1.0	0.0	0.0	112	8	0.07	0.04	0.01	0.0	0.0	0.0	0.0	0.0	normal	0	1	0	0	0	0	0	0	0	0
1641	0	278	3182	0	0	0	0	0	1	0	0	0	0	0	0	0	0	0	0	6	6	0.0	0.0	0.0	0.0	1.0	0.0	0.0	66	255	1.0	0.0	0.02	0.04	0.0	0.0	0.0	0.0	normal	0	1	0	0	0	0	0	0	0	0
1642	0	124	174	0	0	0	0	1	0	0	0	0	0	0	0	0	0	0	0	2	2	0.0	0.0	0.0	0.0	1.0	0.0	0.0	255	134	0.53	0.02	0.0	0.0	0.0	0.0	0.02	0.03	R2L	0	1	0	0	0	0	0	0	0	0
1643	0	345	2771	0	0	0	0	0	1	0	0	0	0	0	0	0	0	0	0	13	18	0.0	0.0	0.0	0.0	1.0	0.0	0.28	255	255	1.0	0.0	0.0	0.0	0.0	0.0	0.0	0.0	normal	0	1	0	0	0	0	0	0	0	0
1644	0	0	0	0	0	0	0	0	0	0	0	0	0	0	0	0	0	0	0	257	18	0.0	0.0	1.0	1.0	0.07	0.07	0.0	255	18	0.07	0.07	0.0	0.0	0.0	0.0	1.0	1.0	DoS	0	1	0	0	0	0	0	0	0	0
1645	0	0	87	0	0	0	0	0	1	0	0	0	0	0	0	0	0	0	0	1	1	0.0	0.0	0.0	0.0	1.0	0.0	0.0	255	67	0.26	0.02	0.0	0.0	0.0	0.0	0.01	0.03	normal	0	1	0	0	0	0	0	0	0	0
1646	0	220	1881	0	0	0	0	0	1	0	0	0	0	0	0	0	0	0	0	6	22	0.0	0.0	0.0	0.0	1.0	0.0	0.09	144	255	1.0	0.0	0.01	0.03	0.0	0.0	0.0	0.0	normal	0	1	0	0	0	0	0	0	0	0
1647	0	0	0	0	0	0	0	0	0	0	0	0	0	0	0	0	0	0	0	1	11	0.0	0.18	1.0	0.55	1.0	0.0	0.64	17	86	0.35	0.29	0.06	0.02	0.0	0.0	0.82	0.71	Probe	0	1	0	0	0	0	0	0	0	0
1648	0	307	585	0	0	0	0	0	1	0	0	0	0	0	0	0	0	0	0	5	5	0.0	0.0	0.0	0.0	1.0	0.0	0.0	255	255	1.0	0.0	0.0	0.0	0.0	0.0	0.0	0.0	normal	0	1	0	0	0	0	0	0	0	0
1649	0	105	147	0	0	0	0	0	0	0	0	0	0	0	0	0	0	0	0	1	1	0.0	0.0	0.0	0.0	1.0	0.0	0.0	70	69	0.99	0.03	0.03	0.0	0.0	0.0	0.0	0.0	R2L	0	0	1	0	0	0	0	0	0	0
1650	0	311	2936	0	0	0	0	0	1	0	0	0	0	0	0	0	0	0	0	4	9	0.0	0.0	0.0	0.0	1.0	0.0	0.22	255	255	1.0	0.0	0.0	0.0	0.0	0.0	0.0	0.0	normal	0	1	0	0	0	0	0	0	0	0
1651	0	0	0	0	0	0	0	0	0	0	0	0	0	0	0	0	0	0	0	261	4	1.0	1.0	0.0	0.0	0.02	0.06	0.0	255	4	0.02	0.06	0.0	0.0	1.0	1.0	0.0	0.0	DoS	0	1	0	0	0	0	0	0	0	0
1652	0	289	445	0	0	0	0	0	1	0	0	0	0	0	0	0	0	0	0	1	4	0.0	0.0	0.0	0.0	1.0	0.0	1.0	2	255	1.0	0.0	0.5	0.04	0.0	0.0	0.0	0.0	normal	0	1	0	0	0	0	0	0	0	0
1653	1	2599	293	0	0	0	0	0	1	0	0	0	0	0	0	0	0	0	0	2	2	0.0	0.0	0.0	0.0	1.0	0.0	0.0	255	168	0.66	0.13	0.0	0.0	0.0	0.0	0.33	0.0	DoS	0	1	0	0	0	0	0	0	0	0
1654	0	282	1274	0	0	0	0	0	1	0	0	0	0	0	0	0	0	0	0	8	9	0.0	0.0	0.0	0.0	1.0	0.0	0.22	255	255	1.0	0.0	0.0	0.0	0.0	0.0	0.0	0.0	normal	0	1	0	0	0	0	0	0	0	0
1655	0	0	0	0	0	0	0	0	0	0	0	0	0	0	0	0	0	0	0	1	4	0.0	0.0	1.0	1.0	1.0	0.0	1.0	255	18	0.07	0.03	0.0	0.0	0.0	0.0	0.4	1.0	Probe	0	1	0	0	0	0	0	0	0	0
1656	0	243	2107	0	0	0	0	0	1	0	0	0	0	0	0	0	0	0	0	3	3	0.0	0.0	0.0	0.0	1.0	0.0	0.0	91	255	1.0	0.0	0.01	0.02	0.01	0.0	0.0	0.0	normal	0	1	0	0	0	0	0	0	0	0
1657	0	0	0	0	0	0	0	0	0	0	0	0	0	0	0	0	0	0	0	3	19	0.0	0.0	1.0	0.95	0.33	1.0	1.0	73	60	0.26	0.07	0.01	0.03	0.0	0.0	0.89	1.0	Probe	0	1	0	0	0	0	0	0	0	0
1658	0	1	1	0	0	0	0	0	0	0	0	0	0	0	0	0	0	0	0	144	1	0.0	0.0	0.0	0.0	0.01	0.98	0.0	255	1	0.0	0.99	1.0	0.0	0.0	0.0	0.0	0.0	Probe	0	0	1	0	0	0	0	0	0	0
1659	0	236	2438	0	0	0	0	0	1	0	0	0	0	0	0	0	0	0	0	13	13	0.0	0.0	0.0	0.0	1.0	0.0	0.0	105	255	1.0	0.0	0.01	0.02	0.0	0.0	0.0	0.0	normal	0	1	0	0	0	0	0	0	0	0
1660	4	28	93	0	0	0	0	0	1	0	0	0	0	0	0	0	0	0	0	1	1	0.0	0.0	0.0	0.0	1.0	0.0	0.0	46	45	0.96	0.04	0.02	0.04	0.0	0.0	0.0	0.0	R2L	0	1	0	0	0	0	0	0	0	0
1661	0	257	771	0	0	0	0	0	1	0	0	0	0	0	0	0	0	0	0	11	11	0.0	0.0	0.0	0.0	1.0	0.0	0.0	255	255	1.0	0.0	0.0	0.0	0.0	0.0	0.0	0.0	normal	0	1	0	0	0	0	0	0	0	0
1662	282	162	599	0	0	0	2	0	1	0	0	0	0	0	0	0	0	0	1	1	1	0.0	0.0	0.0	0.0	1.0	0.0	0.0	16	6	0.38	0.19	0.06	0.0	0.0	0.0	0.0	0.0	R2L	0	1	0	0	0	0	0	0	0	0
1663	0	0	0	0	0	0	0	0	0	0	0	0	0	0	0	0	0	0	0	236	5	0.01	0.0	0.99	1.0	0.02	0.07	0.0	255	5	0.02	0.08	0.0	0.0	0.01	0.0	0.99	1.0	DoS	0	1	0	0	0	0	0	0	0	0
1664	0	0	0	0	0	0	0	0	0	0	0	0	0	0	0	0	0	0	0	130	19	1.0	1.0	0.0	0.0	0.15	0.06	0.0	255	19	0.07	0.06	0.0	0.0	1.0	1.0	0.0	0.0	DoS	0	1	0	0	0	0	0	0	0	0
1665	1	2599	293	0	0	0	0	0	1	0	0	0	0	0	0	0	0	0	0	2	2	0.0	0.0	0.0	0.0	1.0	0.0	0.0	255	97	0.38	0.14	0.0	0.0	0.0	0.0	0.6	0.0	DoS	0	1	0	0	0	0	0	0	0	0
1666	0	317	1215	0	0	0	0	0	1	0	0	0	0	0	0	0	0	0	0	4	17	0.0	0.0	0.0	0.0	1.0	0.0	0.12	84	255	1.0	0.0	0.01	0.02	0.0	0.0	0.0	0.0	normal	0	1	0	0	0	0	0	0	0	0
1667	0	192	0	0	0	0	0	0	0	0	0	0	0	0	0	0	0	0	0	1	1	0.0	0.0	0.0	0.0	1.0	0.0	0.0	211	54	0.24	0.03	0.24	0.04	0.0	0.0	0.01	0.0	normal	0	1	0	0	0	0	0	0	0	0
1668	0	304	6924	0	0	0	0	0	1	0	0	0	0	0	0	0	0	0	0	8	10	0.0	0.0	0.0	0.0	1.0	0.0	0.3	40	255	1.0	0.0	0.03	0.02	0.0	0.0	0.0	0.0	normal	0	1	0	0	0	0	0	0	0	0
1669	0	0	0	0	0	0	0	0	0	0	0	0	0	0	0	0	0	0	0	218	13	0.0	0.0	1.0	1.0	0.06	0.06	0.0	255	13	0.05	0.07	0.0	0.0	0.0	0.0	1.0	1.0	DoS	0	1	0	0	0	0	0	0	0	0
1670	18	190	634	0	0	0	3	0	1	0	0	0	0	0	0	0	0	0	1	2	1	0.0	0.0	0.0	0.0	0.5	1.0	0.0	226	59	0.26	0.03	0.0	0.0	0.0	0.0	0.0	0.0	normal	0	1	0	0	0	0	0	0	0	0
1671	0	43	71	0	0	0	0	0	0	0	0	0	0	0	0	0	0	0	0	209	212	0.0	0.0	0.0	0.0	1.0	0.0	0.01	255	255	1.0	0.0	0.0	0.0	0.0	0.0	0.0	0.0	normal	0	0	1	0	0	0	0	0	0	0
1672	0	207	1142	0	0	0	0	0	1	0	0	0	0	0	0	0	0	0	0	9	25	0.0	0.0	0.0	0.0	1.0	0.0	0.08	185	255	1.0	0.0	0.01	0.01	0.0	0.0	0.0	0.0	normal	0	1	0	0	0	0	0	0	0	0
1673	0	325	775	0	0	0	0	0	1	0	0	0	0	0	0	0	0	0	0	8	9	0.0	0.0	0.0	0.0	1.0	0.0	0.22	255	255	1.0	0.0	0.0	0.0	0.0	0.0	0.0	0.0	normal	0	1	0	0	0	0	0	0	0	0
1674	281	283618	0	0	0	0	0	0	0	0	0	0	0	0	0	0	0	0	0	2	2	0.0	0.0	0.0	0.0	1.0	0.0	0.0	4	20	1.0	0.0	1.0	0.15	0.0	0.0	0.0	0.0	R2L	0	1	0	0	0	0	0	0	0	0
1675	0	0	48	0	0	0	0	0	0	0	0	0	0	0	0	0	0	0	0	1	24	0.0	0.12	1.0	0.79	1.0	0.0	0.96	53	27	0.51	0.06	0.02	0.0	0.0	0.0	0.64	0.3	Probe	0	1	0	0	0	0	0	0	0	0
1676	0	292	1767	0	0	0	0	0	1	0	0	0	0	0	0	0	0	0	0	10	13	0.0	0.0	0.0	0.0	1.0	0.0	0.15	51	255	1.0	0.0	0.02	0.03	0.02	0.0	0.0	0.0	normal	0	1	0	0	0	0	0	0	0	0
1677	0	300	22669	0	0	0	0	0	1	0	0	0	0	0	0	0	0	0	0	5	5	0.0	0.0	0.0	0.0	1.0	0.0	0.0	255	255	1.0	0.0	0.0	0.0	0.0	0.0	0.0	0.0	normal	0	1	0	0	0	0	0	0	0	0
1678	0	0	0	0	0	0	0	0	0	0	0	0	0	0	0	0	0	0	0	511	1	0.16	0.0	0.84	1.0	0.0	1.0	0.0	255	1	0.0	0.94	0.0	0.0	0.15	0.0	0.85	1.0	Probe	0	1	0	0	0	0	0	0	0	0
1679	0	267	12507	0	0	0	0	0	1	0	0	0	0	0	0	0	0	0	0	7	12	0.0	0.0	0.0	0.0	1.0	0.0	0.17	17	255	1.0	0.0	0.06	0.04	0.0	0.0	0.0	0.0	normal	0	1	0	0	0	0	0	0	0	0
1680	0	253	960	0	0	0	0	0	1	0	0	0	0	0	0	0	0	0	0	9	9	0.0	0.0	0.0	0.0	1.0	0.0	0.0	255	255	1.0	0.0	0.0	0.0	0.0	0.0	0.0	0.0	normal	0	1	0	0	0	0	0	0	0	0
1681	0	184	17500	0	0	0	0	0	1	0	0	0	0	0	0	0	0	0	0	4	4	0.0	0.0	0.0	0.0	1.0	0.0	0.0	136	253	1.0	0.0	0.01	0.03	0.0	0.0	0.0	0.0	normal	0	1	0	0	0	0	0	0	0	0
1682	0	0	0	0	0	0	0	0	0	0	0	0	0	0	0	0	0	0	0	137	17	0.0	0.0	1.0	1.0	0.12	0.06	0.0	255	17	0.07	0.05	0.0	0.0	0.0	0.0	1.0	1.0	DoS	0	1	0	0	0	0	0	0	1	0
1683	0	231	186	0	0	0	0	0	1	0	0	0	0	0	0	0	0	0	0	4	9	0.0	0.0	0.0	0.0	1.0	0.0	0.22	61	255	1.0	0.0	0.02	0.02	0.0	0.0	0.0	0.0	normal	0	1	0	0	0	0	0	0	0	0
1684	0	294	6898	0	0	0	0	0	1	0	0	0	0	0	0	0	0	0	0	19	21	0.0	0.0	0.0	0.0	1.0	0.0	0.1	255	255	1.0	0.0	0.0	0.0	0.0	0.0	0.0	0.0	normal	0	1	0	0	0	0	0	0	0	0
1685	0	0	0	0	0	0	0	0	0	0	0	0	0	0	0	0	0	0	0	211	5	0.0	0.0	1.0	1.0	0.02	0.06	0.0	255	5	0.02	0.06	0.0	0.0	0.0	0.0	1.0	1.0	DoS	0	1	0	0	0	0	0	0	0	0
1686	0	1008	0	0	0	0	0	0	0	0	0	0	0	0	0	0	0	0	0	446	446	0.0	0.0	0.0	0.0	1.0	0.0	0.0	255	255	1.0	0.0	1.0	0.0	0.0	0.0	0.0	0.0	DoS	1	0	0	0	0	0	0	0	0	0
1687	0	0	0	0	0	0	0	0	0	0	0	0	0	0	0	0	0	0	0	111	4	1.0	1.0	0.0	0.0	0.04	0.08	0.0	255	4	0.02	0.06	0.0	0.0	1.0	1.0	0.0	0.0	DoS	0	1	0	0	0	0	0	0	0	0
1688	0	0	0	0	0	0	0	0	0	0	0	0	0	0	0	0	0	0	0	110	5	0.0	0.0	1.0	1.0	0.05	0.06	0.0	255	5	0.02	0.05	0.0	0.0	0.0	0.0	1.0	1.0	DoS	0	1	0	0	0	0	0	0	0	0
1689	0	321	2373	0	0	0	0	0	1	0	0	0	0	0	0	0	0	0	0	6	6	0.0	0.0	0.0	0.0	1.0	0.0	0.0	6	59	1.0	0.0	0.17	0.17	0.0	0.0	0.0	0.0	normal	0	1	0	0	0	0	0	0	0	0
1690	0	1093	330	0	0	0	0	0	1	0	0	0	0	0	0	0	0	0	0	1	2	0.0	0.0	0.0	0.0	1.0	0.0	1.0	168	136	0.51	0.04	0.01	0.01	0.0	0.0	0.0	0.0	normal	0	1	0	0	0	0	0	0	0	0
1691	0	215	301	0	0	0	0	0	1	0	0	0	0	0	0	0	0	0	0	10	10	0.0	0.0	0.0	0.0	1.0	0.0	0.0	255	255	1.0	0.0	0.0	0.0	0.0	0.0	0.0	0.0	normal	0	1	0	0	0	0	0	0	0	0
1692	0	339	397	0	0	0	0	0	1	0	0	0	0	0	0	0	0	0	0	10	21	0.0	0.0	0.0	0.0	1.0	0.0	0.1	255	255	1.0	0.0	0.0	0.0	0.0	0.0	0.0	0.0	normal	0	1	0	0	0	0	0	0	0	0
1693	281	162	599	0	0	0	2	0	1	0	0	0	0	0	0	0	0	0	1	1	1	0.0	0.0	0.0	0.0	1.0	0.0	0.0	255	1	0.0	0.08	0.0	0.0	0.0	0.0	1.0	0.0	R2L	0	1	0	0	0	0	0	0	0	0
1694	0	192	0	0	0	0	0	0	0	0	0	0	0	0	0	0	0	0	0	2	2	0.0	0.0	0.0	0.0	1.0	0.0	0.0	96	68	0.67	0.05	0.67	0.03	0.0	0.0	0.0	0.0	normal	0	1	0	0	0	0	0	0	0	0
1695	0	228	1742	0	0	0	0	0	1	0	0	0	0	0	0	0	0	0	0	10	10	0.0	0.0	0.0	0.0	1.0	0.0	0.0	255	255	1.0	0.0	0.0	0.0	0.0	0.0	0.0	0.0	normal	0	1	0	0	0	0	0	0	0	0
1696	0	0	0	0	0	0	0	0	0	0	0	0	0	0	0	0	0	0	0	130	13	1.0	1.0	0.0	0.0	0.1	0.07	0.0	255	13	0.05	0.07	0.0	0.0	1.0	1.0	0.0	0.0	DoS	0	1	0	0	0	0	0	0	0	0
1697	0	227	12825	0	0	0	0	0	1	0	0	0	0	0	0	0	0	0	0	10	11	0.0	0.0	0.0	0.0	1.0	0.0	0.18	125	255	1.0	0.0	0.01	0.02	0.0	0.0	0.0	0.0	normal	0	1	0	0	0	0	0	0	0	0
1698	0	0	0	0	0	0	0	0	0	0	0	0	0	0	0	0	0	0	0	4	8	0.0	0.0	1.0	0.88	0.25	1.0	0.88	193	84	0.33	0.03	0.01	0.02	0.0	0.0	0.88	0.67	Probe	0	1	0	0	0	0	0	0	0	0
1699	0	0	0	0	0	0	0	0	0	0	0	0	0	0	0	0	0	0	0	192	15	1.0	1.0	0.0	0.0	0.08	0.08	0.0	255	15	0.06	0.08	0.0	0.0	1.0	1.0	0.0	0.0	DoS	0	1	0	0	0	0	0	0	0	0
1700	0	564	0	0	0	0	0	0	0	0	0	0	0	0	0	0	0	0	0	1	1	0.0	0.0	0.0	0.0	1.0	0.0	0.0	1	1	1.0	0.0	1.0	0.0	0.0	0.0	0.0	0.0	DoS	1	0	0	0	0	0	0	0	0	0
1701	283	162	599	0	0	0	2	0	1	0	0	0	0	0	0	0	0	0	1	1	1	0.0	0.0	0.0	0.0	1.0	0.0	0.0	255	99	0.39	0.03	0.01	0.0	0.02	0.0	0.01	0.0	R2L	0	1	0	0	0	0	0	0	0	0
1702	0	340	190	0	0	0	0	0	1	0	0	0	0	0	0	0	0	0	0	2	2	0.0	0.0	0.0	0.0	1.0	0.0	0.0	255	255	1.0	0.0	0.0	0.0	0.0	0.0	0.0	0.0	normal	0	1	0	0	0	0	0	0	0	0
1703	1	2599	293	0	0	0	0	0	1	0	0	0	0	0	0	0	0	0	0	3	3	0.0	0.0	0.0	0.0	1.0	0.0	0.0	255	95	0.37	0.14	0.0	0.0	0.0	0.0	0.61	0.0	DoS	0	1	0	0	0	0	0	0	0	0
1704	0	0	83	0	0	0	0	0	1	0	0	0	0	0	0	0	0	0	0	2	1	0.0	0.0	0.0	0.0	0.5	1.0	0.0	255	125	0.49	0.03	0.0	0.0	0.0	0.0	0.0	0.0	normal	0	1	0	0	0	0	0	0	0	0
1705	0	0	0	0	0	0	0	0	0	0	0	0	0	0	0	0	0	0	0	188	10	1.0	1.0	0.0	0.0	0.05	0.08	0.0	255	10	0.04	0.08	0.0	0.0	1.0	1.0	0.0	0.0	DoS	0	1	0	0	0	0	0	0	0	0
1706	0	0	0	0	0	0	0	0	0	0	0	0	0	0	0	0	0	0	0	224	10	0.0	0.0	1.0	1.0	0.04	0.06	0.0	255	10	0.04	0.07	0.0	0.0	0.0	0.0	1.0	1.0	DoS	0	1	0	0	0	0	0	0	0	0
1707	0	44	136	0	0	0	0	0	0	0	0	0	0	0	0	0	0	0	0	87	166	0.0	0.0	0.0	0.0	1.0	0.0	0.01	255	255	1.0	0.0	0.0	0.0	0.0	0.0	0.0	0.0	normal	0	0	1	0	0	0	0	0	0	0
1708	0	44	115	0	0	0	0	0	0	0	0	0	0	0	0	0	0	0	0	1	2	0.0	0.0	0.0	0.0	1.0	0.0	1.0	255	226	0.89	0.01	0.0	0.0	0.0	0.0	0.04	0.0	normal	0	0	1	0	0	0	0	0	0	0
1709	0	0	15	0	0	0	0	0	0	0	0	0	0	0	0	0	0	0	0	4	4	0.0	0.0	0.75	0.5	0.5	0.75	0.5	129	85	0.33	0.04	0.01	0.02	0.0	0.0	0.89	0.69	Probe	0	1	0	0	0	0	0	0	0	0
1710	0	189	45284	0	0	0	0	0	1	0	0	0	0	0	0	0	0	0	0	20	20	0.0	0.0	0.0	0.0	1.0	0.0	0.0	255	255	1.0	0.0	0.0	0.0	0.0	0.0	0.0	0.0	normal	0	1	0	0	0	0	0	0	0	0
1711	0	1281	484	0	0	0	0	0	1	0	0	0	0	0	0	0	0	0	0	1	4	0.0	0.0	0.0	0.0	1.0	0.0	1.0	255	10	0.04	0.02	0.0	0.0	0.0	0.0	0.0	0.0	normal	0	1	0	0	0	0	0	0	0	0
1712	0	105	145	0	0	0	0	0	0	0	0	0	0	0	0	0	0	0	0	3	3	0.0	0.0	0.0	0.0	1.0	0.0	0.0	255	254	1.0	0.01	0.0	0.0	0.0	0.0	0.0	0.0	normal	0	0	1	0	0	0	0	0	0	0
1713	0	223	397	0	0	0	0	0	1	0	0	0	0	0	0	0	0	0	0	12	13	0.0	0.0	0.0	0.0	1.0	0.0	0.15	255	255	1.0	0.0	0.0	0.0	0.0	0.0	0.0	0.0	normal	0	1	0	0	0	0	0	0	0	0
1714	0	240	796	0	0	0	0	0	1	0	0	0	0	0	0	0	0	0	0	6	6	0.0	0.0	0.0	0.0	1.0	0.0	0.0	6	255	1.0	0.0	0.17	0.02	0.0	0.0	0.0	0.0	normal	0	1	0	0	0	0	0	0	0	0
1715	0	44	44	0	0	0	0	0	0	0	0	0	0	0	0	0	0	0	0	118	182	0.0	0.0	0.0	0.0	1.0	0.0	0.01	255	228	0.89	0.01	0.01	0.0	0.0	0.0	0.0	0.0	normal	0	0	1	0	0	0	0	0	0	0
1716	0	44	78	0	0	0	0	0	0	0	0	0	0	0	0	0	0	0	0	205	205	0.0	0.0	0.0	0.0	1.0	0.0	0.0	255	243	0.95	0.01	0.01	0.0	0.0	0.0	0.0	0.0	normal	0	0	1	0	0	0	0	0	0	0
1717	0	0	0	0	0	0	0	0	0	0	0	0	0	0	0	0	0	0	0	204	3	0.0	0.0	1.0	1.0	0.01	0.07	0.0	255	3	0.01	0.07	0.0	0.0	0.0	0.0	1.0	1.0	DoS	0	1	0	0	0	0	0	0	0	0
1718	0	293	655	0	0	0	0	0	1	0	0	0	0	0	0	0	0	0	0	5	6	0.0	0.0	0.0	0.0	1.0	0.0	0.33	255	255	1.0	0.0	0.0	0.0	0.0	0.0	0.0	0.0	normal	0	1	0	0	0	0	0	0	0	0
1719	0	121	174	0	0	0	0	1	0	0	0	0	0	0	0	0	0	0	0	1	1	0.0	0.0	0.0	0.0	1.0	0.0	0.0	255	39	0.15	0.02	0.0	0.0	0.0	0.0	0.01	0.05	R2L	0	1	0	0	0	0	0	0	0	0
1720	0	1	1	0	0	0	0	0	0	0	0	0	0	0	0	0	0	0	0	94	1	0.0	0.0	0.0	0.0	0.01	0.96	0.0	255	1	0.0	0.64	1.0	0.0	0.0	0.0	0.0	0.0	Probe	0	0	1	0	0	0	0	0	0	0
1721	0	357	1158	0	0	0	0	0	1	0	0	0	0	0	0	0	0	0	0	3	7	0.0	0.0	0.0	0.0	1.0	0.0	0.43	3	243	1.0	0.0	0.33	0.04	0.0	0.0	0.0	0.0	normal	0	1	0	0	0	0	0	0	0	0
1722	0	105	146	0	0	0	0	0	0	0	0	0	0	0	0	0	0	0	0	2	2	0.0	0.0	0.0	0.0	1.0	0.0	0.0	204	203	1.0	0.01	0.0	0.0	0.0	0.0	0.0	0.0	R2L	0	0	1	0	0	0	0	0	0	0
1723	0	14	37	0	0	0	0	0	0	0	0	0	0	0	0	0	0	0	0	1	1	0.0	0.0	0.0	0.0	1.0	0.0	0.0	70	8	0.06	0.09	0.01	0.25	0.0	0.0	0.0	0.0	normal	0	1	0	0	0	0	1	0	0	0
1724	0	0	0	0	0	0	0	0	0	0	0	0	0	0	0	0	0	0	0	458	1	0.16	0.0	0.84	1.0	0.0	1.0	0.0	255	1	0.0	0.94	0.0	0.0	0.15	0.0	0.85	1.0	Probe	0	1	0	0	0	0	0	0	0	0
1725	904	55044	0	0	0	0	0	0	1	0	0	0	0	0	0	0	0	0	0	71	71	0.01	0.01	0.97	0.97	1.0	0.0	0.0	255	255	1.0	0.0	0.0	0.0	0.0	0.0	0.27	0.27	DoS	0	1	0	0	0	0	0	0	0	0
1726	0	47	0	0	0	0	0	0	0	0	0	0	0	0	0	0	0	0	0	4	4	0.0	0.0	0.0	0.0	1.0	0.0	0.0	255	254	1.0	0.01	0.0	0.0	0.0	0.0	0.0	0.0	R2L	0	0	1	0	0	0	0	0	0	0
1727	0	1008	0	0	0	0	0	0	0	0	0	0	0	0	0	0	0	0	0	205	205	0.0	0.0	0.0	0.0	1.0	0.0	0.0	255	255	1.0	0.0	1.0	0.0	0.0	0.0	0.0	0.0	DoS	1	0	0	0	0	0	0	0	0	0
1728	9	1069	339	0	0	0	0	0	1	0	0	0	0	0	0	0	0	0	0	1	2	0.0	0.0	0.0	0.0	1.0	0.0	1.0	255	148	0.58	0.02	0.0	0.0	0.0	0.0	0.0	0.0	normal	0	1	0	0	0	0	0	0	0	0
1729	0	0	0	0	0	0	0	0	0	0	0	0	0	0	0	0	0	0	0	210	19	0.0	0.0	1.0	1.0	0.09	0.06	0.0	255	19	0.07	0.06	0.0	0.0	0.0	0.0	1.0	1.0	DoS	0	1	0	0	0	0	0	0	0	0
1730	0	54	55	0	0	0	0	0	0	0	0	0	0	0	0	0	0	0	0	511	511	0.0	0.0	0.0	0.0	1.0	0.0	0.0	255	255	1.0	0.0	0.85	0.0	0.0	0.0	0.0	0.0	normal	0	0	1	0	0	0	0	0	0	0
1731	0	226	2532	0	0	0	0	0	1	0	0	0	0	0	0	0	0	0	0	2	4	0.0	0.0	0.0	0.0	1.0	0.0	0.75	52	255	1.0	0.0	0.02	0.02	0.0	0.0	0.0	0.0	normal	0	1	0	0	0	0	0	0	0	0
1732	2077	72564	0	0	0	0	0	0	1	0	0	0	0	0	0	0	0	0	0	9	9	0.0	0.0	1.0	1.0	1.0	0.0	0.0	255	232	0.91	0.02	0.0	0.0	0.0	0.0	0.1	0.11	DoS	0	1	0	0	0	0	0	0	0	0
1733	0	0	0	0	0	0	0	0	0	0	0	0	0	0	0	0	0	0	0	28	8	0.04	0.0	0.96	1.0	0.29	0.07	0.0	255	8	0.03	0.05	0.0	0.0	0.0	0.0	0.87	1.0	DoS	0	1	0	0	0	0	0	0	0	0
1734	0	0	0	0	0	0	0	0	0	0	0	0	0	0	0	0	0	0	0	126	1	0.0	0.0	1.0	1.0	0.01	0.06	0.0	255	1	0.0	0.06	0.0	0.0	0.0	0.0	1.0	1.0	DoS	0	1	0	0	0	0	0	0	0	0
1735	0	120	174	0	0	0	0	1	0	0	0	0	0	0	0	0	0	0	0	1	1	0.0	0.0	0.0	0.0	1.0	0.0	0.0	255	254	1.0	0.01	0.0	0.0	0.01	0.01	0.02	0.02	R2L	0	1	0	0	0	0	0	0	0	0
1736	0	328	4732	0	0	0	0	0	1	0	0	0	0	0	0	0	0	0	0	5	5	0.0	0.0	0.0	0.0	1.0	0.0	0.0	25	255	1.0	0.0	0.04	0.01	0.0	0.0	0.0	0.0	normal	0	1	0	0	0	0	0	0	0	0
1737	0	0	0	0	0	0	0	0	0	0	0	0	0	0	0	0	0	0	0	145	19	0.0	0.0	1.0	1.0	0.13	0.06	0.0	255	19	0.07	0.05	0.0	0.0	0.0	0.0	1.0	1.0	DoS	0	1	0	0	0	0	0	0	0	0
1738	0	44	79	0	0	0	0	0	0	0	0	0	0	0	0	0	0	0	0	72	72	0.0	0.0	0.0	0.0	1.0	0.0	0.0	255	253	0.99	0.01	0.01	0.0	0.0	0.0	0.0	0.0	normal	0	0	1	0	0	0	0	0	0	0
1739	0	105	0	0	0	0	0	0	0	0	0	0	0	0	0	0	0	0	0	4	4	0.0	0.0	0.0	0.0	1.0	0.0	0.0	255	253	0.99	0.01	0.0	0.0	0.0	0.0	0.0	0.0	normal	0	0	1	0	0	0	0	0	0	0
1740	0	1032	0	0	0	0	0	0	0	0	0	0	0	0	0	0	0	0	0	388	388	0.0	0.0	0.0	0.0	1.0	0.0	0.0	255	255	1.0	0.0	1.0	0.0	0.0	0.0	0.0	0.0	DoS	1	0	0	0	0	0	0	0	0	0
1741	0	348	7478	0	0	0	0	0	1	0	0	0	0	0	0	0	0	0	0	3	9	0.0	0.0	0.0	0.0	1.0	0.0	0.22	45	255	1.0	0.0	0.02	0.01	0.0	0.0	0.0	0.0	normal	0	1	0	0	0	0	0	0	0	0
1742	3	28	93	0	0	0	0	0	1	0	0	0	0	0	0	0	0	0	0	1	1	0.0	0.0	0.0	0.0	1.0	0.0	0.0	255	247	0.97	0.01	0.0	0.0	0.0	0.0	0.02	0.0	R2L	0	1	0	0	0	0	0	0	0	0
1743	0	0	0	0	0	0	0	0	0	0	0	0	0	0	0	0	0	0	0	140	11	1.0	1.0	0.0	0.0	0.08	0.06	0.0	255	11	0.04	0.07	0.0	0.0	0.99	1.0	0.0	0.0	DoS	0	1	0	0	0	0	0	0	0	0
1744	0	0	0	0	0	0	0	0	0	0	0	0	0	0	0	0	0	0	0	228	2	0.0	0.0	1.0	1.0	0.01	0.06	0.0	255	2	0.01	0.07	0.0	0.0	0.0	0.0	1.0	1.0	DoS	0	1	0	0	0	0	0	0	0	0
1745	0	286	1378	0	0	0	0	0	1	0	0	0	0	0	0	0	0	0	0	2	2	0.0	0.0	0.0	0.0	1.0	0.0	0.0	2	2	1.0	0.0	0.5	0.0	0.0	0.0	0.0	0.0	normal	0	1	0	0	0	0	0	0	0	0
1746	0	210	303	0	0	0	0	0	1	0	0	0	0	0	0	0	0	0	0	1	2	0.0	0.0	0.0	0.0	1.0	0.0	1.0	95	255	1.0	0.0	0.01	0.03	0.0	0.0	0.0	0.0	normal	0	1	0	0	0	0	0	0	0	0
1747	2074	72564	0	0	0	0	0	0	1	0	0	0	0	0	0	0	0	0	0	8	8	0.0	0.0	1.0	1.0	1.0	0.0	0.0	255	233	0.91	0.02	0.0	0.0	0.0	0.0	0.14	0.15	DoS	0	1	0	0	0	0	0	0	0	0
1748	0	161	866	0	0	0	0	0	1	0	0	0	0	0	0	0	0	0	0	1	39	0.0	0.0	0.0	0.0	1.0	0.0	0.08	2	255	1.0	0.0	0.5	0.07	0.0	0.0	0.0	0.0	normal	0	1	0	0	0	0	0	0	0	0
1749	0	1008	0	0	0	0	0	0	0	0	0	0	0	0	0	0	0	0	0	275	275	0.0	0.0	0.0	0.0	1.0	0.0	0.0	255	255	1.0	0.0	1.0	0.0	0.0	0.0	0.0	0.0	DoS	1	0	0	0	0	0	0	0	0	0
1750	0	18	0	0	0	0	0	0	0	0	0	0	0	0	0	0	0	0	0	1	1	0.0	0.0	0.0	0.0	1.0	0.0	0.0	1	166	1.0	0.0	1.0	1.0	0.0	0.0	0.0	0.0	Probe	1	0	0	0	0	0	0	0	0	0
1751	0	0	0	0	0	0	0	0	0	0	0	0	0	0	0	0	0	0	0	118	12	0.0	0.0	1.0	1.0	0.1	0.06	0.0	255	12	0.05	0.05	0.0	0.0	0.0	0.0	1.0	1.0	DoS	0	1	0	0	0	0	0	0	0	0
1752	0	327	270	0	0	0	0	0	1	0	0	0	0	0	0	0	0	0	0	2	2	0.0	0.0	0.0	0.0	1.0	0.0	0.0	255	126	0.49	0.02	0.0	0.0	0.0	0.0	0.0	0.0	normal	0	1	0	0	0	0	0	0	0	0
1753	0	328	516	0	0	0	0	0	1	0	0	0	0	0	0	0	0	0	0	3	3	0.0	0.0	0.0	0.0	1.0	0.0	0.0	43	255	1.0	0.0	0.02	0.02	0.0	0.0	0.0	0.0	normal	0	1	0	0	0	0	0	0	0	0
1754	0	1	1	0	0	0	0	0	0	0	0	0	0	0	0	0	0	0	0	77	1	0.0	0.0	0.0	0.0	0.01	0.83	0.0	255	1	0.0	0.52	0.98	0.0	0.0	0.0	0.02	0.0	Probe	0	0	1	0	0	0	0	0	0	0
1755	0	0	0	0	0	0	0	0	0	0	0	0	0	0	0	0	0	0	0	221	19	0.0	0.0	1.0	1.0	0.09	0.08	0.0	255	19	0.07	0.08	0.0	0.0	0.0	0.0	1.0	1.0	DoS	0	1	0	0	0	0	0	0	0	0
1756	1	2599	293	0	0	0	0	0	1	0	0	0	0	0	0	0	0	0	0	2	2	0.0	0.0	0.0	0.0	1.0	0.0	0.0	255	129	0.51	0.15	0.0	0.0	0.0	0.0	0.48	0.0	DoS	0	1	0	0	0	0	0	0	0	0
1757	0	223	3763	0	0	0	0	0	1	0	0	0	0	0	0	0	0	0	0	14	16	0.0	0.0	0.0	0.0	1.0	0.0	0.19	14	255	1.0	0.0	0.07	0.04	0.0	0.0	0.0	0.0	normal	0	1	0	0	0	0	0	0	0	0
1758	0	1032	0	0	0	0	0	0	0	0	0	0	0	0	0	0	0	0	0	121	121	0.0	0.0	0.0	0.0	1.0	0.0	0.0	255	255	1.0	0.0	1.0	0.0	0.0	0.0	0.0	0.0	DoS	1	0	0	0	0	0	0	0	0	0
1759	0	0	0	0	0	0	0	0	0	0	0	0	0	0	0	0	0	0	0	127	16	1.0	1.0	0.0	0.0	0.13	0.06	0.0	255	16	0.06	0.06	0.0	0.0	1.0	1.0	0.0	0.0	DoS	0	1	0	0	0	0	0	0	0	0
1760	0	0	0	0	0	0	0	0	0	0	0	0	0	0	0	0	0	0	0	511	1	0.07	0.0	0.93	1.0	0.0	1.0	0.0	255	1	0.0	1.0	0.0	0.0	0.0	0.0	1.0	1.0	Probe	0	1	0	0	0	0	0	0	0	0
1761	0	36	0	0	0	0	0	0	0	0	0	0	0	0	0	0	0	0	0	1	1	0.0	0.0	0.0	0.0	1.0	0.0	0.0	204	54	0.26	0.04	0.26	0.0	0.01	0.0	0.0	0.0	normal	1	0	0	0	0	0	0	0	0	0
1762	0	48	0	0	0	0	0	0	0	0	0	0	0	0	0	0	0	0	0	5	5	0.0	0.0	0.0	0.0	1.0	0.0	0.0	255	255	1.0	0.0	0.0	0.0	0.0	0.0	0.0	0.0	R2L	0	0	1	0	0	0	0	0	0	0
1763	0	0	0	0	0	0	0	0	0	0	0	0	0	0	0	0	0	0	0	509	1	0.0	0.0	1.0	1.0	0.0	1.0	0.0	255	1	0.0	1.0	0.0	0.0	0.0	0.0	0.99	1.0	Probe	0	1	0	0	0	0	0	0	0	0
1764	0	307	241	0	0	0	0	0	1	0	0	0	0	0	0	0	0	0	0	2	24	0.0	0.0	0.0	0.0	1.0	0.0	0.25	52	251	1.0	0.0	0.02	0.04	0.0	0.0	0.0	0.0	normal	0	1	0	0	0	0	0	0	0	0
1765	0	0	0	0	0	0	0	0	0	0	0	0	0	0	0	0	0	0	0	231	18	1.0	1.0	0.0	0.0	0.08	0.06	0.0	255	18	0.07	0.07	0.0	0.0	1.0	1.0	0.0	0.0	DoS	0	1	0	0	0	0	0	0	0	0
1766	0	261	3719	0	0	0	0	0	1	0	0	0	0	0	0	0	0	0	0	1	1	0.0	0.0	0.0	0.0	1.0	0.0	0.0	1	159	1.0	0.0	1.0	0.04	0.0	0.0	0.0	0.0	normal	0	1	0	0	0	0	0	0	0	0
1767	0	6601	0	0	0	0	0	0	0	0	0	0	0	0	0	0	0	0	0	19	1	0.05	0.0	0.0	0.0	0.05	0.21	0.0	255	1	0.0	0.02	0.11	0.0	0.0	0.0	0.0	0.0	normal	0	1	0	0	0	0	0	0	0	0
1768	4	28	93	0	0	0	0	0	1	0	0	0	0	0	0	0	0	0	0	1	1	0.0	0.0	0.0	0.0	1.0	0.0	0.0	239	220	0.92	0.01	0.0	0.0	0.0	0.0	0.04	0.0	R2L	0	1	0	0	0	0	0	0	0	0
1769	0	328	3874	0	0	0	0	0	1	0	0	0	0	0	0	0	0	0	0	8	8	0.0	0.0	0.0	0.0	1.0	0.0	0.0	8	255	1.0	0.0	0.12	0.06	0.0	0.0	0.0	0.0	normal	0	1	0	0	0	0	0	0	0	0
1770	0	221	2379	0	0	0	0	0	1	0	0	0	0	0	0	0	0	0	0	8	8	0.0	0.0	0.0	0.0	1.0	0.0	0.0	255	255	1.0	0.0	0.0	0.0	0.0	0.0	0.0	0.0	normal	0	1	0	0	0	0	0	0	0	0
1771	0	263	9902	0	0	0	0	0	1	0	0	0	0	0	0	0	0	0	0	1	1	0.0	0.0	0.0	0.0	1.0	0.0	0.0	164	255	1.0	0.0	0.01	0.02	0.0	0.0	0.0	0.0	normal	0	1	0	0	0	0	0	0	0	0
1772	0	577	3124	0	0	0	0	0	1	0	0	0	0	0	0	0	0	0	0	1	2	0.0	0.0	0.0	0.0	1.0	0.0	1.0	20	255	1.0	0.0	0.05	0.03	0.0	0.0	0.0	0.0	normal	0	1	0	0	0	0	0	0	0	0
1773	1	2599	293	0	0	0	0	0	1	0	0	0	0	0	0	0	0	0	0	2	2	0.0	0.0	0.0	0.0	1.0	0.0	0.0	255	82	0.32	0.14	0.0	0.0	0.0	0.0	0.66	0.0	DoS	0	1	0	0	0	0	0	0	0	0
1774	0	0	44	0	0	0	0	0	0	0	0	0	0	0	0	0	0	0	0	1	1	1.0	1.0	0.0	0.0	1.0	0.0	0.0	255	115	0.45	0.03	0.0	0.0	0.15	0.34	0.11	0.11	DoS	0	1	0	0	0	0	0	0	0	0
1775	0	0	0	0	0	0	0	0	0	0	0	0	0	0	0	0	0	0	0	138	7	0.0	0.0	1.0	1.0	0.05	0.06	0.0	255	7	0.03	0.05	0.0	0.0	0.0	0.0	1.0	1.0	DoS	0	1	0	0	0	0	0	0	0	0
1776	2	4485	1125	0	0	0	0	0	1	0	0	0	1	0	0	1	0	0	0	1	1	0.0	0.0	0.0	0.0	1.0	0.0	0.0	255	1	0.0	0.01	0.0	0.0	0.0	0.0	0.0	0.0	R2L	0	1	0	0	0	0	0	0	0	0
1777	0	0	0	0	0	0	0	0	0	0	0	0	0	0	0	0	0	0	0	1	1	0.0	0.0	1.0	1.0	1.0	0.0	0.0	255	1	0.0	0.95	0.94	0.0	0.0	0.0	0.94	1.0	normal	0	1	0	0	0	0	0	0	0	0
1778	0	263	347	0	0	0	0	0	1	0	0	0	0	0	0	0	0	0	0	1	1	0.0	0.0	0.0	0.0	1.0	0.0	0.0	35	255	1.0	0.0	0.03	0.06	0.0	0.0	0.0	0.0	normal	0	1	0	0	0	0	0	0	0	0
1779	0	26	157	0	0	0	0	1	0	0	0	0	0	0	0	0	0	0	1	1	1	0.0	0.0	0.0	0.0	1.0	0.0	0.0	165	79	0.48	0.02	0.01	0.0	0.0	0.0	0.0	0.0	R2L	0	1	0	0	0	0	0	0	0	0
1780	0	0	0	0	0	0	0	0	0	0	0	0	0	0	0	0	0	0	0	219	3	0.03	0.0	0.97	1.0	0.01	0.07	0.0	255	3	0.01	0.07	0.0	0.0	0.16	0.0	0.84	1.0	DoS	0	1	0	0	0	0	0	0	0	0
1781	0	18	0	0	0	0	0	0	0	0	0	0	0	0	0	0	0	0	0	1	1	0.0	0.0	0.0	0.0	1.0	0.0	0.0	1	37	1.0	0.0	1.0	1.0	0.0	0.0	0.0	0.0	Probe	1	0	0	0	0	0	0	0	0	0
1782	0	248	1190	0	0	0	0	0	1	0	0	0	0	0	0	0	0	0	0	21	33	0.0	0.0	0.0	0.0	1.0	0.0	0.09	147	255	1.0	0.0	0.01	0.04	0.0	0.0	0.0	0.0	normal	0	1	0	0	0	0	0	0	0	0
1783	0	0	0	0	0	0	0	0	0	0	0	0	0	0	0	0	0	0	0	62	62	1.0	1.0	0.0	0.0	1.0	0.0	0.0	255	255	1.0	0.0	0.0	0.0	0.81	0.81	0.16	0.16	DoS	0	1	0	0	0	0	0	0	0	0
1784	0	0	0	0	0	0	0	0	0	0	0	0	0	0	0	0	0	0	0	121	16	0.0	0.0	1.0	1.0	0.13	0.07	0.0	255	16	0.06	0.06	0.0	0.0	0.15	0.0	0.85	1.0	DoS	0	1	0	0	0	0	0	0	0	0
1785	0	0	0	0	0	0	0	0	0	0	0	0	0	0	0	0	0	0	0	209	6	0.0	0.0	1.0	1.0	0.03	0.06	0.0	255	6	0.02	0.06	0.0	0.0	0.0	0.0	1.0	1.0	DoS	0	1	0	0	0	0	0	0	0	0
1786	0	2138	328	0	0	0	0	0	1	0	0	0	0	0	0	0	0	0	0	1	2	0.0	0.0	0.0	0.0	1.0	0.0	1.0	204	224	0.88	0.02	0.0	0.01	0.0	0.0	0.0	0.0	normal	0	1	0	0	0	0	0	0	0	0
1787	0	105	146	0	0	0	0	0	0	0	0	0	0	0	0	0	0	0	0	2	2	0.0	0.0	0.0	0.0	1.0	0.0	0.0	250	248	0.99	0.01	0.0	0.0	0.0	0.0	0.0	0.0	normal	0	0	1	0	0	0	0	0	0	0
1788	0	615	0	0	0	0	0	0	0	0	0	0	0	0	0	0	0	0	0	2	2	0.0	0.0	0.0	0.0	1.0	0.0	0.0	173	16	0.09	0.09	0.09	0.0	0.0	0.0	0.02	0.0	normal	0	1	0	0	0	0	0	0	0	0
1789	0	251	267	0	0	0	0	0	1	0	0	0	0	0	0	0	0	0	0	4	4	0.0	0.0	0.0	0.0	1.0	0.0	0.0	75	255	1.0	0.0	0.01	0.03	0.0	0.0	0.0	0.0	normal	0	1	0	0	0	0	0	0	0	0
1790	0	0	0	0	0	0	0	0	0	0	0	0	0	0	0	0	0	0	0	275	9	0.0	0.0	1.0	1.0	0.03	0.07	0.0	255	9	0.04	0.07	0.0	0.0	0.0	0.0	1.0	1.0	DoS	0	1	0	0	0	0	0	0	0	0
1791	7542	0	44	0	0	0	0	0	0	0	0	0	0	0	0	0	0	0	0	1	1	0.0	0.0	0.0	0.0	1.0	0.0	0.0	255	172	0.67	0.31	0.0	0.0	0.5	0.74	0.3	0.01	DoS	0	1	0	0	0	0	0	0	0	0
1792	0	20	0	0	0	0	0	0	0	0	0	0	0	0	0	0	0	0	0	1	55	0.0	0.0	0.0	0.0	1.0	0.0	1.0	3	103	1.0	0.0	1.0	0.25	0.0	0.0	0.0	0.0	Probe	1	0	0	0	0	0	0	0	0	0
1793	0	223	269	0	0	0	0	0	1	0	0	0	0	0	0	0	0	0	0	2	2	0.0	0.0	0.0	0.0	1.0	0.0	0.0	82	255	1.0	0.0	0.01	0.03	0.0	0.0	0.0	0.0	normal	0	1	0	0	0	0	0	0	0	0
1794	0	0	0	0	0	0	0	0	0	0	0	0	0	0	0	0	0	0	0	1	3	0.0	0.0	1.0	1.0	1.0	0.0	1.0	161	28	0.17	0.03	0.01	0.0	0.01	0.0	0.87	1.0	Probe	0	1	0	0	0	0	0	0	0	0
1795	0	1103	496	0	0	0	0	0	1	0	0	0	0	0	0	0	0	0	0	1	5	0.0	0.0	0.0	0.0	1.0	0.0	1.0	255	2	0.01	0.01	0.0	0.0	0.01	0.0	0.05	0.0	normal	0	1	0	0	0	0	0	0	0	0
1796	7320	0	44	0	0	0	0	0	0	0	0	0	0	0	0	0	0	0	0	1	1	0.0	0.0	0.0	0.0	1.0	0.0	0.0	255	237	0.93	0.02	0.0	0.0	0.33	0.36	0.08	0.04	DoS	0	1	0	0	0	0	0	0	0	0
1797	0	0	0	0	0	0	0	0	0	0	0	0	0	0	0	0	0	0	0	447	1	0.07	0.0	0.91	1.0	0.0	1.0	0.0	255	1	0.0	1.0	0.0	0.0	0.05	0.0	0.92	1.0	Probe	0	1	0	0	0	0	0	0	0	0
1798	4	1676	361	0	0	0	0	0	1	0	0	0	0	0	0	0	0	0	0	1	2	0.0	0.0	0.0	0.0	1.0	0.0	1.0	229	173	0.67	0.02	0.0	0.01	0.0	0.0	0.0	0.0	normal	0	1	0	0	0	0	0	0	0	0
1799	0	161	9752	0	0	0	0	0	1	0	0	0	0	0	0	0	0	0	0	1	1	0.0	0.0	0.0	0.0	1.0	0.0	0.0	1	255	1.0	0.0	1.0	0.03	0.0	0.0	0.0	0.0	normal	0	1	0	0	0	0	0	0	0	0
1800	0	8737	0	0	0	0	0	0	0	0	0	0	0	0	0	0	0	0	0	2	2	0.0	0.0	0.0	0.0	1.0	0.0	0.0	123	67	0.28	0.02	0.28	0.03	0.0	0.0	0.02	0.0	normal	0	1	0	0	0	0	0	0	0	0
1801	0	262	585	0	0	0	0	0	1	0	0	0	0	0	0	0	0	0	0	1	7	0.0	0.0	0.0	0.0	1.0	0.0	0.29	24	154	1.0	0.0	0.04	0.02	0.04	0.71	0.0	0.0	normal	0	1	0	0	0	0	0	0	0	0
1802	0	120	174	0	0	0	0	1	0	0	0	0	0	0	0	0	0	0	0	2	2	0.0	0.0	0.0	0.0	1.0	0.0	0.0	255	98	0.38	0.02	0.0	0.0	0.0	0.0	0.01	0.03	R2L	0	1	0	0	0	0	0	0	0	0
1803	0	0	0	0	0	0	0	0	0	0	0	0	0	0	0	0	0	0	0	265	11	0.0	0.0	1.0	1.0	0.04	0.07	0.0	255	11	0.04	0.07	0.0	0.0	0.0	0.0	1.0	1.0	DoS	0	1	0	0	0	0	0	0	0	0
1804	0	225	1075	0	0	0	0	0	1	0	0	0	0	0	0	0	0	0	0	3	3	0.0	0.0	0.0	0.0	1.0	0.0	0.0	156	104	0.67	0.03	0.01	0.0	0.0	0.0	0.0	0.0	normal	0	1	0	0	0	0	0	0	0	0
1805	0	310	2430	0	0	0	0	0	1	0	0	0	0	0	0	0	0	0	0	2	13	0.0	0.0	0.0	0.0	1.0	0.0	0.15	25	255	1.0	0.0	0.04	0.05	0.0	0.0	0.0	0.0	normal	0	1	0	0	0	0	0	0	0	0
1806	0	0	0	0	0	0	0	0	0	0	0	0	0	0	0	0	0	0	0	272	9	0.0	0.0	1.0	1.0	0.03	0.06	0.0	255	9	0.04	0.07	0.0	0.0	0.0	0.0	1.0	1.0	DoS	0	1	0	0	0	0	0	0	0	0
1807	0	0	0	0	0	0	0	0	0	0	0	0	0	0	0	0	0	0	0	128	20	1.0	1.0	0.0	0.0	0.16	0.06	0.0	255	20	0.08	0.06	0.0	0.0	1.0	1.0	0.0	0.0	DoS	0	1	0	0	0	0	0	0	0	0
1808	0	0	0	0	0	0	0	0	0	0	0	0	0	0	0	0	0	0	0	107	9	0.0	0.0	1.0	1.0	0.08	0.07	0.0	255	9	0.04	0.06	0.0	0.0	0.0	0.0	1.0	1.0	DoS	0	1	0	0	0	0	0	0	0	0
1809	0	0	0	0	0	0	0	0	0	0	0	0	0	0	0	0	0	0	0	130	4	1.0	1.0	0.0	0.0	0.03	0.06	0.0	255	4	0.02	0.06	0.0	0.0	1.0	1.0	0.0	0.0	DoS	0	1	0	0	0	0	0	0	0	0
1810	0	0	0	0	0	0	0	0	0	0	0	0	0	0	0	0	0	0	0	267	11	0.0	0.0	1.0	1.0	0.04	0.06	0.0	255	11	0.04	0.06	0.0	0.0	0.0	0.0	1.0	1.0	DoS	0	1	0	0	0	0	0	0	0	0
1811	0	253	944	0	0	0	0	0	1	0	0	0	0	0	0	0	0	0	0	3	3	0.0	0.0	0.0	0.0	1.0	0.0	0.0	87	246	1.0	0.0	0.01	0.03	0.0	0.0	0.0	0.0	normal	0	1	0	0	0	0	0	0	0	0
1812	0	1032	0	0	0	0	0	0	0	0	0	0	0	0	0	0	0	0	0	275	275	0.0	0.0	0.0	0.0	1.0	0.0	0.0	255	255	1.0	0.0	1.0	0.0	0.0	0.0	0.0	0.0	DoS	1	0	0	0	0	0	0	0	0	0
1813	0	46	46	0	0	0	0	0	0	0	0	0	0	0	0	0	0	0	0	201	201	0.0	0.0	0.0	0.0	1.0	0.0	0.0	255	254	1.0	0.01	0.0	0.0	0.0	0.0	0.0	0.0	normal	0	0	1	0	0	0	0	0	0	0
1814	0	0	0	0	0	0	0	0	0	0	0	0	0	0	0	0	0	0	0	165	19	1.0	1.0	0.0	0.0	0.12	0.08	0.0	255	19	0.07	0.09	0.0	0.0	1.0	1.0	0.0	0.0	DoS	0	1	0	0	0	0	0	0	0	0
1815	0	281	2080	0	0	0	0	0	1	0	0	0	0	0	0	0	0	0	0	15	18	0.0	0.0	0.0	0.0	1.0	0.0	0.11	112	255	1.0	0.0	0.01	0.04	0.0	0.0	0.0	0.0	normal	0	1	0	0	0	0	0	0	0	0
1816	0	266	2395	0	0	0	0	0	1	0	0	0	0	0	0	0	0	0	0	10	10	0.0	0.0	0.0	0.0	1.0	0.0	0.0	255	255	1.0	0.0	0.0	0.0	0.0	0.0	0.0	0.0	normal	0	1	0	0	0	0	0	0	0	0
1817	0	0	0	0	0	0	0	0	0	0	0	0	0	0	0	0	0	0	0	128	6	1.0	1.0	0.0	0.0	0.05	0.07	0.0	255	6	0.02	0.06	0.0	0.0	1.0	1.0	0.0	0.0	DoS	0	1	0	0	0	0	0	0	1	0
1818	0	222	7104	0	0	0	0	0	1	0	0	0	0	0	0	0	0	0	0	14	16	0.0	0.0	0.0	0.0	1.0	0.0	0.19	30	255	1.0	0.0	0.03	0.04	0.0	0.0	0.0	0.0	normal	0	1	0	0	0	0	0	0	0	0
1819	0	307	311	0	0	0	0	0	1	0	0	0	0	0	0	0	0	0	0	8	8	0.0	0.0	0.0	0.0	1.0	0.0	0.0	255	255	1.0	0.0	0.0	0.0	0.0	0.0	0.0	0.0	normal	0	1	0	0	0	0	0	0	0	0
1820	0	1	1	0	0	0	0	0	0	0	0	0	0	0	0	0	0	0	0	205	1	0.0	0.0	0.0	0.0	0.0	1.0	0.0	255	1	0.0	0.82	0.99	0.0	0.0	0.0	0.0	0.0	Probe	0	0	1	0	0	0	0	0	0	0
1821	0	307	3731	0	0	0	0	0	1	0	0	0	0	0	0	0	0	0	0	7	7	0.0	0.0	0.0	0.0	1.0	0.0	0.0	221	255	1.0	0.0	0.0	0.02	0.0	0.0	0.0	0.0	normal	0	1	0	0	0	0	0	0	0	0
1822	0	207	9541	0	0	0	0	0	1	0	0	0	0	0	0	0	0	0	0	14	15	0.0	0.0	0.0	0.0	1.0	0.0	0.13	76	255	1.0	0.0	0.01	0.04	0.0	0.0	0.0	0.0	normal	0	1	0	0	0	0	0	0	0	0
1823	0	0	0	0	0	0	0	0	0	0	0	0	0	0	0	0	0	0	0	4	2	0.0	0.0	1.0	1.0	0.25	1.0	1.0	30	31	0.17	0.17	0.03	0.06	0.0	0.0	0.83	1.0	Probe	0	1	0	0	0	0	0	0	0	0
1824	0	105	146	0	0	0	0	0	0	0	0	0	0	0	0	0	0	0	0	2	2	0.0	0.0	0.0	0.0	1.0	0.0	0.0	255	253	0.99	0.01	0.01	0.0	0.0	0.0	0.0	0.0	R2L	0	0	1	0	0	0	0	0	0	0
1825	0	0	0	0	0	0	0	0	0	0	0	0	0	0	0	0	0	0	0	188	16	1.0	1.0	0.0	0.0	0.09	0.09	0.0	255	16	0.06	0.09	0.0	0.0	1.0	1.0	0.0	0.0	DoS	0	1	0	0	0	0	0	0	0	0
1826	0	51100	8314	0	0	0	2	0	1	1	0	0	0	0	0	0	0	0	0	3	3	0.0	0.0	1.0	1.0	1.0	0.0	0.0	255	254	1.0	0.01	0.0	0.0	0.0	0.0	0.07	0.07	DoS	0	1	0	0	0	0	0	0	0	0
1827	0	359	283	0	0	0	0	0	1	0	0	0	0	0	0	0	0	0	0	2	3	0.0	0.0	0.0	0.0	1.0	0.0	0.67	2	255	1.0	0.0	0.5	0.01	0.0	0.0	0.0	0.0	normal	0	1	0	0	0	0	0	0	0	0
1828	0	33580	2920	0	0	0	1	0	1	0	0	0	0	0	0	0	0	0	0	3	3	0.0	0.0	1.0	1.0	1.0	0.0	0.0	255	254	1.0	0.01	0.0	0.0	0.0	0.0	0.05	0.05	DoS	0	1	0	0	0	0	0	0	0	0
1829	0	209	5871	0	0	0	0	0	1	0	0	0	0	0	0	0	0	0	0	1	1	0.0	0.0	0.0	0.0	1.0	0.0	0.0	38	255	1.0	0.0	0.03	0.03	0.0	0.0	0.0	0.0	normal	0	1	0	0	0	0	0	0	0	0
1830	0	249	609	0	0	0	0	0	1	0	0	0	0	0	0	0	0	0	0	10	10	0.0	0.0	0.0	0.0	1.0	0.0	0.0	45	255	1.0	0.0	0.02	0.02	0.0	0.0	0.0	0.0	normal	0	1	0	0	0	0	0	0	0	0
1831	0	0	0	0	0	0	0	0	0	0	0	0	0	0	0	0	0	0	0	203	12	0.0	0.0	1.0	1.0	0.06	0.06	0.0	255	12	0.05	0.07	0.0	0.0	0.0	0.0	1.0	1.0	DoS	0	1	0	0	0	0	0	0	0	0
1832	0	0	0	0	0	0	0	0	0	0	0	0	0	0	0	0	0	0	0	1	1	0.0	0.0	1.0	1.0	1.0	0.0	0.0	255	4	0.02	0.99	0.99	0.0	0.0	0.0	0.98	0.25	Probe	0	1	0	0	0	0	0	0	0	0
1833	0	291	770	0	0	0	0	0	1	0	0	0	0	0	0	0	0	0	0	27	43	0.0	0.0	0.0	0.0	1.0	0.0	0.05	255	255	1.0	0.0	0.0	0.0	0.0	0.0	0.0	0.0	normal	0	1	0	0	0	0	0	0	0	0
1834	0	0	0	0	0	0	0	0	0	0	0	0	0	0	0	0	0	0	0	1	1	0.0	0.0	1.0	1.0	1.0	0.0	0.0	255	1	0.0	0.82	0.8	0.0	0.0	0.0	0.9	1.0	Probe	0	1	0	0	0	0	0	0	0	0
1835	0	284	1209	0	0	0	0	0	1	0	0	0	0	0	0	0	0	0	0	22	23	0.0	0.0	0.0	0.0	1.0	0.0	0.09	49	255	1.0	0.0	0.02	0.04	0.0	0.0	0.0	0.0	normal	0	1	0	0	0	0	0	0	0	0
1836	0	0	0	0	0	0	0	0	0	0	0	0	0	0	0	0	0	0	0	146	16	0.0	0.0	1.0	1.0	0.11	0.06	0.0	255	16	0.06	0.05	0.0	0.0	0.0	0.0	1.0	1.0	DoS	0	1	0	0	0	0	0	0	0	0
1837	0	320	1978	0	0	0	0	0	1	0	0	0	0	0	0	0	0	0	0	3	3	0.0	0.0	0.0	0.0	1.0	0.0	0.0	240	255	1.0	0.0	0.0	0.02	0.0	0.0	0.0	0.0	normal	0	1	0	0	0	0	0	0	0	0
1838	0	167	497	0	0	0	0	0	1	0	0	0	0	0	0	0	0	0	0	3	3	0.0	0.0	0.0	0.0	1.0	0.0	0.0	7	255	1.0	0.0	0.14	0.02	0.0	0.0	0.0	0.0	normal	0	1	0	0	0	0	0	0	0	0
1839	4	28	103	0	0	0	0	0	1	0	0	0	0	0	0	0	0	0	0	1	1	0.0	0.0	0.0	0.0	1.0	0.0	0.0	255	214	0.84	0.02	0.0	0.0	0.0	0.0	0.04	0.01	R2L	0	1	0	0	0	0	0	0	0	0
1840	1	2599	293	0	0	0	0	0	1	0	0	0	0	0	0	0	0	0	0	3	3	0.0	0.0	0.0	0.0	1.0	0.0	0.0	255	20	0.08	0.16	0.0	0.0	0.0	0.0	0.9	0.0	DoS	0	1	0	0	0	0	0	0	0	0
1841	0	284	1108	0	0	0	0	0	1	0	0	0	0	0	0	0	0	0	0	4	4	0.0	0.0	0.0	0.0	1.0	0.0	0.0	162	255	1.0	0.0	0.01	0.02	0.01	0.0	0.0	0.0	normal	0	1	0	0	0	0	0	0	0	0
1842	282	160	597	0	0	0	2	0	1	0	0	0	0	0	0	0	0	0	1	1	1	0.0	0.0	0.0	0.0	1.0	0.0	0.0	255	50	0.2	0.02	0.0	0.0	0.0	0.0	0.55	0.0	R2L	0	1	0	0	0	0	0	0	0	0
1843	0	1008	0	0	0	0	0	0	0	0	0	0	0	0	0	0	0	0	0	220	220	0.0	0.0	0.0	0.0	1.0	0.0	0.0	255	255	1.0	0.0	1.0	0.0	0.0	0.0	0.0	0.0	DoS	1	0	0	0	0	0	0	0	0	0
1844	0	0	0	0	0	0	0	0	0	0	0	0	0	0	0	0	0	0	0	1	1	0.0	0.0	1.0	1.0	1.0	0.0	0.0	255	1	0.0	0.91	0.9	0.0	0.0	0.0	0.9	1.0	Probe	0	1	0	0	0	0	0	0	0	0
1845	0	327	1232	0	0	0	0	0	1	0	0	0	0	0	0	0	0	0	0	9	10	0.0	0.0	0.0	0.0	1.0	0.0	0.2	255	255	1.0	0.0	0.0	0.0	0.0	0.0	0.0	0.0	normal	0	1	0	0	0	0	0	0	0	0
1846	0	0	0	0	0	0	0	0	0	0	0	0	0	0	0	0	0	0	0	43	6	1.0	1.0	0.0	0.0	0.14	0.19	0.0	255	6	0.02	0.15	0.0	0.0	1.0	1.0	0.0	0.0	DoS	0	1	0	0	0	0	0	0	0	0
1847	0	0	0	0	0	0	0	0	0	0	0	0	0	0	0	0	0	0	0	222	19	0.0	0.0	1.0	1.0	0.09	0.07	0.0	255	19	0.07	0.07	0.0	0.0	0.0	0.0	1.0	1.0	DoS	0	1	0	0	0	0	0	0	0	0
1848	0	0	0	0	0	0	0	0	0	0	0	0	0	0	0	0	0	0	0	122	18	0.0	0.0	1.0	1.0	0.15	0.07	0.0	255	18	0.07	0.06	0.0	0.0	0.0	0.0	1.0	1.0	DoS	0	1	0	0	0	0	0	0	0	0
1849	0	209	2636	0	0	0	0	0	1	0	0	0	0	0	0	0	0	0	0	2	22	0.0	0.0	0.0	0.0	1.0	0.0	0.18	255	255	1.0	0.0	0.0	0.0	0.0	0.0	0.0	0.0	normal	0	1	0	0	0	0	0	0	0	0
1850	0	41	0	0	0	0	0	0	0	0	0	0	0	0	0	0	0	0	0	1	1	0.0	0.0	0.0	0.0	1.0	0.0	0.0	255	254	1.0	0.01	0.01	0.0	0.0	0.0	0.0	0.0	R2L	0	0	1	0	0	0	0	0	0	0
1851	0	0	0	0	0	0	0	0	0	0	0	0	0	0	0	0	0	0	0	412	1	0.15	0.0	0.83	1.0	0.0	1.0	0.0	255	1	0.0	0.95	0.0	0.0	0.1	0.0	0.89	1.0	Probe	0	1	0	0	0	0	0	0	0	0
1852	0	0	0	0	0	0	0	0	0	0	0	0	0	0	0	0	0	0	0	144	15	1.0	1.0	0.0	0.0	0.1	0.06	0.0	255	15	0.06	0.06	0.0	0.0	1.0	1.0	0.0	0.0	DoS	0	1	0	0	0	0	0	0	0	0
1853	0	0	0	0	0	0	0	0	0	0	0	0	0	0	0	0	0	0	0	235	6	1.0	1.0	0.0	0.0	0.03	0.06	0.0	255	6	0.02	0.07	0.0	0.0	1.0	1.0	0.0	0.0	DoS	0	1	0	0	0	0	0	0	0	0
1854	0	1032	0	0	0	0	0	0	0	0	0	0	0	0	0	0	0	0	0	123	123	0.0	0.0	0.0	0.0	1.0	0.0	0.0	255	255	1.0	0.0	1.0	0.0	0.0	0.0	0.0	0.0	DoS	1	0	0	0	0	0	0	0	0	0
1855	0	0	44	0	0	0	0	0	0	0	0	0	0	0	0	0	0	0	0	1	1	1.0	1.0	0.0	0.0	1.0	0.0	0.0	255	94	0.37	0.56	0.0	0.0	0.27	0.73	0.55	0.0	DoS	0	1	0	0	0	0	0	0	0	0
1856	0	0	0	0	0	0	0	0	0	0	0	0	0	0	0	0	0	0	0	101	2	1.0	1.0	0.0	0.0	0.02	0.06	0.0	255	2	0.01	0.05	0.0	0.0	0.87	1.0	0.0	0.0	DoS	0	1	0	0	0	0	0	0	0	0
1857	3	28	93	0	0	0	0	0	1	0	0	0	0	0	0	0	0	0	0	1	1	0.0	0.0	0.0	0.0	1.0	0.0	0.0	255	246	0.96	0.02	0.0	0.0	0.0	0.0	0.02	0.0	R2L	0	1	0	0	0	0	0	0	0	0
1858	0	171	405	0	0	0	0	0	1	0	0	0	0	0	0	0	0	0	0	1	1	0.0	0.0	0.0	0.0	1.0	0.0	0.0	42	255	1.0	0.0	0.02	0.05	0.0	0.0	0.0	0.0	normal	0	1	0	0	0	0	0	0	0	0
1859	0	294	5904	0	0	0	0	0	1	0	0	0	0	0	0	0	0	0	0	15	16	0.0	0.0	0.0	0.0	1.0	0.0	0.12	17	255	1.0	0.0	0.06	0.05	0.0	0.0	0.0	0.0	normal	0	1	0	0	0	0	0	0	0	0
1860	0	227	2224	0	0	0	0	0	1	0	0	0	0	0	0	0	0	0	0	2	2	0.0	0.0	0.0	0.0	1.0	0.0	0.0	117	255	1.0	0.0	0.01	0.02	0.0	0.0	0.0	0.0	normal	0	1	0	0	0	0	0	0	0	0
1861	4	32	93	0	0	0	0	0	1	0	0	0	0	0	0	0	0	0	0	1	1	0.0	0.0	0.0	0.0	1.0	0.0	0.0	255	156	0.61	0.02	0.0	0.0	0.0	0.0	0.13	0.0	R2L	0	1	0	0	0	0	0	0	0	0
1862	0	289	506	0	0	0	0	0	1	0	0	0	0	0	0	0	0	0	0	1	8	0.0	0.0	0.0	0.0	1.0	0.0	0.25	90	255	1.0	0.0	0.01	0.04	0.0	0.0	0.0	0.0	normal	0	1	0	0	0	0	0	0	0	0
1863	0	0	0	0	0	0	0	0	0	0	0	0	0	0	0	0	0	0	0	140	140	1.0	1.0	0.0	0.0	1.0	0.0	0.0	255	191	0.75	0.07	0.0	0.0	0.71	0.95	0.02	0.0	DoS	0	1	0	0	0	0	0	0	0	0
1864	1	0	36	0	0	0	0	0	1	0	0	0	0	0	0	0	0	0	0	3	8	0.0	0.0	1.0	0.88	0.33	1.0	1.0	43	57	0.26	0.12	0.02	0.04	0.0	0.0	0.88	1.0	Probe	0	1	0	0	0	0	0	0	0	0
1865	0	47	0	0	0	0	0	0	0	0	0	0	0	0	0	0	0	0	0	2	2	0.0	0.0	0.0	0.0	1.0	0.0	0.0	255	253	0.99	0.01	0.0	0.0	0.0	0.0	0.0	0.0	R2L	0	0	1	0	0	0	0	0	0	0
1866	0	233	1072	0	0	0	0	0	1	0	0	0	0	0	0	0	0	0	0	28	28	0.0	0.0	0.0	0.0	1.0	0.0	0.0	255	255	1.0	0.0	0.0	0.0	0.0	0.0	0.0	0.0	normal	0	1	0	0	0	0	0	0	0	0
1867	10	30	93	0	0	0	0	0	1	0	0	0	0	0	0	0	0	0	0	1	1	0.0	0.0	0.0	0.0	1.0	0.0	0.0	255	246	0.96	0.01	0.0	0.0	0.0	0.0	0.0	0.0	R2L	0	1	0	0	0	0	0	0	0	0
1868	0	222	15747	0	0	0	0	0	1	0	0	0	0	0	0	0	0	0	0	36	36	0.0	0.0	0.0	0.0	1.0	0.0	0.0	244	255	1.0	0.0	0.0	0.01	0.0	0.0	0.0	0.0	normal	0	1	0	0	0	0	0	0	0	0
1869	0	303	3113	0	0	0	0	0	1	0	0	0	0	0	0	0	0	0	0	3	3	0.0	0.0	0.0	0.0	1.0	0.0	0.0	36	255	1.0	0.0	0.03	0.04	0.0	0.0	0.0	0.0	normal	0	1	0	0	0	0	0	0	0	0
1870	0	230	1576	0	0	0	0	0	1	0	0	0	0	0	0	0	0	0	0	14	14	0.0	0.0	0.0	0.0	1.0	0.0	0.0	255	255	1.0	0.0	0.0	0.0	0.0	0.0	0.0	0.0	normal	0	1	0	0	0	0	0	0	0	0
1871	0	0	0	0	0	0	0	0	0	0	0	0	0	0	0	0	0	0	0	274	18	0.0	0.0	1.0	1.0	0.07	0.06	0.0	255	18	0.07	0.07	0.0	0.0	0.0	0.0	1.0	1.0	DoS	0	1	0	0	0	0	0	0	0	0
1872	0	105	0	0	0	0	0	0	0	0	0	0	0	0	0	0	0	0	0	1	1	0.0	0.0	0.0	0.0	1.0	0.0	0.0	209	207	0.99	0.01	0.0	0.0	0.0	0.0	0.0	0.0	normal	0	0	1	0	0	0	0	0	0	0
1873	0	0	0	0	0	0	0	0	0	0	0	0	0	0	0	0	0	0	0	70	70	1.0	1.0	0.0	0.0	1.0	0.0	0.0	255	255	1.0	0.0	0.0	0.0	0.41	0.41	0.58	0.58	DoS	0	1	0	0	0	0	0	0	0	0
1874	0	50	50	0	0	0	0	0	0	0	0	0	0	0	0	0	0	0	0	2	2	0.0	0.0	0.0	0.0	1.0	0.0	0.0	255	254	1.0	0.01	0.01	0.0	0.0	0.0	0.0	0.0	R2L	0	0	1	0	0	0	0	0	0	0
1875	0	0	0	0	0	0	0	0	0	0	0	0	0	0	0	0	0	0	0	510	1	0.05	0.0	0.95	1.0	0.0	1.0	0.0	255	1	0.0	1.0	0.0	0.0	0.03	0.0	0.97	1.0	Probe	0	1	0	0	0	0	0	0	0	0
1876	0	49	0	0	0	0	0	0	0	0	0	0	0	0	0	0	0	0	0	5	5	0.0	0.0	0.0	0.0	1.0	0.0	0.0	255	255	1.0	0.0	0.0	0.0	0.0	0.0	0.0	0.0	R2L	0	0	1	0	0	0	0	0	0	0
1877	0	12	0	0	0	0	0	0	0	0	0	0	0	0	0	0	0	0	0	1	1	0.0	0.0	0.0	0.0	1.0	0.0	0.0	20	3	0.15	0.1	0.15	0.0	0.0	0.0	0.0	0.0	R2L	0	1	0	0	0	0	0	0	0	0
1878	0	0	0	0	0	0	0	0	0	0	0	0	0	0	0	0	0	0	0	253	16	1.0	1.0	0.0	0.0	0.06	0.06	0.0	255	16	0.06	0.06	0.0	0.0	1.0	1.0	0.0	0.0	DoS	0	1	0	0	0	0	0	0	0	0
1879	0	287	12884	0	0	0	0	0	1	0	0	0	0	0	0	0	0	0	0	3	9	0.0	0.0	0.0	0.0	1.0	0.0	0.33	255	255	1.0	0.0	0.0	0.0	0.0	0.0	0.0	0.0	normal	0	1	0	0	0	0	0	0	0	0
1880	0	0	0	0	0	0	0	0	0	0	0	0	0	0	0	0	0	0	0	200	7	1.0	1.0	0.0	0.0	0.04	0.06	0.0	255	7	0.03	0.06	0.0	0.0	1.0	1.0	0.0	0.0	DoS	0	1	0	0	0	0	0	0	0	0
1881	0	0	0	0	0	0	0	0	0	0	0	0	0	0	0	0	0	0	0	232	13	1.0	1.0	0.0	0.0	0.06	0.06	0.0	255	13	0.05	0.07	0.0	0.0	1.0	1.0	0.0	0.0	DoS	0	1	0	0	0	0	0	0	0	0
1882	0	292	729	0	0	0	0	0	1	0	0	0	0	0	0	0	0	0	0	46	46	0.0	0.0	0.0	0.0	1.0	0.0	0.0	255	255	1.0	0.0	0.0	0.0	0.0	0.0	0.0	0.0	normal	0	1	0	0	0	0	0	0	0	0
1883	281	164	599	0	0	0	2	0	1	0	0	0	0	0	0	0	0	0	1	1	1	0.0	0.0	0.0	0.0	1.0	0.0	0.0	14	13	0.93	0.14	0.07	0.0	0.0	0.0	0.0	0.0	R2L	0	1	0	0	0	0	0	0	0	0
1884	0	20	0	0	0	0	0	0	0	0	0	0	0	0	0	0	0	0	0	1	59	0.0	0.0	0.0	0.0	1.0	0.0	1.0	1	255	1.0	0.0	1.0	0.25	0.0	0.0	0.0	0.0	Probe	1	0	0	0	0	0	0	0	0	0
1885	992	146	105	0	0	0	0	0	0	0	0	0	0	0	0	0	0	0	0	1	1	0.0	0.0	0.0	0.0	1.0	0.0	0.0	9	4	0.44	0.44	1.0	0.0	0.0	0.0	0.0	0.0	R2L	0	0	1	0	0	0	0	0	0	0
1886	0	0	0	0	0	0	0	0	0	0	0	0	0	0	0	0	0	0	0	218	18	0.0	0.0	1.0	1.0	0.08	0.06	0.0	255	18	0.07	0.07	0.0	0.0	0.0	0.0	1.0	1.0	DoS	0	1	0	0	0	0	0	0	0	0
1887	282	158	595	0	0	0	2	0	1	0	0	0	0	0	0	0	0	0	1	1	1	0.0	0.0	0.0	0.0	1.0	0.0	0.0	120	45	0.38	0.05	0.01	0.0	0.0	0.0	0.0	0.0	R2L	0	1	0	0	0	0	0	0	0	0
1888	1	2599	293	0	0	0	0	0	1	0	0	0	0	0	0	0	0	0	0	2	2	0.0	0.0	0.0	0.0	1.0	0.0	0.0	255	37	0.15	0.16	0.0	0.0	0.0	0.0	0.84	0.0	DoS	0	1	0	0	0	0	0	0	0	0
1889	1	4734	431	0	0	0	0	0	1	0	0	0	0	0	0	0	0	0	0	1	1	0.0	0.0	0.0	0.0	1.0	0.0	0.0	255	16	0.06	0.06	0.0	0.0	0.0	0.0	0.93	0.0	normal	0	1	0	0	0	0	0	0	0	0
1890	0	44	73	0	0	0	0	0	0	0	0	0	0	0	0	0	0	0	0	172	172	0.0	0.0	0.0	0.0	1.0	0.0	0.0	255	255	1.0	0.0	0.01	0.0	0.0	0.0	0.0	0.0	normal	0	0	1	0	0	0	0	0	0	0
1891	0	316	1452	0	0	0	0	0	1	0	0	0	0	0	0	0	0	0	0	11	11	0.0	0.0	0.0	0.0	1.0	0.0	0.0	255	255	1.0	0.0	0.0	0.0	0.0	0.0	0.0	0.0	normal	0	1	0	0	0	0	0	0	0	0
1892	0	233	1413	0	0	0	0	0	1	0	0	0	0	0	0	0	0	0	0	4	4	0.0	0.0	0.0	0.0	1.0	0.0	0.0	35	255	1.0	0.0	0.03	0.04	0.0	0.0	0.0	0.0	normal	0	1	0	0	0	0	0	0	0	0
1893	0	0	0	0	0	0	0	0	0	0	0	0	0	0	0	0	0	0	0	299	16	0.0	0.0	1.0	1.0	0.05	0.05	0.0	255	16	0.06	0.06	0.0	0.0	0.0	0.0	1.0	1.0	DoS	0	1	0	0	0	0	0	0	0	0
1894	0	0	0	0	0	0	0	0	0	0	0	0	0	0	0	0	0	0	0	287	8	1.0	1.0	0.0	0.0	0.03	0.06	0.0	255	8	0.03	0.07	0.0	0.0	1.0	1.0	0.0	0.0	DoS	0	1	0	0	0	0	0	0	0	0
1895	0	105	145	0	0	0	0	0	0	0	0	0	0	0	0	0	0	0	0	4	4	0.0	0.0	0.0	0.0	1.0	0.0	0.0	255	253	0.99	0.01	0.0	0.0	0.0	0.0	0.0	0.0	normal	0	0	1	0	0	0	0	0	0	0
1896	0	330	2353	0	0	0	0	0	1	0	0	0	0	0	0	0	0	0	0	1	2	0.0	0.0	0.0	0.0	1.0	0.0	1.0	2	255	1.0	0.0	0.5	0.05	0.0	0.0	0.0	0.0	normal	0	1	0	0	0	0	0	0	0	0
1897	0	205	536	0	0	0	0	0	1	0	0	0	0	0	0	0	0	0	0	13	16	0.0	0.0	0.0	0.0	1.0	0.0	0.12	13	255	1.0	0.0	0.08	0.05	0.0	0.0	0.0	0.0	normal	0	1	0	0	0	0	0	0	0	0
1898	0	0	0	0	0	0	0	0	0	0	0	0	0	0	0	0	0	0	0	1	3	0.0	0.0	1.0	1.0	1.0	0.0	1.0	103	50	0.17	0.05	0.01	0.04	0.02	0.0	0.9	1.0	Probe	0	1	0	0	0	0	0	0	0	0
1899	0	55	54	0	0	0	0	0	0	0	0	0	0	0	0	0	0	0	0	511	511	0.0	0.0	0.0	0.0	1.0	0.0	0.0	255	255	1.0	0.0	0.78	0.0	0.0	0.0	0.0	0.0	normal	0	0	1	0	0	0	0	0	0	0
1900	0	0	0	0	0	0	0	0	0	0	0	0	0	0	0	0	0	0	0	449	1	0.01	0.0	0.99	1.0	0.0	1.0	0.0	255	1	0.0	1.0	0.0	0.0	0.02	0.0	0.98	1.0	Probe	0	1	0	0	0	0	0	0	0	0
1901	0	0	0	0	0	0	0	0	0	0	0	0	0	0	0	0	0	0	0	1	29	1.0	0.14	0.0	0.72	1.0	0.0	0.79	11	78	0.45	0.27	0.09	0.03	1.0	0.06	0.0	0.63	Probe	0	1	0	0	0	0	0	0	0	0
1902	283	164	599	0	0	0	2	0	1	0	0	0	0	0	0	0	0	0	1	1	1	0.0	0.0	0.0	0.0	1.0	0.0	0.0	255	45	0.18	0.02	0.0	0.0	0.0	0.0	0.52	0.0	R2L	0	1	0	0	0	0	0	0	0	0
1903	4	32	93	0	0	0	0	0	1	0	0	0	0	0	0	0	0	0	0	1	1	0.0	0.0	0.0	0.0	1.0	0.0	0.0	64	62	0.95	0.03	0.02	0.03	0.0	0.0	0.0	0.0	R2L	0	1	0	0	0	0	0	0	0	0
1904	0	0	0	0	0	0	0	0	0	0	0	0	0	0	0	0	0	0	0	105	5	0.0	0.0	1.0	1.0	0.05	0.07	0.0	255	5	0.02	0.07	0.0	0.0	0.0	0.0	1.0	1.0	DoS	0	1	0	0	0	0	0	0	0	0
1905	0	0	0	0	0	0	0	0	0	0	0	0	0	0	0	0	0	0	0	45	4	1.0	1.0	0.0	0.0	0.09	0.18	0.0	255	4	0.02	0.12	0.0	0.0	1.0	1.0	0.0	0.0	DoS	0	1	0	0	0	0	0	0	0	0
1906	0	54540	8314	0	0	0	2	0	1	1	0	0	0	0	0	0	0	0	0	2	3	0.0	0.0	0.0	0.0	1.0	0.0	0.67	255	251	0.98	0.01	0.0	0.0	0.0	0.0	0.0	0.0	DoS	0	1	0	0	0	0	0	0	0	0
1907	896	55744	0	0	0	0	0	0	1	0	0	0	0	0	0	0	0	0	0	27	27	0.3	0.3	0.7	0.7	1.0	0.0	0.0	255	255	1.0	0.0	0.0	0.0	0.05	0.05	0.69	0.69	DoS	0	1	0	0	0	0	0	0	0	0
1908	0	0	0	0	0	0	0	0	0	0	0	0	0	0	0	0	0	0	0	95	10	0.0	0.0	1.0	1.0	0.11	0.06	0.0	255	10	0.04	0.06	0.0	0.0	0.0	0.0	1.0	1.0	DoS	0	1	0	0	0	0	0	0	0	0
1909	2078	72564	0	0	0	0	0	0	1	0	0	0	0	0	0	0	0	0	0	11	11	0.0	0.0	1.0	1.0	1.0	0.0	0.0	255	237	0.93	0.01	0.0	0.0	0.0	0.0	0.18	0.19	DoS	0	1	0	0	0	0	0	0	0	0
1910	0	1032	0	0	0	0	0	0	0	0	0	0	0	0	0	0	0	0	0	334	334	0.0	0.0	0.0	0.0	1.0	0.0	0.0	255	255	1.0	0.0	1.0	0.0	0.0	0.0	0.0	0.0	DoS	1	0	0	0	0	0	0	0	0	0
1911	0	0	0	0	0	0	0	0	0	0	0	0	0	0	0	0	0	0	0	128	13	0.0	0.0	1.0	1.0	0.1	0.06	0.0	255	13	0.05	0.06	0.0	0.0	0.0	0.0	1.0	1.0	DoS	0	1	0	0	0	0	0	0	0	0
1912	0	0	0	0	0	0	0	0	0	0	0	0	0	0	0	0	0	0	0	116	7	0.0	0.0	1.0	1.0	0.06	0.06	0.0	255	7	0.03	0.05	0.0	0.0	0.0	0.0	1.0	1.0	DoS	0	1	0	0	0	0	0	0	0	0
1913	0	0	0	0	0	0	0	0	0	0	0	0	0	0	0	0	0	0	0	226	5	0.0	0.0	1.0	1.0	0.02	0.07	0.0	38	5	0.13	0.18	0.03	0.0	0.0	0.0	1.0	1.0	DoS	0	1	0	0	0	0	0	0	0	0
1914	0	0	0	0	0	0	0	0	0	0	0	0	0	0	0	0	0	0	0	2	1	0.0	0.0	0.5	1.0	0.5	1.0	0.0	255	4	0.02	0.02	0.0	0.0	0.0	0.0	0.02	1.0	U2R	0	1	0	0	0	0	0	0	0	0
1915	0	244	519	0	0	0	0	0	1	0	0	0	0	0	0	0	0	0	0	20	27	0.0	0.0	0.0	0.0	1.0	0.0	0.19	255	255	1.0	0.0	0.0	0.0	0.0	0.0	0.0	0.0	normal	0	1	0	0	0	0	0	0	0	0
1916	0	0	0	0	0	0	0	0	0	0	0	0	0	0	0	0	0	0	0	449	1	0.14	0.0	0.86	1.0	0.0	1.0	0.0	255	1	0.0	0.96	0.0	0.0	0.14	0.0	0.86	1.0	Probe	0	1	0	0	0	0	0	0	0	0
1917	0	329	7994	0	0	0	0	0	1	0	0	0	0	0	0	0	0	0	0	5	5	0.0	0.0	0.0	0.0	1.0	0.0	0.0	5	255	1.0	0.0	0.2	0.11	0.0	0.0	0.0	0.0	normal	0	1	0	0	0	0	0	0	0	0
1918	9	230	1104	0	0	0	0	0	1	0	0	0	0	0	0	0	0	0	0	3	3	0.0	0.0	0.0	0.0	1.0	0.0	0.0	3	247	1.0	0.0	0.33	0.05	0.0	0.0	0.0	0.0	normal	0	1	0	0	0	0	0	0	0	0
1919	0	202	2807	0	0	0	0	0	1	0	0	0	0	0	0	0	0	0	0	11	12	0.0	0.0	0.0	0.0	1.0	0.0	0.17	11	255	1.0	0.0	0.09	0.07	0.0	0.0	0.0	0.0	normal	0	1	0	0	0	0	0	0	0	0
1920	0	213	728	0	0	0	0	0	1	0	0	0	0	0	0	0	0	0	0	8	8	0.0	0.0	0.0	0.0	1.0	0.0	0.0	8	255	1.0	0.0	0.12	0.02	0.0	0.0	0.0	0.0	normal	0	1	0	0	0	0	0	0	0	0
1921	280	283618	0	0	0	0	0	0	0	0	0	0	0	0	0	0	0	0	0	2	2	0.0	0.0	0.0	0.0	1.0	0.0	0.0	8	14	1.0	0.0	1.0	0.14	0.0	0.0	0.0	0.0	R2L	0	1	0	0	0	0	0	0	0	0
1922	3	32	93	0	0	0	0	0	1	0	0	0	0	0	0	0	0	0	0	1	1	0.0	0.0	0.0	0.0	1.0	0.0	0.0	255	240	0.94	0.02	0.0	0.0	0.0	0.0	0.02	0.0	R2L	0	1	0	0	0	0	0	0	0	0
1923	0	231	2698	0	0	0	0	0	1	0	0	0	0	0	0	1	0	0	0	4	4	0.0	0.0	0.0	0.0	1.0	0.0	0.0	255	246	0.96	0.01	0.0	0.0	0.0	0.0	0.0	0.0	normal	0	1	0	0	0	0	0	0	0	0
1924	0	223	6085	0	0	0	0	0	1	0	0	0	0	0	0	0	0	0	0	2	2	0.0	0.0	0.0	0.0	1.0	0.0	0.0	249	255	1.0	0.0	0.0	0.01	0.0	0.0	0.0	0.0	normal	0	1	0	0	0	0	0	0	0	0
1925	0	0	0	0	0	0	0	0	0	0	0	0	0	0	0	0	0	0	0	487	1	0.03	0.0	0.97	1.0	0.0	1.0	0.0	255	1	0.0	1.0	0.0	0.0	0.04	0.0	0.96	1.0	Probe	0	1	0	0	0	0	0	0	0	0
1926	0	0	0	0	0	0	0	0	0	0	0	0	0	0	0	0	0	0	0	120	2	1.0	1.0	0.0	0.0	0.02	0.07	0.0	255	2	0.01	0.07	0.0	0.0	1.0	1.0	0.0	0.0	DoS	0	1	0	0	0	0	0	0	0	0
1927	0	0	0	0	0	0	0	0	0	0	0	0	0	0	0	0	0	0	0	96	96	1.0	1.0	0.0	0.0	1.0	0.0	0.0	255	255	1.0	0.0	0.0	0.0	0.51	0.51	0.47	0.47	DoS	0	1	0	0	0	0	0	0	0	0
1928	0	0	0	0	0	0	0	0	0	0	0	0	0	0	0	0	0	0	0	99	19	0.0	0.0	1.0	1.0	0.19	0.05	0.0	255	19	0.07	0.05	0.0	0.0	0.0	0.0	1.0	1.0	DoS	0	1	0	0	0	0	0	0	0	0
1929	0	1	0	0	0	0	0	0	0	0	0	0	0	0	0	0	0	0	0	114	18	0.0	0.0	0.0	0.0	0.16	0.71	0.0	255	25	0.1	0.56	0.88	0.0	0.0	0.0	0.12	0.0	normal	0	0	1	0	0	0	0	0	0	0
1930	0	266	299	0	0	0	0	0	1	0	0	0	0	0	0	0	0	0	0	12	25	0.0	0.0	0.0	0.0	1.0	0.0	0.16	255	255	1.0	0.0	0.0	0.0	0.0	0.0	0.0	0.0	normal	0	1	0	0	0	0	0	0	0	0
1931	0	298	561	0	0	0	0	0	1	0	0	0	0	0	0	0	0	0	0	24	24	0.0	0.0	0.0	0.0	1.0	0.0	0.0	255	255	1.0	0.0	0.0	0.0	0.0	0.0	0.0	0.0	normal	0	1	0	0	0	0	0	0	0	0
1932	0	0	0	0	0	0	0	0	0	0	0	0	0	0	0	0	0	0	0	33	33	0.82	0.82	0.15	0.15	1.0	0.0	0.0	255	255	1.0	0.0	0.0	0.0	0.16	0.16	0.7	0.7	DoS	0	1	0	0	0	0	0	0	0	0
1933	0	1	1	0	0	0	0	0	0	0	0	0	0	0	0	0	0	0	0	44	1	0.0	0.0	0.0	0.0	0.02	1.0	0.0	255	1	0.0	0.72	1.0	0.0	0.0	0.0	0.0	0.0	Probe	0	0	1	0	0	0	0	0	0	0
1934	0	1	1	0	0	0	0	0	0	0	0	0	0	0	0	0	0	0	0	31	1	0.0	0.0	0.0	0.0	0.03	0.94	0.0	255	1	0.0	0.66	0.93	0.0	0.0	0.0	0.07	0.0	Probe	0	0	1	0	0	0	0	0	0	0
1935	0	0	36	0	0	0	0	0	1	0	0	0	0	0	0	0	0	0	0	3	1	0.0	0.0	1.0	1.0	0.33	1.0	0.0	255	53	0.21	0.02	0.0	0.0	0.0	0.0	0.77	0.98	Probe	0	1	0	0	0	0	0	0	0	0
1936	53771	90	3178	0	0	0	0	0	1	0	0	0	0	0	0	0	0	0	0	1	1	0.0	0.0	0.0	0.0	1.0	0.0	0.0	51	16	0.29	0.08	0.02	0.12	0.0	0.0	0.0	0.0	normal	0	1	0	0	0	0	0	0	0	0
1937	0	356	668	0	0	0	0	0	1	0	0	0	0	0	0	0	0	0	0	8	8	0.0	0.0	0.0	0.0	1.0	0.0	0.0	159	255	1.0	0.0	0.01	0.02	0.0	0.0	0.0	0.0	normal	0	1	0	0	0	0	0	0	0	0
1938	0	0	0	0	0	0	0	0	0	0	0	0	0	0	0	0	0	0	0	137	14	0.0	0.0	1.0	1.0	0.1	0.07	0.0	255	14	0.05	0.06	0.0	0.0	0.0	0.0	1.0	1.0	DoS	0	1	0	0	0	0	0	0	0	0
1939	0	291	6699	0	0	0	0	0	1	0	0	0	0	0	0	0	0	0	0	19	19	0.0	0.0	0.0	0.0	1.0	0.0	0.0	44	255	1.0	0.0	0.02	0.02	0.02	0.0	0.0	0.0	normal	0	1	0	0	0	0	0	0	0	0
1940	0	0	0	0	0	0	0	0	0	0	0	0	0	0	0	0	0	0	0	511	1	0.08	0.0	0.91	1.0	0.0	1.0	0.0	255	1	0.0	1.0	0.0	0.0	0.12	0.0	0.88	1.0	Probe	0	1	0	0	0	0	0	0	0	0
1941	0	1008	0	0	0	0	0	0	0	0	0	0	0	0	0	0	0	0	0	460	460	0.0	0.0	0.0	0.0	1.0	0.0	0.0	255	255	1.0	0.0	1.0	0.0	0.0	0.0	0.0	0.0	DoS	1	0	0	0	0	0	0	0	0	0
1942	0	1032	0	0	0	0	0	0	0	0	0	0	0	0	0	0	0	0	0	510	510	0.0	0.0	0.0	0.0	1.0	0.0	0.0	147	146	0.99	0.01	0.99	0.0	0.0	0.0	0.0	0.0	DoS	1	0	0	0	0	0	0	0	0	0
1943	0	54540	8314	0	0	0	2	0	1	1	0	0	0	0	0	0	0	0	0	4	4	0.0	0.0	0.0	0.0	1.0	0.0	0.0	255	243	0.95	0.01	0.0	0.0	0.0	0.0	0.06	0.06	DoS	0	1	0	0	0	0	0	0	0	0
1944	0	44	139	0	0	0	0	0	0	0	0	0	0	0	0	0	0	0	0	142	222	0.0	0.0	0.0	0.0	0.99	0.01	0.01	255	254	1.0	0.01	0.0	0.0	0.0	0.0	0.0	0.0	normal	0	0	1	0	0	0	0	0	0	0
1945	0	0	0	0	0	0	0	0	0	0	0	0	0	0	0	0	0	0	0	236	5	0.0	0.0	1.0	1.0	0.02	0.06	0.0	255	5	0.02	0.07	0.0	0.0	0.0	0.0	1.0	1.0	DoS	0	1	0	0	0	0	0	0	0	0
1946	0	1480	0	0	1	0	0	0	0	0	0	0	0	0	0	0	0	0	0	2	4	0.0	0.0	0.0	0.0	1.0	0.0	0.5	2	30	1.0	0.0	1.0	0.5	0.0	0.0	0.0	0.0	normal	1	0	0	0	0	0	0	0	0	0
1947	0	0	0	0	0	0	0	0	0	0	0	0	0	0	0	0	0	0	0	132	17	0.0	0.0	1.0	1.0	0.13	0.05	0.0	255	17	0.07	0.05	0.0	0.0	0.29	0.0	0.71	1.0	DoS	0	1	0	0	0	0	0	0	0	0
1948	0	0	0	0	0	0	0	0	0	0	0	0	0	0	0	0	0	0	0	253	20	0.0	0.0	1.0	1.0	0.08	0.06	0.0	255	20	0.08	0.06	0.0	0.0	0.0	0.0	1.0	1.0	DoS	0	1	0	0	0	0	0	0	0	0
1949	0	335	295	0	0	0	0	0	1	0	0	0	0	0	0	0	0	0	0	7	7	0.0	0.0	0.0	0.0	1.0	0.0	0.0	60	245	1.0	0.0	0.02	0.06	0.0	0.0	0.0	0.0	normal	0	1	0	0	0	0	0	0	0	0
1950	0	0	0	0	0	0	0	0	0	0	0	0	0	0	0	0	0	0	0	482	1	0.05	0.0	0.95	1.0	0.0	1.0	0.0	255	1	0.0	1.0	0.0	0.0	0.07	0.0	0.93	1.0	Probe	0	1	0	0	0	0	0	0	0	0
1951	1	2599	293	0	0	0	0	0	1	0	0	0	0	0	0	0	0	0	0	5	3	0.0	0.0	0.2	0.0	0.6	0.6	0.0	255	246	0.96	0.04	0.0	0.0	0.0	0.0	0.03	0.0	DoS	0	1	0	0	0	0	0	0	0	0
1952	0	181	12281	0	0	0	0	0	1	0	0	0	0	0	0	0	0	0	0	1	2	0.0	0.0	0.0	0.0	1.0	0.0	1.0	106	255	1.0	0.0	0.01	0.02	0.0	0.0	0.0	0.0	normal	0	1	0	0	0	0	0	0	0	0
1953	282	158	595	0	0	0	2	0	1	0	0	0	0	0	0	0	0	0	1	3	1	0.0	0.0	0.0	0.0	0.33	0.67	0.0	255	1	0.0	0.04	0.0	0.0	0.0	0.0	0.03	0.0	R2L	0	1	0	0	0	0	0	0	0	0
1954	0	0	0	0	0	0	0	0	0	0	0	0	0	0	0	0	0	0	0	35	35	0.17	0.17	0.83	0.83	1.0	0.0	0.0	255	255	1.0	0.0	0.0	0.0	0.03	0.03	0.65	0.65	DoS	0	1	0	0	0	0	0	0	0	0
1955	2065	56504	0	0	0	0	0	0	1	0	0	0	0	0	0	0	0	0	0	8	8	0.0	0.0	1.0	1.0	1.0	0.0	0.0	255	243	0.95	0.01	0.0	0.0	0.02	0.02	0.35	0.37	DoS	0	1	0	0	0	0	0	0	0	0
1956	0	0	0	0	0	0	0	0	0	0	0	0	0	0	0	0	0	0	0	3	7	0.0	0.0	1.0	0.86	0.33	1.0	1.0	17	59	0.24	0.29	0.06	0.03	0.0	0.0	0.82	1.0	Probe	0	1	0	0	0	0	0	0	0	0
1957	0	226	301	0	0	0	0	0	1	0	0	0	0	0	0	0	0	0	0	2	22	0.0	0.05	0.0	0.0	1.0	0.0	0.18	48	255	1.0	0.0	0.02	0.02	0.0	0.0	0.0	0.0	normal	0	1	0	0	0	0	0	0	0	0
1958	0	12	0	0	0	0	0	0	0	0	0	0	0	0	0	0	0	0	0	1	1	0.0	0.0	0.0	0.0	1.0	0.0	0.0	7	15	1.0	0.0	1.0	0.2	0.0	0.0	0.0	0.0	R2L	0	1	0	0	0	0	0	0	0	0
1959	0	0	0	0	0	0	0	0	0	0	0	0	0	0	0	0	0	0	0	162	8	1.0	1.0	0.0	0.0	0.05	0.09	0.0	255	8	0.03	0.1	0.0	0.0	1.0	1.0	0.0	0.0	DoS	0	1	0	0	0	0	0	0	0	0
1960	1	2599	293	0	0	0	0	0	1	0	0	0	0	0	0	0	0	0	0	2	3	0.0	0.0	0.0	0.0	1.0	0.0	0.67	255	245	0.96	0.04	0.0	0.0	0.0	0.0	0.04	0.0	DoS	0	1	0	0	0	0	0	0	0	0
1961	281	162	599	0	0	0	2	0	1	0	0	0	0	0	0	0	0	0	1	1	1	0.0	0.0	0.0	0.0	1.0	0.0	0.0	76	35	0.46	0.05	0.01	0.0	0.0	0.0	0.0	0.0	R2L	0	1	0	0	0	0	0	0	0	0
1962	0	0	0	0	0	0	0	0	0	0	0	0	0	0	0	0	0	0	0	260	8	1.0	1.0	0.0	0.0	0.03	0.07	0.0	255	8	0.03	0.07	0.0	0.0	1.0	1.0	0.0	0.0	DoS	0	1	0	0	0	0	0	0	0	0
1963	0	223	2936	0	0	0	0	0	1	0	0	0	0	0	0	0	0	0	0	2	2	0.0	0.0	0.0	0.0	1.0	0.0	0.0	255	255	1.0	0.0	0.0	0.0	0.0	0.0	0.0	0.0	normal	0	1	0	0	0	0	0	0	0	0
1964	0	9	141	0	0	0	0	0	0	0	0	0	0	0	0	0	0	0	0	1	1	0.0	0.0	0.0	0.0	1.0	0.0	0.0	1	1	1.0	0.0	1.0	0.0	0.0	0.0	0.0	0.0	normal	0	1	0	0	0	0	0	0	0	0
1965	0	1	1	0	0	0	0	0	0	0	0	0	0	0	0	0	0	0	0	82	1	0.0	0.0	0.0	0.0	0.01	0.79	0.0	255	1	0.0	0.73	1.0	0.0	0.0	0.0	0.0	0.0	Probe	0	0	1	0	0	0	0	0	0	0
1966	0	320	753	0	0	0	0	0	1	0	0	0	0	0	0	0	0	0	0	2	2	0.0	0.0	0.0	0.0	1.0	0.0	0.0	68	255	1.0	0.0	0.01	0.02	0.0	0.0	0.0	0.0	normal	0	1	0	0	0	0	0	0	0	0
1967	0	215	1719	0	0	0	0	0	1	0	0	0	0	0	0	0	0	0	0	10	10	0.0	0.0	0.0	0.0	1.0	0.0	0.0	255	255	1.0	0.0	0.0	0.0	0.0	0.0	0.0	0.0	normal	0	1	0	0	0	0	0	0	0	0
1968	0	311	1164	0	0	0	0	0	1	0	0	0	0	0	0	0	0	0	0	15	17	0.0	0.0	0.0	0.0	1.0	0.0	0.18	255	255	1.0	0.0	0.0	0.0	0.0	0.0	0.0	0.0	normal	0	1	0	0	0	0	0	0	0	0
1969	0	1032	0	0	0	0	0	0	0	0	0	0	0	0	0	0	0	0	0	192	192	0.0	0.0	0.0	0.0	1.0	0.0	0.0	255	255	1.0	0.0	1.0	0.0	0.0	0.0	0.0	0.0	DoS	1	0	0	0	0	0	0	0	0	0
1970	0	54540	8314	0	0	0	2	0	1	1	0	0	0	0	0	0	0	0	0	3	3	0.0	0.0	0.0	0.0	1.0	0.0	0.0	255	254	1.0	0.01	0.0	0.0	0.0	0.0	0.07	0.07	DoS	0	1	0	0	0	0	0	0	0	0
1971	0	233	931	0	0	0	0	0	1	0	0	0	0	0	0	0	0	0	0	1	13	0.0	0.0	0.0	0.0	1.0	0.0	0.31	1	255	1.0	0.0	1.0	0.01	0.0	0.0	0.0	0.0	normal	0	1	0	0	0	0	0	0	0	0
1972	0	0	0	0	0	0	0	0	0	0	0	0	0	0	0	0	0	0	0	258	15	1.0	1.0	0.0	0.0	0.06	0.07	0.0	255	15	0.06	0.07	0.0	0.0	1.0	1.0	0.0	0.0	DoS	0	1	0	0	0	0	0	0	0	0
1973	0	1523	444	0	0	0	0	0	1	0	0	0	0	0	0	0	0	0	0	1	2	0.0	0.0	0.0	0.0	1.0	0.0	1.0	16	115	1.0	0.0	0.06	0.02	0.0	0.0	0.0	0.0	normal	0	1	0	0	0	0	0	0	0	0
1974	804	78404	0	0	0	0	0	0	1	0	0	0	0	0	0	0	0	0	0	77	77	0.03	0.03	0.97	0.97	1.0	0.0	0.0	255	253	0.99	0.01	0.0	0.0	0.01	0.01	0.42	0.43	DoS	0	1	0	0	0	0	0	0	0	0
1975	0	0	0	0	0	0	0	0	0	0	0	0	0	0	0	0	0	0	0	133	17	0.0	0.0	1.0	1.0	0.13	0.05	0.0	255	17	0.07	0.05	0.0	0.0	0.0	0.0	1.0	1.0	DoS	0	1	0	0	0	0	0	0	0	0
1976	0	0	0	0	0	0	0	0	0	0	0	0	0	0	0	0	0	0	0	137	14	0.0	0.0	1.0	1.0	0.1	0.06	0.0	255	14	0.05	0.06	0.0	0.0	0.0	0.0	1.0	1.0	DoS	0	1	0	0	0	0	0	0	0	0
1977	0	44	136	0	0	0	0	0	0	0	0	0	0	0	0	0	0	0	0	79	158	0.0	0.0	0.0	0.0	1.0	0.0	0.01	255	254	1.0	0.01	0.0	0.0	0.0	0.0	0.0	0.0	normal	0	0	1	0	0	0	0	0	0	0
1978	0	206	10993	0	0	0	0	0	1	0	0	0	0	0	0	0	0	0	0	6	6	0.0	0.0	0.0	0.0	1.0	0.0	0.0	70	255	1.0	0.0	0.01	0.07	0.0	0.0	0.0	0.0	normal	0	1	0	0	0	0	0	0	0	0
1979	0	0	0	0	0	0	0	0	0	0	0	0	0	0	0	0	0	0	0	217	9	0.02	0.11	0.98	0.89	0.04	0.06	0.0	255	9	0.04	0.07	0.0	0.0	0.02	0.11	0.98	0.89	DoS	0	1	0	0	0	0	0	0	0	0
1980	0	10	39	0	0	0	0	0	0	0	0	0	0	0	0	0	0	0	0	1	1	0.0	0.0	0.0	0.0	1.0	0.0	0.0	149	8	0.03	0.04	0.01	0.25	0.0	0.0	0.0	0.0	normal	0	1	0	0	0	0	1	0	0	0
1981	0	0	0	0	0	0	0	0	0	0	0	0	0	0	0	0	0	0	0	219	17	0.0	0.0	1.0	1.0	0.08	0.05	0.0	255	17	0.07	0.06	0.0	0.0	0.0	0.0	1.0	1.0	DoS	0	1	0	0	0	0	0	0	0	0
1982	0	0	0	0	0	0	0	0	0	0	0	0	0	0	0	0	0	0	0	130	2	0.0	0.0	1.0	1.0	0.02	0.06	0.0	255	2	0.01	0.06	0.0	0.0	0.0	0.0	1.0	1.0	DoS	0	1	0	0	0	0	0	0	0	0
1983	0	3650	389	0	0	0	0	0	1	0	0	0	0	0	0	0	0	0	0	1	2	0.0	0.0	0.0	0.0	1.0	0.0	1.0	255	24	0.09	0.35	0.0	0.0	0.0	0.0	0.0	0.0	normal	0	1	0	0	0	0	0	0	0	0
1984	0	0	0	0	0	0	0	0	0	0	0	0	0	0	0	0	0	0	0	203	8	1.0	1.0	0.0	0.0	0.04	0.08	0.0	255	8	0.03	0.08	0.0	0.0	1.0	1.0	0.0	0.0	DoS	0	1	0	0	0	0	0	0	0	0
1985	0	0	0	0	0	0	0	0	0	0	0	0	0	0	0	0	0	0	0	505	1	0.04	0.0	0.96	1.0	0.0	1.0	0.0	255	1	0.0	1.0	0.0	0.0	0.04	0.0	0.96	1.0	Probe	0	1	0	0	0	0	0	0	0	0
1986	0	0	0	0	0	0	0	0	0	0	0	0	0	0	0	0	0	0	0	118	11	1.0	1.0	0.0	0.0	0.09	0.06	0.0	78	11	0.14	0.08	0.01	0.0	1.0	1.0	0.0	0.0	DoS	0	1	0	0	0	0	0	0	0	0
1987	0	45	45	0	0	0	0	0	0	0	0	0	0	0	0	0	0	0	0	215	215	0.0	0.0	0.0	0.0	1.0	0.0	0.0	255	255	1.0	0.0	0.0	0.0	0.0	0.0	0.0	0.0	normal	0	0	1	0	0	0	0	0	0	0
1988	0	0	44	0	0	0	0	0	0	0	0	0	0	0	0	0	0	0	0	3	4	0.0	0.0	0.67	1.0	0.33	1.0	1.0	177	59	0.24	0.03	0.01	0.03	0.0	0.0	0.89	0.97	Probe	0	1	0	0	0	0	0	0	0	0
1989	0	221	2825	0	0	0	0	0	1	0	0	0	0	0	0	0	0	0	0	9	9	0.0	0.0	0.0	0.0	1.0	0.0	0.0	32	255	1.0	0.0	0.03	0.02	0.0	0.0	0.0	0.0	normal	0	1	0	0	0	0	0	0	0	0
1990	0	46	43	0	0	0	0	0	0	0	0	0	0	0	0	0	0	0	0	66	66	0.0	0.0	0.0	0.0	1.0	0.0	0.0	255	255	1.0	0.0	0.25	0.0	0.0	0.0	0.0	0.0	normal	0	0	1	0	0	0	0	0	0	0
1991	4	32	93	0	0	0	0	0	1	0	0	0	0	0	0	0	0	0	0	1	1	0.0	0.0	0.0	0.0	1.0	0.0	0.0	25	26	1.0	0.0	0.04	0.08	0.0	0.0	0.0	0.0	R2L	0	1	0	0	0	0	0	0	0	0
1992	0	44	44	0	0	0	0	0	0	0	0	0	0	0	0	0	0	0	0	195	194	0.0	0.0	0.0	0.0	0.99	0.01	0.0	255	254	1.0	0.01	0.0	0.0	0.0	0.0	0.0	0.0	normal	0	0	1	0	0	0	0	0	0	0
1993	5	3886954	0	0	0	0	0	0	0	0	0	0	0	0	0	0	0	0	0	1	1	0.0	0.0	0.0	0.0	1.0	0.0	0.0	255	190	0.75	0.03	0.75	0.0	0.01	0.01	0.0	0.0	normal	0	1	0	0	0	0	0	0	0	0
1994	0	278	8684	0	0	0	0	0	1	0	0	0	0	0	0	0	0	0	0	14	18	0.0	0.0	0.0	0.0	1.0	0.0	0.17	137	255	1.0	0.0	0.01	0.04	0.0	0.0	0.0	0.0	normal	0	1	0	0	0	0	0	0	0	0
1995	0	0	0	0	0	0	0	0	0	0	0	0	0	0	0	0	0	0	0	1	1	0.0	0.0	1.0	1.0	1.0	0.0	0.0	255	51	0.2	0.02	0.0	0.0	0.0	0.0	0.18	0.84	U2R	0	1	0	0	0	0	0	0	0	0
1996	0	0	0	0	0	0	0	0	0	0	0	0	0	0	0	0	0	0	0	112	112	1.0	1.0	0.0	0.0	1.0	0.0	0.0	185	121	0.65	0.09	0.01	0.0	0.61	0.93	0.03	0.0	DoS	0	1	0	0	0	0	0	0	0	0
1997	0	1	1	0	0	0	0	0	0	0	0	0	0	0	0	0	0	0	0	103	1	0.0	0.0	0.0	0.0	0.01	0.57	0.0	255	1	0.0	0.86	1.0	0.0	0.0	0.0	0.0	0.0	Probe	0	0	1	0	0	0	0	0	0	0
1998	0	161	14086	0	0	0	0	0	1	0	0	0	0	0	0	0	0	0	0	1	1	0.0	0.0	0.0	0.0	1.0	0.0	0.0	196	196	1.0	0.0	0.01	0.0	0.0	0.0	0.0	0.0	normal	0	1	0	0	0	0	0	0	0	0
[truncated: 20,545 more rows]
[truncated: 75 more columns]
