# Supplementary material for: Novel hybrid firefly algorithm: an application to enhance XGBoost tuning for intrusion detection classification
Source: PeerJ Comput Sci. 2022 Apr 29;8:e956. doi: 10.7717/peerj-cs.956 (PMC9137854; doi:10.7717/peerj-cs.956)
Supplement: Supplemental Information 1 [file peerj-cs-08-956-s001.zip › datasets/NSL-KDDTrainNew.csv]

	duration	src_bytes	dst_bytes	land	wrong_fragment	urgent	hot	num_failed_logins	logged_in	num_compromised	root_shell	su_attempted	num_root	num_file_creations	num_shells	num_access_files	num_outbound_cmds	is_host_login	is_guest_login	count	srv_count	serror_rate	srv_serror_rate	rerror_rate	srv_rerror_rate	same_srv_rate	diff_srv_rate	srv_diff_host_rate	dst_host_count	dst_host_srv_count	dst_host_same_srv_rate	dst_host_diff_srv_rate	dst_host_same_src_port_rate	dst_host_srv_diff_host_rate	dst_host_serror_rate	dst_host_srv_serror_rate	dst_host_rerror_rate	dst_host_srv_rerror_rate	category	icmp	tcp	udp	IRC	X11	Z39_50	aol	auth	bgp	courier
0	0	491	0	0	0	0	0	0	0	0	0	0	0	0	0	0	0	0	0	2	2	0.0	0.0	0.0	0.0	1.0	0.0	0.0	150	25	0.17	0.03	0.17	0.0	0.0	0.0	0.05	0.0	normal	0	1	0	0	0	0	0	0	0	0
1	0	146	0	0	0	0	0	0	0	0	0	0	0	0	0	0	0	0	0	13	1	0.0	0.0	0.0	0.0	0.08	0.15	0.0	255	1	0.0	0.6	0.88	0.0	0.0	0.0	0.0	0.0	normal	0	0	1	0	0	0	0	0	0	0
2	0	0	0	0	0	0	0	0	0	0	0	0	0	0	0	0	0	0	0	123	6	1.0	1.0	0.0	0.0	0.05	0.07	0.0	255	26	0.1	0.05	0.0	0.0	1.0	1.0	0.0	0.0	DoS	0	1	0	0	0	0	0	0	0	0
3	0	232	8153	0	0	0	0	0	1	0	0	0	0	0	0	0	0	0	0	5	5	0.2	0.2	0.0	0.0	1.0	0.0	0.0	30	255	1.0	0.0	0.03	0.04	0.03	0.01	0.0	0.01	normal	0	1	0	0	0	0	0	0	0	0
4	0	199	420	0	0	0	0	0	1	0	0	0	0	0	0	0	0	0	0	30	32	0.0	0.0	0.0	0.0	1.0	0.0	0.09	255	255	1.0	0.0	0.0	0.0	0.0	0.0	0.0	0.0	normal	0	1	0	0	0	0	0	0	0	0
5	0	0	0	0	0	0	0	0	0	0	0	0	0	0	0	0	0	0	0	121	19	0.0	0.0	1.0	1.0	0.16	0.06	0.0	255	19	0.07	0.07	0.0	0.0	0.0	0.0	1.0	1.0	DoS	0	1	0	0	0	0	0	0	0	0
6	0	0	0	0	0	0	0	0	0	0	0	0	0	0	0	0	0	0	0	166	9	1.0	1.0	0.0	0.0	0.05	0.06	0.0	255	9	0.04	0.05	0.0	0.0	1.0	1.0	0.0	0.0	DoS	0	1	0	0	0	0	0	0	0	0
7	0	0	0	0	0	0	0	0	0	0	0	0	0	0	0	0	0	0	0	117	16	1.0	1.0	0.0	0.0	0.14	0.06	0.0	255	15	0.06	0.07	0.0	0.0	1.0	1.0	0.0	0.0	DoS	0	1	0	0	0	0	0	0	0	0
8	0	0	0	0	0	0	0	0	0	0	0	0	0	0	0	0	0	0	0	270	23	1.0	1.0	0.0	0.0	0.09	0.05	0.0	255	23	0.09	0.05	0.0	0.0	1.0	1.0	0.0	0.0	DoS	0	1	0	0	0	0	0	0	0	0
9	0	0	0	0	0	0	0	0	0	0	0	0	0	0	0	0	0	0	0	133	8	1.0	1.0	0.0	0.0	0.06	0.06	0.0	255	13	0.05	0.06	0.0	0.0	1.0	1.0	0.0	0.0	DoS	0	1	0	0	0	0	0	0	0	0
10	0	0	0	0	0	0	0	0	0	0	0	0	0	0	0	0	0	0	0	205	12	0.0	0.0	1.0	1.0	0.06	0.06	0.0	255	12	0.05	0.07	0.0	0.0	0.0	0.0	1.0	1.0	DoS	0	1	0	0	0	0	0	0	0	0
11	0	0	0	0	0	0	0	0	0	0	0	0	0	0	0	0	0	0	0	199	3	1.0	1.0	0.0	0.0	0.02	0.06	0.0	255	13	0.05	0.07	0.0	0.0	1.0	1.0	0.0	0.0	DoS	0	1	0	0	0	0	0	0	0	0
12	0	287	2251	0	0	0	0	0	1	0	0	0	0	0	0	0	0	0	0	3	7	0.0	0.0	0.0	0.0	1.0	0.0	0.43	8	219	1.0	0.0	0.12	0.03	0.0	0.0	0.0	0.0	normal	0	1	0	0	0	0	0	0	0	0
13	0	334	0	0	0	0	0	0	1	0	0	0	0	0	0	0	0	0	0	2	2	0.0	0.0	0.0	0.0	1.0	0.0	0.0	2	20	1.0	0.0	1.0	0.2	0.0	0.0	0.0	0.0	R2L	0	1	0	0	0	0	0	0	0	0
14	0	0	0	0	0	0	0	0	0	0	0	0	0	0	0	0	0	0	0	233	1	1.0	1.0	0.0	0.0	0.0	0.06	0.0	255	1	0.0	0.07	0.0	0.0	1.0	1.0	0.0	0.0	DoS	0	1	0	0	0	0	0	0	0	0
15	0	0	0	0	0	0	0	0	0	0	0	0	0	0	0	0	0	0	0	96	16	1.0	1.0	0.0	0.0	0.17	0.05	0.0	255	2	0.01	0.06	0.0	0.0	1.0	1.0	0.0	0.0	DoS	0	1	0	0	0	0	0	0	0	0
16	0	300	13788	0	0	0	0	0	1	0	0	0	0	0	0	0	0	0	0	8	9	0.0	0.11	0.0	0.0	1.0	0.0	0.22	91	255	1.0	0.0	0.01	0.02	0.0	0.0	0.0	0.0	normal	0	1	0	0	0	0	0	0	0	0
17	0	18	0	0	0	0	0	0	0	0	0	0	0	0	0	0	0	0	0	1	1	0.0	0.0	0.0	0.0	1.0	0.0	0.0	1	16	1.0	0.0	1.0	1.0	0.0	0.0	0.0	0.0	Probe	1	0	0	0	0	0	0	0	0	0
18	0	233	616	0	0	0	0	0	1	0	0	0	0	0	0	0	0	0	0	3	3	0.0	0.0	0.0	0.0	1.0	0.0	0.0	66	255	1.0	0.0	0.02	0.03	0.0	0.0	0.02	0.0	normal	0	1	0	0	0	0	0	0	0	0
19	0	343	1178	0	0	0	0	0	1	0	0	0	0	0	0	0	0	0	0	9	10	0.0	0.0	0.0	0.0	1.0	0.0	0.2	157	255	1.0	0.0	0.01	0.04	0.0	0.0	0.0	0.0	normal	0	1	0	0	0	0	0	0	0	0
20	0	0	0	0	0	0	0	0	0	0	0	0	0	0	0	0	0	0	0	223	23	1.0	1.0	0.0	0.0	0.1	0.05	0.0	255	23	0.09	0.05	0.0	0.0	1.0	1.0	0.0	0.0	DoS	0	1	0	0	0	0	0	0	0	0
21	0	0	0	0	0	0	0	0	0	0	0	0	0	0	0	0	0	0	0	280	17	1.0	1.0	0.0	0.0	0.06	0.05	0.0	238	17	0.07	0.06	0.0	0.0	0.99	1.0	0.0	0.0	DoS	0	1	0	0	0	0	0	0	0	0
22	0	253	11905	0	0	0	0	0	1	0	0	0	0	0	0	0	0	0	0	8	10	0.0	0.0	0.0	0.0	1.0	0.0	0.2	87	255	1.0	0.0	0.01	0.02	0.0	0.0	0.0	0.0	normal	0	1	0	0	0	0	0	0	0	0
23	5607	147	105	0	0	0	0	0	0	0	0	0	0	0	0	0	0	0	0	1	1	0.0	0.0	0.0	0.0	1.0	0.0	0.0	255	1	0.0	0.85	1.0	0.0	0.0	0.0	0.0	0.0	normal	0	0	1	0	0	0	0	0	0	0
24	0	0	0	0	0	0	0	0	0	0	0	0	0	0	0	0	0	0	0	248	2	1.0	1.0	0.0	0.0	0.01	0.06	0.0	255	2	0.01	0.06	0.0	0.0	1.0	1.0	0.0	0.0	DoS	0	1	0	0	0	0	0	0	0	0
25	507	437	14421	0	0	0	0	0	1	3	0	0	0	0	0	1	0	0	0	1	1	0.0	0.0	0.0	0.0	1.0	0.0	0.0	255	25	0.1	0.05	0.0	0.0	0.53	0.0	0.02	0.16	normal	0	1	0	0	0	0	0	0	0	0
26	0	0	0	0	0	0	0	0	0	0	0	0	0	0	0	0	0	0	0	279	7	1.0	1.0	0.0	0.0	0.03	0.06	0.0	255	13	0.05	0.07	0.0	0.0	1.0	1.0	0.0	0.0	DoS	0	1	0	0	0	0	0	0	0	0
27	0	227	6588	0	0	0	0	0	1	0	0	0	0	0	0	0	0	0	0	5	22	0.0	0.0	0.0	0.0	1.0	0.0	0.18	43	255	1.0	0.0	0.02	0.14	0.0	0.0	0.56	0.57	normal	0	1	0	0	0	0	0	0	0	0
28	0	215	10499	0	0	0	0	0	1	0	0	0	0	0	0	0	0	0	0	14	14	0.0	0.0	0.0	0.0	1.0	0.0	0.0	255	255	1.0	0.0	0.0	0.0	0.0	0.0	0.0	0.0	normal	0	1	0	0	0	0	0	0	0	0
29	0	241	1400	0	0	0	0	0	1	0	0	0	0	0	0	0	0	0	0	33	33	0.0	0.0	0.03	0.03	1.0	0.0	0.0	255	255	1.0	0.0	0.0	0.0	0.0	0.0	0.0	0.0	normal	0	1	0	0	0	0	0	0	0	0
30	0	8	0	0	0	0	0	0	0	0	0	0	0	0	0	0	0	0	0	1	12	0.0	0.0	0.0	0.0	1.0	0.0	1.0	1	53	1.0	0.0	1.0	0.51	0.0	0.0	0.0	0.0	Probe	1	0	0	0	0	0	0	0	0	0
31	0	0	0	0	0	0	0	0	0	0	0	0	0	0	0	0	0	0	0	57	16	1.0	1.0	0.0	0.0	0.28	0.07	0.0	255	59	0.23	0.04	0.01	0.0	1.0	1.0	0.0	0.0	DoS	0	1	0	0	0	0	0	0	0	0
32	0	303	555	0	0	0	0	0	1	0	0	0	0	0	0	0	0	0	0	9	9	0.0	0.0	0.0	0.0	1.0	0.0	0.0	9	255	1.0	0.0	0.11	0.01	0.0	0.0	0.0	0.0	normal	0	1	0	0	0	0	0	0	0	0
33	0	0	0	0	0	0	0	0	0	0	0	0	0	0	0	0	0	0	0	2	1	0.0	0.0	1.0	1.0	0.5	1.0	0.0	255	1	0.0	0.31	0.28	0.0	0.0	0.0	0.29	1.0	Probe	0	1	0	0	0	0	0	0	0	0
34	0	45	45	0	0	0	0	0	0	0	0	0	0	0	0	0	0	0	0	181	181	0.0	0.0	0.0	0.0	1.0	0.0	0.0	255	250	0.98	0.01	0.0	0.0	0.0	0.0	0.0	0.0	normal	0	0	1	0	0	0	0	0	0	0
35	1	105	147	0	0	0	0	0	0	0	0	0	0	0	0	0	0	0	0	2	2	0.0	0.0	0.0	0.0	1.0	0.0	0.0	41	5	0.12	0.05	0.05	0.0	0.0	0.0	0.0	0.0	normal	0	0	1	0	0	0	0	0	0	0
36	0	43	43	0	0	0	0	0	0	0	0	0	0	0	0	0	0	0	0	122	202	0.0	0.0	0.0	0.0	1.0	0.0	0.01	255	255	1.0	0.0	0.01	0.0	0.0	0.0	0.0	0.0	normal	0	0	1	0	0	0	0	0	0	0
37	0	0	0	0	0	0	0	0	0	0	0	0	0	0	0	0	0	0	0	205	17	1.0	1.0	0.0	0.0	0.08	0.06	0.0	255	17	0.07	0.07	0.0	0.0	1.0	1.0	0.0	0.0	DoS	0	1	0	0	0	0	0	0	0	0
38	0	324	2302	0	0	0	0	0	1	0	0	0	0	0	0	0	0	0	0	22	28	0.0	0.0	0.0	0.0	1.0	0.0	0.14	255	255	1.0	0.0	0.0	0.0	0.0	0.0	0.0	0.0	normal	0	1	0	0	0	0	0	0	0	0
39	0	0	0	0	0	0	0	0	0	0	0	0	0	0	0	0	0	0	0	228	13	1.0	1.0	0.0	0.0	0.06	0.07	0.0	255	13	0.05	0.07	0.0	0.0	1.0	1.0	0.0	0.0	DoS	0	1	0	0	0	0	0	0	0	0
40	0	0	0	0	0	0	0	0	0	0	0	0	0	0	0	0	0	0	0	50	11	1.0	1.0	0.0	0.0	0.22	0.08	0.0	255	63	0.25	0.02	0.01	0.0	1.0	1.0	0.0	0.0	DoS	0	1	0	0	0	0	0	0	0	0
41	0	0	0	0	0	0	0	0	0	0	0	0	0	0	0	0	0	0	0	262	12	1.0	1.0	0.0	0.0	0.05	0.06	0.0	255	9	0.04	0.07	0.0	0.0	1.0	1.0	0.0	0.0	DoS	0	1	0	0	0	1	0	0	0	0
42	2	1591	372	0	0	0	0	0	1	0	0	0	0	0	0	0	0	0	0	1	2	0.0	0.0	0.0	0.0	1.0	0.0	1.0	181	147	0.81	0.02	0.01	0.0	0.0	0.0	0.0	0.0	normal	0	1	0	0	0	0	0	0	0	0
43	9052	146	105	0	0	0	0	0	0	0	0	0	0	0	0	0	0	0	0	4	2	0.0	0.0	0.0	0.0	0.5	0.5	0.0	255	2	0.01	0.66	0.99	0.0	0.0	0.0	0.0	0.0	normal	0	0	1	0	0	0	0	0	0	0
44	0	290	3006	0	0	0	0	0	1	0	0	0	0	0	0	0	0	0	0	11	11	0.0	0.0	0.0	0.0	1.0	0.0	0.0	255	255	1.0	0.0	0.0	0.0	0.0	0.0	0.0	0.0	normal	0	1	0	0	0	0	0	0	0	0
45	0	0	0	0	0	0	0	0	0	0	0	0	0	0	0	0	0	0	0	108	11	1.0	1.0	0.0	0.0	0.1	0.08	0.0	255	11	0.04	0.07	0.0	0.0	1.0	1.0	0.0	0.0	DoS	0	1	0	0	0	0	0	0	0	0
46	0	28	0	0	3	0	0	0	0	0	0	0	0	0	0	0	0	0	0	80	80	0.0	0.0	0.0	0.0	1.0	0.0	0.0	255	80	0.31	0.02	0.31	0.0	0.0	0.0	0.0	0.0	DoS	0	0	1	0	0	0	0	0	0	0
47	0	255	861	0	0	0	0	0	1	0	0	0	0	0	0	0	0	0	0	44	44	0.02	0.02	0.0	0.0	1.0	0.0	0.0	255	255	1.0	0.0	0.0	0.0	0.0	0.0	0.0	0.0	normal	0	1	0	0	0	0	0	0	0	0
48	0	334	0	0	0	0	0	0	1	0	0	0	0	0	0	0	0	0	0	2	2	0.0	0.0	0.0	0.0	1.0	0.0	0.0	4	38	1.0	0.0	1.0	0.18	0.0	0.0	0.0	0.0	R2L	0	1	0	0	0	0	0	0	0	0
49	0	0	0	0	0	0	0	0	0	0	0	0	0	0	0	0	0	0	0	258	17	1.0	1.0	0.0	0.0	0.07	0.05	0.0	255	5	0.02	0.07	0.0	0.0	1.0	1.0	0.0	0.0	DoS	0	1	0	0	0	0	0	0	0	0
50	0	302	498	0	0	0	0	0	1	0	0	0	0	0	0	0	0	0	0	10	10	0.0	0.0	0.0	0.0	1.0	0.0	0.0	131	255	1.0	0.0	0.01	0.04	0.0	0.0	0.0	0.0	normal	0	1	0	0	0	0	0	0	0	0
51	0	0	0	0	0	0	0	0	0	0	0	0	0	0	0	0	0	0	0	61	4	0.0	0.0	1.0	1.0	0.07	0.1	0.0	255	4	0.02	0.08	0.0	0.0	0.0	0.0	1.0	1.0	DoS	0	1	0	0	0	0	0	0	0	0
52	0	28	0	0	3	0	0	0	0	0	0	0	0	0	0	0	0	0	0	2	2	0.0	0.0	0.0	0.0	1.0	0.0	0.0	255	2	0.01	0.02	0.01	0.0	0.0	0.0	0.77	0.0	DoS	0	0	1	0	0	0	0	0	0	0
53	0	220	1398	0	0	0	0	0	1	0	0	0	0	0	0	0	0	0	0	26	42	0.0	0.0	0.0	0.0	1.0	0.0	0.05	26	255	1.0	0.0	0.04	0.03	0.0	0.0	0.0	0.0	normal	0	1	0	0	0	0	0	0	0	0
54	0	43	69	0	0	0	0	0	0	0	0	0	0	0	0	0	0	0	0	120	120	0.0	0.0	0.0	0.0	1.0	0.0	0.0	255	245	0.96	0.01	0.01	0.0	0.0	0.0	0.0	0.0	normal	0	0	1	0	0	0	0	0	0	0
55	0	44	133	0	0	0	0	0	0	0	0	0	0	0	0	0	0	0	0	73	75	0.0	0.0	0.0	0.0	1.0	0.0	0.03	122	212	0.88	0.02	0.88	0.01	0.0	0.0	0.08	0.0	normal	0	0	1	0	0	0	0	0	0	0
56	0	8	0	0	0	0	0	0	0	0	0	0	0	0	0	0	0	0	0	1	15	0.0	0.0	0.0	0.0	1.0	0.0	1.0	2	46	1.0	0.0	1.0	0.26	0.0	0.0	0.0	0.0	Probe	1	0	0	0	0	0	0	0	0	0
57	0	0	0	0	0	0	0	0	0	0	0	0	0	0	0	0	0	0	0	135	9	1.0	1.0	0.0	0.0	0.07	0.06	0.0	255	11	0.04	0.07	0.0	0.0	1.0	1.0	0.0	0.0	DoS	0	1	0	0	0	0	0	0	0	0
58	0	0	0	0	0	0	0	0	0	0	0	0	0	0	0	0	0	0	0	24	12	1.0	1.0	0.0	0.0	0.5	0.08	0.0	255	59	0.23	0.04	0.0	0.0	1.0	1.0	0.0	0.0	DoS	0	1	0	0	0	0	0	0	0	0
59	0	43	43	0	0	0	0	0	0	0	0	0	0	0	0	0	0	0	0	148	228	0.0	0.0	0.0	0.0	1.0	0.0	0.01	255	255	1.0	0.0	0.01	0.0	0.0	0.0	0.0	0.0	normal	0	0	1	0	0	0	0	0	0	0
60	0	641	0	0	0	0	0	0	1	0	0	0	0	0	0	0	0	0	0	2	2	0.0	0.0	0.0	0.0	1.0	0.0	0.0	175	48	0.25	0.02	0.25	0.04	0.0	0.0	0.0	0.0	normal	0	1	0	0	0	0	0	0	0	0
61	0	0	0	0	0	0	0	0	0	0	0	0	0	0	0	0	0	0	0	206	4	0.0	0.0	1.0	1.0	0.02	0.06	0.0	255	4	0.02	0.08	0.0	0.0	0.0	0.0	1.0	1.0	DoS	0	1	0	0	0	0	0	0	0	0
62	0	0	0	0	0	0	0	0	0	0	0	0	0	0	0	0	0	0	0	175	1	0.1	0.0	0.89	1.0	0.01	1.0	0.0	255	1	0.0	0.84	0.0	0.0	0.07	0.0	0.62	1.0	Probe	0	1	0	0	0	0	0	0	0	0
63	0	310	2794	0	0	0	0	0	1	0	0	0	0	0	0	0	0	0	0	4	4	0.0	0.0	0.0	0.0	1.0	0.0	0.0	255	255	1.0	0.0	0.0	0.0	0.0	0.0	0.0	0.0	normal	0	1	0	0	0	0	0	0	0	0
64	0	0	0	0	0	0	0	0	0	0	0	0	0	0	0	0	0	0	0	63	10	0.0	0.0	1.0	1.0	0.16	0.08	0.0	255	10	0.04	0.07	0.0	0.0	0.0	0.0	1.0	1.0	DoS	0	1	0	0	0	0	0	0	0	0
65	0	696	333	0	0	0	0	0	1	0	0	0	0	0	0	0	0	0	0	1	1	0.0	0.0	0.0	0.0	1.0	0.0	0.0	109	133	0.39	0.04	0.01	0.02	0.0	0.0	0.0	0.0	normal	0	1	0	0	0	0	0	0	0	0
66	0	0	0	0	0	0	0	0	0	0	0	0	0	0	0	0	0	0	0	1	1	0.0	0.0	1.0	1.0	1.0	0.0	0.0	236	1	0.0	0.58	0.58	0.0	0.0	0.0	0.58	1.0	Probe	0	1	0	0	0	0	0	0	0	0
67	0	0	0	0	0	0	0	0	0	0	0	0	0	0	0	0	0	0	0	52	19	1.0	1.0	0.0	0.0	0.37	0.08	0.0	255	67	0.26	0.02	0.0	0.0	1.0	1.0	0.0	0.0	DoS	0	1	0	0	0	0	0	0	0	0
68	0	0	0	0	0	0	0	0	0	0	0	0	0	0	0	0	0	0	0	125	7	0.0	0.0	1.0	1.0	0.06	0.06	0.0	255	6	0.02	0.07	0.0	0.0	0.0	0.0	1.0	1.0	DoS	0	1	0	0	0	0	0	0	0	0
69	0	0	0	0	0	0	0	0	0	0	0	0	0	0	0	0	0	0	0	168	21	1.0	1.0	0.0	0.0	0.12	0.06	0.0	255	21	0.08	0.06	0.0	0.0	1.0	1.0	0.0	0.0	DoS	0	1	0	0	0	0	0	0	0	0
70	0	221	2878	0	0	0	0	0	1	0	0	0	0	0	0	0	0	0	0	1	1	0.0	0.0	0.0	0.0	1.0	0.0	0.0	21	58	1.0	0.0	0.05	0.03	0.0	0.0	0.0	0.0	normal	0	1	0	0	0	0	0	0	0	0
71	0	0	0	0	0	0	0	0	0	0	0	0	0	0	0	0	0	0	0	145	16	1.0	1.0	0.0	0.0	0.11	0.06	0.0	255	31	0.12	0.05	0.0	0.0	1.0	1.0	0.0	0.0	DoS	0	1	0	0	0	0	0	0	0	0
72	0	181	0	0	0	0	0	0	0	0	0	0	0	0	0	0	0	0	0	3	2	0.0	0.0	0.0	0.0	0.67	0.67	0.0	255	93	0.36	0.01	0.46	0.0	0.0	0.0	0.0	0.0	normal	1	0	0	0	0	0	0	0	0	0
73	0	42	42	0	0	0	0	0	0	0	0	0	0	0	0	0	0	0	0	9	14	0.0	0.0	0.0	0.0	1.0	0.0	0.21	84	83	0.99	0.02	0.01	0.0	0.0	0.0	0.0	0.0	normal	0	0	1	0	0	0	0	0	0	0
74	0	0	0	0	0	0	0	0	0	0	0	0	0	0	0	0	0	0	0	138	6	1.0	1.0	0.0	0.0	0.04	0.06	0.0	255	6	0.02	0.07	0.0	0.0	1.0	1.0	0.0	0.0	DoS	0	1	0	0	0	0	0	0	0	0
75	0	12	0	0	0	0	0	0	1	0	0	0	0	0	0	0	0	0	0	1	1	0.0	0.0	0.0	0.0	1.0	0.0	0.0	44	47	0.55	0.07	0.55	0.04	0.0	0.0	0.0	0.0	normal	0	1	0	0	0	0	0	0	0	0
76	0	0	0	0	0	0	0	0	0	0	0	0	0	0	0	0	0	0	0	276	9	1.0	1.0	0.0	0.0	0.03	0.06	0.0	255	9	0.04	0.06	0.0	0.0	1.0	1.0	0.0	0.0	DoS	0	1	0	0	0	0	0	1	0	0
77	0	210	2790	0	0	0	0	0	1	0	0	0	0	0	0	0	0	0	0	10	27	0.0	0.0	0.0	0.0	1.0	0.0	0.11	48	255	1.0	0.0	0.02	0.09	0.0	0.0	0.0	0.0	normal	0	1	0	0	0	0	0	0	0	0
78	0	321	5683	0	0	0	0	0	1	0	0	0	0	0	0	0	0	0	0	10	10	0.0	0.0	0.0	0.0	1.0	0.0	0.0	168	255	1.0	0.0	0.01	0.04	0.0	0.0	0.0	0.0	normal	0	1	0	0	0	0	0	0	0	0
79	0	0	0	0	0	0	0	0	0	0	0	0	0	0	0	0	0	0	0	248	8	0.0	0.0	1.0	1.0	0.03	0.06	0.0	255	8	0.03	0.07	0.0	0.0	0.0	0.0	1.0	1.0	DoS	0	1	0	0	0	0	0	0	0	0
80	0	329	3982	0	0	0	0	0	1	0	0	0	0	0	0	0	0	0	0	2	31	0.0	0.0	0.0	0.0	1.0	0.0	0.1	24	255	1.0	0.0	0.04	0.05	0.0	0.0	0.0	0.0	normal	0	1	0	0	0	0	0	0	0	0
81	0	0	0	0	0	0	0	0	0	0	0	0	0	0	0	0	0	0	0	135	7	0.0	0.0	1.0	1.0	0.05	0.07	0.0	255	7	0.03	0.07	0.0	0.0	0.0	0.0	1.0	1.0	DoS	0	1	0	0	0	0	0	0	0	0
82	0	0	0	0	0	0	0	0	0	0	0	0	0	0	0	0	0	0	0	220	19	1.0	1.0	0.0	0.0	0.09	0.05	0.0	255	2	0.01	0.07	0.0	0.0	1.0	1.0	0.0	0.0	DoS	0	1	0	0	0	0	0	0	0	0
83	0	8	0	0	0	0	0	0	0	0	0	0	0	0	0	0	0	0	0	1	44	0.0	0.0	0.0	0.0	1.0	0.0	1.0	1	95	1.0	0.0	1.0	0.51	0.0	0.0	0.0	0.0	Probe	1	0	0	0	0	0	0	0	0	0
84	0	320	379	0	0	0	0	0	1	0	0	0	0	0	0	0	0	0	0	9	9	0.0	0.0	0.0	0.0	1.0	0.0	0.0	123	255	1.0	0.0	0.01	0.02	0.0	0.0	0.0	0.0	normal	0	1	0	0	0	0	0	0	0	0
85	0	0	0	0	0	0	0	0	0	0	0	0	0	0	0	0	0	0	0	212	7	1.0	1.0	0.0	0.0	0.03	0.05	0.0	72	7	0.1	0.11	0.01	0.0	0.97	1.0	0.0	0.0	DoS	0	1	0	0	0	0	0	0	0	0
86	0	225	3762	0	0	0	0	0	1	0	0	0	0	0	0	0	0	0	0	10	10	0.0	0.0	0.0	0.0	1.0	0.0	0.0	255	255	1.0	0.0	0.0	0.0	0.0	0.0	0.0	0.0	normal	0	1	0	0	0	0	0	0	0	0
87	0	0	0	0	0	0	0	0	0	0	0	0	0	0	0	0	0	0	0	250	13	1.0	1.0	0.0	0.0	0.05	0.06	0.0	255	1	0.0	0.07	0.0	0.0	1.0	1.0	0.0	0.0	DoS	0	1	0	0	0	0	0	0	0	0
88	0	0	0	0	0	0	0	0	0	0	0	0	0	0	0	0	0	0	0	132	15	0.0	0.0	1.0	1.0	0.11	0.05	0.0	255	15	0.06	0.06	0.0	0.0	0.0	0.0	1.0	1.0	DoS	0	1	0	0	0	0	0	0	0	0
89	315	146	105	0	0	0	0	0	0	0	0	0	0	0	0	0	0	0	0	3	2	0.0	0.0	0.0	0.0	0.67	0.67	0.0	117	2	0.02	0.54	0.78	0.0	0.0	0.0	0.0	0.0	normal	0	0	1	0	0	0	0	0	0	0
90	0	247	1416	0	0	0	0	0	1	0	0	0	0	0	0	0	0	0	0	11	11	0.0	0.0	0.0	0.0	1.0	0.0	0.0	156	255	1.0	0.0	0.01	0.09	0.0	0.0	0.46	0.61	normal	0	1	0	0	0	0	0	0	0	0
91	0	353	1483	0	0	0	0	0	1	0	0	0	0	0	0	0	0	0	0	3	9	0.0	0.0	0.0	0.0	1.0	0.0	0.33	255	255	1.0	0.0	0.0	0.0	0.0	0.0	0.0	0.0	normal	0	1	0	0	0	0	0	0	0	0
92	0	44	44	0	0	0	0	0	0	0	0	0	0	0	0	0	0	0	0	109	189	0.0	0.0	0.0	0.0	0.99	0.02	0.01	255	254	1.0	0.01	0.01	0.0	0.0	0.0	0.0	0.0	normal	0	0	1	0	0	0	0	0	0	0
93	0	0	0	0	0	0	0	0	0	0	0	0	0	0	0	0	0	0	0	146	18	0.0	0.0	1.0	1.0	0.12	0.05	0.0	255	10	0.04	0.08	0.0	0.0	0.0	0.0	1.0	1.0	DoS	0	1	0	0	0	0	0	0	0	0
94	0	0	0	0	0	0	0	0	0	0	0	0	0	0	0	0	0	0	0	300	6	1.0	1.0	0.0	0.0	0.02	0.06	0.0	255	3	0.01	0.07	0.0	0.0	1.0	1.0	0.0	0.0	DoS	0	1	0	0	0	0	0	0	0	0
95	2	3065	331	0	0	0	0	0	1	0	0	0	0	0	0	0	0	0	0	1	2	0.0	0.0	0.0	0.0	1.0	0.0	1.0	243	119	0.48	0.02	0.0	0.02	0.01	0.02	0.0	0.0	normal	0	1	0	0	0	0	0	0	0	0
96	0	102	102	0	0	0	0	0	0	0	0	0	0	0	0	0	0	0	0	1	1	0.0	0.0	0.0	0.0	1.0	0.0	0.0	7	1	0.14	0.29	0.14	0.0	0.0	0.0	0.0	0.0	normal	0	0	1	0	0	0	0	0	0	0
97	0	259	750	0	0	0	0	0	1	0	0	0	0	0	0	0	0	0	0	4	5	0.0	0.0	0.0	0.0	1.0	0.0	0.4	4	255	1.0	0.0	0.25	0.03	0.0	0.0	0.0	0.0	normal	0	1	0	0	0	0	0	0	0	0
98	1082	147	105	0	0	0	0	0	0	0	0	0	0	0	0	0	0	0	0	2	2	0.0	0.0	0.0	0.0	1.0	0.0	0.0	255	2	0.01	0.42	0.86	0.0	0.0	0.0	0.0	0.0	normal	0	0	1	0	0	0	0	0	0	0
99	0	0	0	0	0	0	0	0	0	0	0	0	0	0	0	0	0	0	0	129	16	1.0	1.0	0.0	0.0	0.12	0.05	0.0	255	12	0.05	0.05	0.0	0.0	1.0	1.0	0.0	0.0	DoS	0	1	0	0	0	0	0	0	0	0
100	0	0	354	0	0	0	0	0	0	0	0	0	0	0	0	0	0	0	0	32	32	0.03	0.03	0.0	0.0	1.0	0.0	0.0	255	255	1.0	0.0	0.0	0.0	0.0	0.0	0.0	0.0	normal	0	1	0	0	0	0	0	0	0	0
101	0	309	306	0	0	0	0	0	1	0	0	0	0	0	0	0	0	0	0	1	1	0.0	0.0	0.0	0.0	1.0	0.0	0.0	66	255	1.0	0.0	0.02	0.02	0.0	0.0	0.0	0.0	normal	0	1	0	0	0	0	0	0	0	0
102	0	0	0	0	0	0	0	0	0	0	0	0	0	0	0	0	0	0	0	1	2	0.0	0.0	1.0	1.0	1.0	0.0	1.0	1	247	1.0	0.0	1.0	0.15	0.0	0.0	1.0	0.68	normal	0	1	0	0	0	0	0	0	0	0
103	0	278	7227	0	0	0	0	0	1	0	0	0	0	0	0	0	0	0	0	3	3	0.0	0.0	0.0	0.0	1.0	0.0	0.0	153	255	1.0	0.0	0.01	0.05	0.0	0.0	0.0	0.0	normal	0	1	0	0	0	0	0	0	0	0
104	0	28	0	0	3	0	0	0	0	0	0	0	0	0	0	0	0	0	0	82	82	0.0	0.0	0.0	0.0	1.0	0.0	0.0	255	182	0.71	0.29	0.71	0.0	0.09	0.0	0.2	0.0	DoS	0	0	1	0	0	0	0	0	0	0
105	0	313	761	0	0	0	0	0	1	0	0	0	0	0	0	0	0	0	0	1	1	0.0	0.0	0.0	0.0	1.0	0.0	0.0	43	255	1.0	0.0	0.02	0.03	0.0	0.0	0.0	0.0	normal	0	1	0	0	0	0	0	0	0	0
106	0	219	1212	0	0	0	0	0	1	0	0	0	0	0	0	0	0	0	0	15	15	0.0	0.0	0.0	0.0	1.0	0.0	0.0	242	255	1.0	0.0	0.0	0.01	0.0	0.0	0.0	0.0	normal	0	1	0	0	0	0	0	0	0	0
107	0	245	9165	0	0	0	0	0	1	0	0	0	0	0	0	0	0	0	0	2	3	0.0	0.0	0.0	0.0	1.0	0.0	0.67	10	255	1.0	0.0	0.1	0.05	0.0	0.0	0.0	0.0	normal	0	1	0	0	0	0	0	0	0	0
108	0	328	2243	0	0	0	0	0	1	0	0	0	0	0	0	0	0	0	0	21	21	0.0	0.0	0.0	0.0	1.0	0.0	0.0	21	255	1.0	0.0	0.05	0.04	0.0	0.0	0.0	0.0	normal	0	1	0	0	0	0	0	0	0	0
109	0	0	0	0	0	0	0	0	0	0	0	0	0	0	0	0	0	0	0	1	1	0.0	0.0	1.0	1.0	1.0	0.0	0.0	23	249	1.0	0.0	0.04	0.1	0.0	0.0	1.0	0.96	normal	0	1	0	0	0	0	0	0	0	0
110	0	251	301	0	0	0	0	0	1	0	0	0	0	0	0	0	0	0	0	3	7	0.0	0.0	0.0	0.0	1.0	0.0	0.29	255	252	0.99	0.01	0.0	0.0	0.0	0.0	0.0	0.0	normal	0	1	0	0	0	0	0	0	0	0
111	0	2089	335	0	0	0	0	0	1	0	0	0	0	0	0	0	0	0	0	2	2	0.0	0.0	0.0	0.0	0.5	1.0	1.0	255	152	0.6	0.03	0.0	0.0	0.01	0.02	0.0	0.01	normal	0	1	0	0	0	0	0	0	0	0
112	0	0	0	0	0	0	0	0	0	0	0	0	0	0	0	0	0	0	0	1	1	0.0	0.0	1.0	1.0	1.0	0.0	0.0	6	255	1.0	0.0	0.17	0.21	0.0	0.0	1.0	0.88	normal	0	1	0	0	0	0	0	0	0	0
113	0	237	511	0	0	0	0	0	1	0	0	0	0	0	0	0	0	0	0	1	1	0.0	0.0	0.0	0.0	1.0	0.0	0.0	3	255	1.0	0.0	0.33	0.01	0.0	0.0	0.0	0.0	normal	0	1	0	0	0	0	0	0	0	0
114	0	324	431	0	0	0	0	0	1	0	0	0	0	0	0	0	0	0	0	4	5	0.0	0.0	0.0	0.0	1.0	0.0	0.4	107	255	1.0	0.0	0.01	0.02	0.0	0.0	0.0	0.0	normal	0	1	0	0	0	0	0	0	0	0
115	25950	1	0	0	0	0	0	0	0	0	0	0	0	0	0	0	0	0	0	2	2	0.0	0.0	1.0	1.0	1.0	0.0	0.0	255	2	0.01	0.69	1.0	0.0	0.0	0.0	1.0	1.0	Probe	0	1	0	0	0	0	0	0	0	0
116	0	0	0	0	0	0	0	0	0	0	0	0	0	0	0	0	0	0	0	110	17	0.0	0.0	1.0	1.0	0.15	0.05	0.0	255	17	0.07	0.07	0.0	0.0	0.0	0.0	1.0	1.0	DoS	0	1	0	0	0	1	0	0	0	0
117	0	105	145	0	0	0	0	0	0	0	0	0	0	0	0	0	0	0	0	4	1	0.0	0.0	0.0	0.0	0.25	0.5	0.0	255	239	0.94	0.01	0.0	0.0	0.0	0.0	0.0	0.0	normal	0	0	1	0	0	0	0	0	0	0
118	0	218	974	0	0	0	0	0	1	0	0	0	0	0	0	0	0	0	0	6	6	0.0	0.0	0.0	0.0	1.0	0.0	0.0	6	255	1.0	0.0	0.17	0.02	0.0	0.01	0.0	0.0	normal	0	1	0	0	0	0	0	0	0	0
119	0	325	2649	0	0	0	0	0	1	0	0	0	0	0	0	0	0	0	0	7	7	0.0	0.0	0.0	0.0	1.0	0.0	0.0	107	255	1.0	0.0	0.01	0.01	0.0	0.0	0.0	0.0	normal	0	1	0	0	0	0	0	0	0	0
120	0	0	0	0	0	0	0	0	0	0	0	0	0	0	0	0	0	0	0	246	20	0.0	0.0	1.0	1.0	0.08	0.07	0.0	255	20	0.08	0.07	0.0	0.0	0.0	0.0	1.0	1.0	DoS	0	1	0	0	0	0	0	0	0	0
121	0	0	0	0	0	0	0	0	0	0	0	0	0	0	0	0	0	0	0	272	19	0.0	0.0	1.0	1.0	0.07	0.07	0.0	255	19	0.07	0.08	0.0	0.0	0.0	0.0	1.0	1.0	DoS	0	1	0	0	0	0	0	0	1	0
122	0	0	0	0	0	0	0	0	0	0	0	0	0	0	0	0	0	0	0	259	8	1.0	1.0	0.0	0.0	0.03	0.07	0.0	255	8	0.03	0.08	0.0	0.0	1.0	1.0	0.0	0.0	DoS	0	1	0	0	0	0	0	0	0	0
123	240	328	275	0	0	0	0	0	1	0	0	0	0	0	0	0	0	0	0	9	10	0.0	0.0	0.0	0.1	1.0	0.0	0.2	255	250	0.98	0.01	0.0	0.0	0.0	0.0	0.0	0.0	normal	0	1	0	0	0	0	0	0	0	0
124	0	0	0	0	0	0	0	0	0	0	0	0	0	0	0	0	0	0	0	294	6	1.0	1.0	0.0	0.0	0.02	0.05	0.0	255	8	0.03	0.07	0.0	0.0	1.0	1.0	0.0	0.0	DoS	0	1	0	0	0	0	0	0	1	0
125	0	9	138	0	0	0	0	0	0	0	0	0	0	0	0	0	0	0	0	1	1	0.0	0.0	0.0	0.0	1.0	0.0	0.0	195	10	0.03	0.03	0.01	0.2	0.01	0.0	0.01	0.0	normal	0	1	0	0	0	0	0	0	0	0
126	0	46	46	0	0	0	0	0	0	0	0	0	0	0	0	0	0	0	0	96	178	0.0	0.0	0.0	0.0	1.0	0.0	0.02	255	254	1.0	0.01	0.01	0.0	0.0	0.0	0.0	0.0	normal	0	0	1	0	0	0	0	0	0	0
127	1	1079	334	0	0	0	0	0	1	0	0	0	0	1	0	0	0	0	0	1	1	0.0	0.0	0.0	0.0	1.0	0.0	0.0	138	167	0.57	0.03	0.01	0.01	0.0	0.0	0.0	0.0	normal	0	1	0	0	0	0	0	0	0	0
128	0	45	139	0	0	0	0	0	0	0	0	0	0	0	0	0	0	0	0	79	159	0.0	0.0	0.0	0.0	1.0	0.0	0.01	255	254	1.0	0.01	0.0	0.0	0.0	0.0	0.0	0.0	normal	0	0	1	0	0	0	0	0	0	0
129	26	273	903	0	0	0	5	0	1	0	0	0	0	0	0	0	0	0	1	1	1	0.0	0.0	0.0	0.0	1.0	0.0	0.0	176	49	0.28	0.02	0.01	0.0	0.01	0.02	0.0	0.0	normal	0	1	0	0	0	0	0	0	0	0
130	0	0	0	0	0	0	0	0	0	0	0	0	0	0	0	0	0	0	0	190	20	1.0	1.0	0.0	0.0	0.11	0.06	0.0	255	20	0.08	0.08	0.0	0.0	1.0	1.0	0.0	0.0	DoS	0	1	0	0	0	0	0	0	0	0
131	0	0	0	0	0	0	0	0	0	0	0	0	0	0	0	0	0	0	0	135	5	0.0	0.0	1.0	1.0	0.04	0.06	0.0	255	1	0.0	0.07	0.0	0.0	0.0	0.0	1.0	1.0	DoS	0	1	0	0	0	0	0	0	0	0
132	0	237	138	0	0	0	0	0	1	0	0	0	0	0	0	0	0	0	0	2	2	0.0	0.0	0.0	0.0	1.0	0.0	0.0	2	2	1.0	0.0	0.5	0.0	0.0	0.0	0.0	0.0	normal	0	1	0	0	0	0	0	0	0	0
133	0	225	1357	0	0	0	0	0	1	0	0	0	0	0	0	0	0	0	0	1	1	0.0	0.0	0.0	0.0	1.0	0.0	0.0	5	255	1.0	0.0	0.2	0.02	0.0	0.0	0.0	0.0	normal	0	1	0	0	0	0	0	0	0	0
134	0	0	0	0	0	0	0	0	0	0	0	0	0	0	0	0	0	0	0	123	7	1.0	1.0	0.0	0.0	0.06	0.06	0.0	255	7	0.03	0.08	0.0	0.0	1.0	1.0	0.0	0.0	DoS	0	1	0	0	0	0	0	0	0	0
135	0	0	0	0	0	0	0	0	0	0	0	0	0	0	0	0	0	0	0	245	20	1.0	1.0	0.0	0.0	0.08	0.06	0.0	255	7	0.03	0.07	0.0	0.0	1.0	1.0	0.0	0.0	DoS	0	1	0	0	0	0	0	0	0	0
136	0	147	0	0	0	0	0	0	0	0	0	0	0	0	0	0	0	0	0	3	1	0.0	0.0	0.0	0.0	0.33	0.67	0.0	255	1	0.0	0.61	0.97	0.0	0.0	0.0	0.0	0.0	normal	0	0	1	0	0	0	0	0	0	0
137	0	262	1011	0	0	0	0	0	1	0	0	0	0	0	0	0	0	0	0	3	4	0.0	0.0	0.0	0.0	1.0	0.0	0.5	94	255	1.0	0.0	0.02	0.01	0.0	0.0	0.0	0.0	normal	0	1	0	0	0	0	0	0	0	0
138	0	1032	0	0	0	0	0	0	0	0	0	0	0	0	0	0	0	0	0	263	263	0.0	0.0	0.0	0.0	1.0	0.0	0.0	255	255	1.0	0.0	1.0	0.0	0.0	0.0	0.0	0.0	DoS	1	0	0	0	0	0	0	0	0	0
139	0	0	0	0	0	0	0	0	0	0	0	0	0	0	0	0	0	0	0	109	13	1.0	1.0	0.0	0.0	0.12	0.06	0.0	255	7	0.03	0.06	0.0	0.0	1.0	1.0	0.0	0.0	DoS	0	1	0	0	0	0	0	0	0	0
140	0	261	8412	0	0	0	0	0	1	0	0	0	0	0	0	0	0	0	0	9	9	0.0	0.0	0.0	0.0	1.0	0.0	0.0	255	255	1.0	0.0	0.0	0.0	0.0	0.0	0.0	0.0	normal	0	1	0	0	0	0	0	0	0	0
141	0	0	0	0	0	0	0	0	0	0	0	0	0	0	0	0	0	0	0	145	8	0.0	0.0	1.0	1.0	0.06	0.08	0.0	255	8	0.03	0.09	0.0	0.0	0.0	0.0	1.0	1.0	DoS	0	1	0	0	0	0	0	0	1	0
142	0	0	0	0	0	0	0	0	0	0	0	0	0	0	0	0	0	0	0	250	2	0.0	0.0	1.0	1.0	0.01	0.07	0.0	255	2	0.01	0.07	0.0	0.0	0.0	0.0	1.0	1.0	DoS	0	1	0	0	0	0	0	0	0	0
143	0	294	1719	0	0	0	0	0	1	0	0	0	0	0	0	0	0	0	0	8	8	0.0	0.0	0.0	0.0	1.0	0.0	0.0	108	255	1.0	0.0	0.01	0.01	0.0	0.0	0.0	0.0	normal	0	1	0	0	0	0	0	0	0	0
144	0	221	981	0	0	0	0	0	1	0	0	0	0	0	0	0	0	0	0	2	3	0.0	0.0	0.0	0.0	1.0	0.0	0.67	50	82	1.0	0.0	0.02	0.04	0.0	0.0	0.0	0.0	normal	0	1	0	0	0	0	0	0	0	0
145	0	284	10352	0	0	0	0	0	1	0	0	0	0	0	0	0	0	0	0	2	2	0.0	0.0	0.0	0.0	1.0	0.0	0.0	11	255	1.0	0.0	0.09	0.07	0.0	0.0	0.0	0.0	normal	0	1	0	0	0	0	0	0	0	0
146	0	0	0	0	0	0	0	0	0	0	0	0	0	0	0	0	0	0	0	1	1	1.0	1.0	0.0	0.0	1.0	0.0	0.0	255	1	0.0	1.0	1.0	0.0	1.0	1.0	0.0	0.0	Probe	0	1	0	0	0	0	0	0	0	0
147	0	309	16096	0	0	0	0	0	1	0	0	0	0	0	0	0	0	0	0	3	3	0.0	0.0	0.0	0.0	1.0	0.0	0.0	31	129	1.0	0.0	0.03	0.02	0.0	0.0	0.0	0.0	normal	0	1	0	0	0	0	0	0	0	0
148	0	334	0	0	0	0	0	0	1	0	0	0	0	0	0	0	0	0	0	2	2	0.0	0.0	0.0	0.0	1.0	0.0	0.0	6	26	1.0	0.0	1.0	0.19	0.0	0.0	0.0	0.0	R2L	0	1	0	0	0	0	0	0	0	0
149	0	0	0	0	0	0	0	0	0	0	0	0	0	0	0	0	0	0	0	13	4	1.0	1.0	0.0	0.0	0.31	0.31	0.0	255	64	0.25	0.02	0.01	0.0	1.0	1.0	0.0	0.0	DoS	0	1	0	0	0	0	0	0	0	0
150	0	0	0	0	0	0	0	0	0	0	0	0	0	0	0	0	0	0	0	87	1	1.0	1.0	0.0	0.0	0.01	0.07	0.0	255	1	0.0	0.06	0.0	0.0	1.0	1.0	0.0	0.0	DoS	0	1	0	0	0	0	0	0	0	0
151	0	214	283	0	0	0	0	0	1	0	0	0	0	0	0	0	0	0	0	2	2	0.0	0.0	0.0	0.0	1.0	0.0	0.0	27	255	1.0	0.0	0.04	0.05	0.0	0.01	0.0	0.0	normal	0	1	0	0	0	0	0	0	0	0
152	0	0	0	0	0	0	0	0	0	0	0	0	0	0	0	0	0	0	0	292	13	1.0	1.0	0.0	0.0	0.04	0.05	0.0	255	14	0.05	0.08	0.0	0.0	1.0	1.0	0.0	0.0	DoS	0	1	0	0	0	0	0	0	0	0
153	0	0	0	0	0	0	0	0	0	0	0	0	0	0	0	0	0	0	0	295	18	1.0	1.0	0.0	0.0	0.06	0.05	0.0	255	1	0.0	0.08	0.0	0.0	1.0	1.0	0.0	0.0	DoS	0	1	0	0	0	0	0	0	0	0
154	0	0	0	0	0	0	0	0	0	0	0	0	0	0	0	0	0	0	0	143	15	1.0	1.0	0.0	0.0	0.1	0.06	0.0	255	15	0.06	0.05	0.0	0.0	1.0	1.0	0.0	0.0	DoS	0	1	0	0	0	0	0	0	0	0
155	0	46	78	0	0	0	0	0	0	0	0	0	0	0	0	0	0	0	0	278	277	0.0	0.0	0.0	0.0	1.0	0.01	0.0	255	254	1.0	0.01	0.0	0.0	0.0	0.0	0.0	0.0	normal	0	0	1	0	0	0	0	0	0	0
156	0	748	0	0	0	0	0	0	1	0	0	0	9	0	0	0	0	0	0	1	1	0.0	0.0	0.0	0.0	1.0	0.0	0.0	6	92	0.83	0.33	0.83	0.03	0.0	0.0	0.0	0.0	normal	0	1	0	0	0	0	0	0	0	0
157	0	0	0	0	0	0	0	0	0	0	0	0	0	0	0	0	0	0	0	102	19	1.0	1.0	0.0	0.0	0.19	0.06	0.0	255	18	0.07	0.06	0.0	0.0	1.0	1.0	0.0	0.0	DoS	0	1	0	0	0	0	0	0	0	0
158	0	8	0	0	0	0	0	0	0	0	0	0	0	0	0	0	0	0	0	1	46	0.0	0.0	0.0	0.0	1.0	0.0	1.0	1	15	1.0	0.0	1.0	0.53	0.0	0.0	0.0	0.0	Probe	1	0	0	0	0	0	0	0	0	0
159	0	0	0	0	0	0	0	0	0	0	0	0	0	0	0	0	0	0	0	251	3	1.0	1.0	0.0	0.0	0.01	0.07	0.0	255	3	0.01	0.08	0.0	0.0	1.0	1.0	0.0	0.0	DoS	0	1	0	0	0	0	0	0	0	0
160	0	329	8437	0	0	0	0	0	1	0	0	0	0	0	0	0	0	0	0	4	4	0.0	0.0	0.0	0.0	1.0	0.0	0.0	83	255	1.0	0.0	0.01	0.04	0.0	0.0	0.0	0.0	normal	0	1	0	0	0	0	0	0	0	0
161	0	9	0	0	0	0	0	0	1	0	0	0	0	0	0	0	0	0	0	2	2	0.0	0.0	0.0	0.0	1.0	0.0	0.0	185	119	0.5	0.38	0.5	0.02	0.0	0.0	0.37	0.01	normal	0	1	0	0	0	0	0	0	0	0
162	0	46	128	0	0	0	0	0	0	0	0	0	0	0	0	0	0	0	0	222	302	0.0	0.0	0.0	0.0	1.0	0.0	0.01	255	253	0.99	0.01	0.0	0.0	0.0	0.0	0.0	0.0	normal	0	0	1	0	0	0	0	0	0	0
163	0	1766	0	0	0	0	0	0	1	0	0	0	0	0	0	0	0	0	0	2	2	0.0	0.0	0.0	0.0	1.0	0.0	0.0	255	6	0.02	0.02	0.02	0.0	0.0	0.0	0.83	0.0	normal	0	1	0	0	0	0	0	0	0	0
164	0	0	0	0	0	0	0	0	0	0	0	0	0	0	0	0	0	0	0	260	4	1.0	1.0	0.0	0.0	0.02	0.06	0.0	255	4	0.02	0.07	0.0	0.0	1.0	1.0	0.0	0.0	DoS	0	1	0	0	0	0	0	0	0	0
165	9015	1	0	0	0	0	0	0	0	0	0	0	0	0	0	0	0	0	0	2	2	0.0	0.0	1.0	1.0	1.0	0.0	0.0	255	2	0.01	0.74	1.0	0.0	0.0	0.0	1.0	1.0	Probe	0	1	0	0	0	0	0	0	0	0
166	7	8	135	0	0	0	0	0	0	0	0	0	0	0	0	0	0	0	0	1	1	0.0	0.0	0.0	0.0	1.0	0.0	0.0	196	6	0.03	0.03	0.01	0.33	0.0	0.0	0.01	0.0	normal	0	1	0	0	0	0	0	0	0	0
167	0	266	529	0	0	0	0	0	1	0	0	0	0	0	0	0	0	0	0	1	6	0.0	0.0	0.0	0.0	1.0	0.0	0.67	94	255	1.0	0.0	0.01	0.02	0.0	0.0	0.0	0.0	normal	0	1	0	0	0	0	0	0	0	0
168	0	245	0	0	0	0	0	0	0	0	0	0	0	0	0	0	0	0	0	3	2	0.0	0.0	0.0	0.0	0.67	0.67	0.0	99	68	0.32	0.06	0.32	0.03	0.0	0.0	0.0	0.0	normal	0	1	0	0	0	0	0	0	0	0
169	0	295	465	0	0	0	0	0	1	0	0	0	0	0	0	0	0	0	0	11	12	0.0	0.0	0.0	0.0	1.0	0.0	0.17	69	255	1.0	0.0	0.01	0.04	0.0	0.0	0.0	0.0	normal	0	1	0	0	0	0	0	0	0	0
170	0	0	0	0	0	0	0	0	0	0	0	0	0	0	0	0	0	0	0	44	12	1.0	1.0	0.0	0.0	0.27	0.11	0.0	255	12	0.05	0.08	0.0	0.0	1.0	1.0	0.0	0.0	DoS	0	1	0	0	0	0	0	0	0	0
171	0	228	6834	0	0	0	0	0	1	0	0	0	0	0	0	0	0	0	0	2	7	0.0	0.0	0.0	0.0	1.0	0.0	0.57	18	19	1.0	0.0	0.06	0.11	0.0	0.0	0.0	0.0	normal	0	1	0	0	0	0	0	0	0	0
172	0	1032	0	0	0	0	0	0	0	0	0	0	0	0	0	0	0	0	0	511	511	0.0	0.0	0.0	0.0	1.0	0.0	0.0	255	212	0.83	0.02	0.83	0.0	0.0	0.0	0.0	0.0	DoS	1	0	0	0	0	0	0	0	0	0
173	0	0	0	0	0	0	0	0	0	0	0	0	0	0	0	0	0	0	0	272	15	0.0	0.0	1.0	1.0	0.06	0.06	0.0	255	15	0.06	0.07	0.0	0.0	0.0	0.0	1.0	1.0	DoS	0	1	0	0	0	0	0	0	0	0
174	0	0	0	0	0	0	0	0	0	0	0	0	0	0	0	0	0	0	0	122	19	0.99	1.0	0.0	0.0	0.16	0.07	0.0	255	19	0.07	0.05	0.0	0.0	1.0	1.0	0.0	0.0	DoS	0	1	0	0	0	0	0	0	0	0
175	0	0	0	0	0	0	0	0	0	0	0	0	0	0	0	0	0	0	0	287	3	1.0	1.0	0.0	0.0	0.01	0.05	0.0	255	3	0.01	0.05	0.0	0.0	1.0	1.0	0.0	0.0	DoS	0	1	0	0	0	0	0	0	0	0
176	0	0	0	0	0	0	0	0	0	0	0	0	0	0	0	0	0	0	0	1	3	0.0	0.0	1.0	1.0	1.0	0.0	1.0	118	195	1.0	0.0	0.01	0.02	0.0	0.0	0.74	0.84	normal	0	1	0	0	0	0	0	0	0	0
177	0	0	0	0	0	0	0	0	0	0	0	0	0	0	0	0	0	0	0	486	1	0.08	0.0	0.89	1.0	0.0	0.95	0.0	255	1	0.0	0.91	0.0	0.0	0.11	0.0	0.89	1.0	Probe	0	1	0	0	0	0	0	0	0	0
178	0	1	0	0	0	0	0	0	0	0	0	0	0	0	0	0	0	0	0	22	6	0.0	0.0	0.0	0.0	0.27	0.09	0.0	255	6	0.02	0.06	1.0	0.0	0.0	0.0	0.0	0.0	Probe	0	0	1	0	0	0	0	0	0	0
179	0	0	0	0	0	0	0	0	0	0	0	0	0	0	0	0	0	0	0	286	9	1.0	1.0	0.0	0.0	0.03	0.06	0.0	255	11	0.04	0.07	0.0	0.0	1.0	1.0	0.0	0.0	DoS	0	1	0	0	0	0	0	0	0	0
180	0	30	0	0	0	0	0	0	0	0	0	0	0	0	0	0	0	0	0	1	1	0.0	0.0	0.0	0.0	1.0	0.0	0.0	247	247	1.0	0.0	1.0	0.0	0.0	0.0	0.0	0.0	normal	1	0	0	0	0	0	0	0	0	0
181	1	2078	333	0	0	0	0	0	1	0	0	0	0	0	0	0	0	0	0	1	2	0.0	0.0	0.0	0.0	1.0	0.0	1.0	89	117	0.31	0.03	0.01	0.02	0.0	0.0	0.0	0.0	normal	0	1	0	0	0	0	0	0	0	0
182	0	19	0	0	0	0	0	0	0	0	0	0	0	0	0	0	0	0	0	1	1	0.0	0.0	0.0	0.0	1.0	0.0	0.0	201	5	0.02	0.04	0.02	0.0	0.0	0.0	0.0	0.0	normal	0	1	0	0	0	0	0	0	0	0
183	0	661	329	0	0	0	0	0	1	0	0	0	0	0	0	0	0	0	0	1	1	0.0	0.0	0.0	0.0	1.0	0.0	0.0	163	69	0.36	0.02	0.01	0.03	0.0	0.0	0.0	0.0	normal	0	1	0	0	0	0	0	0	0	0
184	0	28	0	0	3	0	0	0	0	0	0	0	0	0	0	0	0	0	0	35	34	0.0	0.0	0.03	0.0	0.97	0.06	0.0	255	34	0.13	0.02	0.13	0.0	0.0	0.0	0.67	0.0	DoS	0	0	1	0	0	0	0	0	0	0
185	0	0	0	0	0	0	0	0	0	0	0	0	0	0	0	0	0	0	0	28	2	1.0	1.0	0.0	0.0	0.07	0.14	0.0	255	42	0.16	0.03	0.0	0.0	1.0	1.0	0.0	0.0	DoS	0	1	0	0	0	0	0	0	0	0
186	0	0	0	0	0	0	0	0	0	0	0	0	0	0	0	0	0	0	0	108	18	1.0	1.0	0.0	0.0	0.17	0.07	0.0	255	18	0.07	0.07	0.0	0.0	1.0	1.0	0.0	0.0	DoS	0	1	0	0	0	0	0	0	0	0
187	0	0	0	0	0	0	0	0	0	0	0	0	0	0	0	0	0	0	0	101	5	1.0	1.0	0.0	0.0	0.05	0.06	0.0	255	15	0.06	0.07	0.0	0.0	1.0	1.0	0.0	0.0	DoS	0	1	0	0	0	0	0	0	0	0
188	0	1075	364	0	0	0	0	0	1	0	0	0	0	0	0	0	0	0	0	1	2	0.0	0.0	0.0	0.0	1.0	0.0	1.0	255	100	0.39	0.17	0.0	0.0	0.0	0.0	0.0	0.0	normal	0	1	0	0	0	0	0	0	0	0
189	0	223	656	0	0	0	0	0	1	0	0	0	0	0	0	0	0	0	0	12	21	0.0	0.0	0.0	0.0	1.0	0.0	0.14	172	255	1.0	0.0	0.01	0.02	0.0	0.0	0.0	0.0	normal	0	1	0	0	0	0	0	0	0	0
190	15159	350	1185	0	0	0	6	0	1	0	0	0	0	0	0	0	0	0	1	1	2	0.0	0.0	0.0	0.0	1.0	0.0	1.0	255	142	0.56	0.02	0.0	0.0	0.0	0.0	0.0	0.0	R2L	0	1	0	0	0	0	0	0	0	0
191	0	233	2470	0	0	0	0	0	1	0	0	0	0	0	0	0	0	0	0	10	10	0.0	0.0	0.0	0.0	1.0	0.0	0.0	32	255	1.0	0.0	0.03	0.01	0.0	0.0	0.0	0.0	normal	0	1	0	0	0	0	0	0	0	0
192	0	0	0	0	0	0	0	0	0	0	0	0	0	0	0	0	0	0	0	223	10	1.0	1.0	0.0	0.0	0.04	0.07	0.0	255	9	0.04	0.05	0.0	0.0	1.0	1.0	0.0	0.0	DoS	0	1	0	0	0	0	0	0	0	0
193	0	0	0	0	0	0	0	0	0	0	0	0	0	0	0	0	0	0	0	223	17	1.0	1.0	0.0	0.0	0.08	0.06	0.0	255	17	0.07	0.06	0.0	0.0	1.0	1.0	0.0	0.0	DoS	0	1	0	0	0	0	0	0	0	0
194	0	201	1938	0	0	0	0	0	1	0	0	0	0	0	0	0	0	0	0	19	34	0.0	0.0	0.0	0.0	1.0	0.0	0.06	44	255	1.0	0.0	0.02	0.03	0.0	0.0	0.0	0.0	normal	0	1	0	0	0	0	0	0	0	0
195	0	271	4781	0	0	0	0	0	1	0	0	0	0	0	0	0	0	0	0	4	7	0.0	0.0	0.0	0.0	1.0	0.0	0.29	11	28	1.0	0.0	0.09	0.25	0.0	0.0	0.0	0.0	normal	0	1	0	0	0	0	0	0	0	0
196	0	14416	0	0	0	0	0	0	1	0	0	0	0	0	0	0	0	0	0	1	1	0.0	0.0	0.0	0.0	1.0	0.0	0.0	205	50	0.19	0.02	0.19	0.04	0.0	0.0	0.0	0.0	normal	0	1	0	0	0	0	0	0	0	0
197	0	227	11564	0	0	0	0	0	1	0	0	0	0	0	0	0	0	0	0	5	6	0.0	0.0	0.0	0.0	1.0	0.0	0.33	41	52	1.0	0.0	0.02	0.04	0.0	0.0	0.0	0.0	normal	0	1	0	0	0	0	0	0	0	0
198	0	0	0	0	0	0	0	0	0	0	0	0	0	0	0	0	0	0	0	406	1	0.0	0.0	1.0	1.0	0.0	0.52	0.0	255	1	0.0	0.52	1.0	0.0	0.0	0.0	1.0	1.0	Probe	0	1	0	0	0	0	0	0	0	0
199	0	225	2445	0	0	0	0	0	1	0	0	0	0	0	0	0	0	0	0	4	5	0.0	0.0	0.0	0.0	1.0	0.0	0.4	255	255	1.0	0.0	0.0	0.0	0.0	0.0	0.0	0.0	normal	0	1	0	0	0	0	0	0	0	0
200	0	176	426	0	0	0	0	0	1	0	0	0	0	0	0	0	0	0	0	6	6	0.0	0.0	0.0	0.0	1.0	0.0	0.0	255	255	1.0	0.0	0.0	0.0	0.0	0.0	0.0	0.0	normal	0	1	0	0	0	0	0	0	0	0
201	0	0	0	0	0	0	0	0	0	0	0	0	0	0	0	0	0	0	0	143	14	1.0	1.0	0.0	0.0	0.1	0.06	0.0	255	14	0.05	0.06	0.0	0.0	1.0	1.0	0.0	0.0	DoS	0	1	0	0	0	0	0	0	0	0
202	0	227	762	0	0	0	0	0	1	0	0	0	0	0	0	0	0	0	0	17	17	0.0	0.0	0.0	0.0	1.0	0.0	0.0	202	255	1.0	0.0	0.0	0.02	0.0	0.0	0.0	0.0	normal	0	1	0	0	0	0	0	0	0	0
203	0	855	575	0	0	0	0	0	1	0	0	0	0	0	0	0	0	0	0	1	1	0.0	0.0	0.0	0.0	1.0	0.0	0.0	255	20	0.08	0.02	0.0	0.0	0.0	0.0	0.0	0.0	normal	0	1	0	0	0	0	0	0	0	0
204	0	944	330	0	0	0	0	0	1	0	0	0	0	0	0	0	0	0	0	1	1	0.0	0.0	0.0	0.0	1.0	0.0	0.0	214	166	0.63	0.02	0.0	0.01	0.0	0.0	0.0	0.0	normal	0	1	0	0	0	0	0	0	0	0
205	0	954	326	0	0	0	0	0	1	0	0	0	0	0	0	0	0	0	0	2	1	0.0	0.0	0.0	0.0	0.5	1.0	0.0	28	104	0.71	0.11	0.04	0.02	0.0	0.0	0.0	0.0	normal	0	1	0	0	0	0	0	0	0	0
206	0	0	0	0	0	0	0	0	0	0	0	0	0	0	0	0	0	0	0	201	18	1.0	1.0	0.0	0.0	0.09	0.06	0.0	255	18	0.07	0.07	0.0	0.0	1.0	1.0	0.0	0.0	DoS	0	1	0	0	0	0	0	0	0	0
207	0	166	34660	0	0	0	0	0	1	0	0	0	0	0	0	0	0	0	0	1	1	0.0	0.0	0.0	0.0	1.0	0.0	0.0	16	255	1.0	0.0	0.06	0.06	0.0	0.0	0.0	0.0	normal	0	1	0	0	0	0	0	0	0	0
208	0	306	2698	0	0	0	0	0	1	0	0	0	0	0	0	1	0	0	0	4	5	0.0	0.0	0.0	0.2	1.0	0.0	0.4	255	240	0.94	0.01	0.0	0.0	0.0	0.0	0.01	0.0	normal	0	1	0	0	0	0	0	0	0	0
209	0	0	0	0	0	0	0	0	0	0	0	0	0	0	0	0	0	0	0	124	19	1.0	1.0	0.0	0.0	0.15	0.05	0.0	255	19	0.07	0.05	0.0	0.0	1.0	1.0	0.0	0.0	DoS	0	1	0	0	0	0	0	0	0	0
210	0	0	0	0	0	0	0	0	0	0	0	0	0	0	0	0	0	0	0	162	1	0.05	0.0	0.94	1.0	0.01	1.0	0.0	255	1	0.0	0.8	0.0	0.0	0.03	0.0	0.61	1.0	Probe	0	1	0	0	0	0	0	0	0	0
211	0	1480	0	0	1	0	0	0	0	0	0	0	0	0	0	0	0	0	0	2	4	0.0	0.0	0.0	0.0	1.0	0.0	0.5	2	38	1.0	0.0	1.0	0.5	0.0	0.0	0.0	0.0	DoS	1	0	0	0	0	0	0	0	0	0
212	0	0	0	0	0	0	0	0	0	0	0	0	0	0	0	0	0	0	0	277	17	1.0	1.0	0.0	0.0	0.06	0.05	0.0	255	17	0.07	0.07	0.0	0.0	1.0	1.0	0.0	0.0	DoS	0	1	0	0	0	0	0	0	0	0
213	0	313	8549	0	0	0	0	0	1	0	0	0	0	0	0	0	0	0	0	4	4	0.0	0.0	0.0	0.0	1.0	0.0	0.0	255	255	1.0	0.0	0.0	0.0	0.0	0.0	0.0	0.0	normal	0	1	0	0	0	0	0	0	0	0
214	0	0	0	0	0	0	0	0	0	0	0	0	0	0	0	0	0	0	0	274	22	1.0	1.0	0.0	0.0	0.08	0.05	0.0	255	22	0.09	0.05	0.0	0.0	1.0	1.0	0.0	0.0	DoS	0	1	0	0	0	0	0	0	0	0
215	0	0	0	0	0	0	0	0	0	0	0	0	0	0	0	0	0	0	0	141	12	1.0	1.0	0.0	0.0	0.09	0.06	0.0	255	16	0.06	0.06	0.0	0.0	1.0	1.0	0.0	0.0	DoS	0	1	0	0	0	0	0	0	0	0
216	0	285	6008	0	0	0	0	0	1	0	0	0	0	0	0	0	0	0	0	3	3	0.0	0.0	0.0	0.0	1.0	0.0	0.0	128	255	1.0	0.0	0.01	0.01	0.0	0.0	0.01	0.0	normal	0	1	0	0	0	0	0	0	0	0
217	0	226	1411	0	0	0	0	0	1	0	0	0	0	0	0	0	0	0	0	8	23	0.0	0.0	0.0	0.0	1.0	0.0	0.13	37	255	1.0	0.0	0.03	0.02	0.0	0.0	0.0	0.0	normal	0	1	0	0	0	0	0	0	0	0
218	0	256	12984	0	0	0	0	0	1	0	0	0	0	0	0	0	0	0	0	1	1	0.0	0.0	0.0	0.0	1.0	0.0	0.0	34	255	1.0	0.0	0.03	0.04	0.0	0.0	0.0	0.0	normal	0	1	0	0	0	0	0	0	0	0
219	1	3740	449	0	0	0	0	0	1	0	0	0	0	0	0	0	0	0	0	1	3	0.0	0.0	0.0	0.0	1.0	0.0	1.0	193	185	0.68	0.02	0.01	0.01	0.0	0.0	0.0	0.0	normal	0	1	0	0	0	0	0	0	0	0
220	0	224	449	0	0	0	0	0	1	0	0	0	0	0	0	0	0	0	0	10	11	0.1	0.09	0.0	0.0	1.0	0.0	0.18	39	255	1.0	0.0	0.03	0.04	0.03	0.0	0.0	0.0	normal	0	1	0	0	0	0	0	0	0	0
221	0	0	0	0	0	0	0	0	0	0	0	0	0	0	0	0	0	0	0	103	3	1.0	1.0	0.0	0.0	0.03	0.07	0.0	255	3	0.01	0.07	0.0	0.0	1.0	1.0	0.0	0.0	DoS	0	1	0	0	0	0	0	0	0	0
222	4	832	0	0	0	0	0	0	1	0	0	0	0	0	0	0	0	0	0	1	1	0.0	0.0	0.0	0.0	1.0	0.0	0.0	3	28	1.0	0.0	1.0	0.18	0.0	0.0	0.0	0.0	R2L	0	1	0	0	0	0	0	0	0	0
223	0	0	0	0	0	0	0	0	0	0	0	0	0	0	0	0	0	0	0	246	20	1.0	1.0	0.0	0.0	0.08	0.06	0.0	255	20	0.08	0.07	0.0	0.0	1.0	1.0	0.0	0.0	DoS	0	1	0	0	0	0	0	0	0	0
224	0	8	0	0	0	0	0	0	0	0	0	0	0	0	0	0	0	0	0	1	50	0.0	0.0	0.0	0.0	1.0	0.0	1.0	1	25	1.0	0.0	1.0	0.56	0.0	0.0	0.0	0.0	Probe	1	0	0	0	0	0	0	0	0	0
225	0	201	169	0	0	0	0	0	1	0	0	0	0	0	0	0	0	0	0	7	7	0.0	0.0	0.0	0.0	1.0	0.0	0.0	29	255	1.0	0.0	0.03	0.04	0.03	0.0	0.0	0.0	normal	0	1	0	0	0	0	0	0	0	0
226	0	285	304	0	0	0	0	0	1	0	0	0	0	0	0	0	0	0	0	32	34	0.0	0.0	0.0	0.0	1.0	0.0	0.09	101	255	1.0	0.0	0.01	0.03	0.0	0.0	0.0	0.0	normal	0	1	0	0	0	0	0	0	0	0
227	0	0	0	0	0	0	0	0	0	0	0	0	0	0	0	0	0	0	0	125	24	1.0	1.0	0.0	0.0	0.19	0.05	0.0	255	24	0.09	0.05	0.0	0.0	1.0	1.0	0.0	0.0	DoS	0	1	0	0	0	0	0	0	0	0
228	0	7422	0	0	0	0	0	0	1	0	0	0	0	0	0	0	0	0	0	8	8	0.0	0.0	0.0	0.0	1.0	0.0	0.0	255	44	0.17	0.02	0.17	0.0	0.0	0.0	0.72	0.0	normal	0	1	0	0	0	0	0	0	0	0
229	0	198	12884	0	0	0	0	0	1	0	0	0	0	0	0	0	0	0	0	2	2	0.0	0.0	0.0	0.0	1.0	0.0	0.0	2	2	1.0	0.0	0.5	0.0	0.0	0.0	0.0	0.0	normal	0	1	0	0	0	0	0	0	0	0
230	20	2310	328	0	0	0	0	0	1	0	0	0	0	0	0	0	0	0	0	1	3	0.0	0.0	0.0	0.0	1.0	0.0	1.0	255	157	0.62	0.02	0.0	0.0	0.0	0.0	0.0	0.0	normal	0	1	0	0	0	0	0	0	0	0
231	0	331	955	0	0	0	0	0	1	0	0	0	0	0	0	0	0	0	0	6	6	0.0	0.0	0.0	0.0	1.0	0.0	0.0	38	255	1.0	0.0	0.03	0.01	0.0	0.0	0.0	0.0	normal	0	1	0	0	0	0	0	0	0	0
232	0	65	0	0	0	0	0	0	0	0	0	0	0	0	0	0	0	0	0	9	2	0.0	0.0	0.0	0.0	0.22	0.22	0.0	255	16	0.06	0.01	0.06	0.0	0.0	0.0	0.0	0.0	normal	1	0	0	0	0	0	0	0	0	0
233	0	28	0	0	3	0	0	0	0	0	0	0	0	0	0	0	0	0	0	4	4	0.0	0.0	0.0	0.0	1.0	0.0	0.0	255	71	0.28	0.01	0.28	0.0	0.0	0.0	0.0	0.0	DoS	0	0	1	0	0	0	0	0	0	0
234	0	45	77	0	0	0	0	0	0	0	0	0	0	0	0	0	0	0	0	171	173	0.0	0.0	0.0	0.0	1.0	0.0	0.01	255	232	0.91	0.01	0.0	0.0	0.0	0.0	0.0	0.0	normal	0	0	1	0	0	0	0	0	0	0
235	0	0	0	0	0	0	0	0	0	0	0	0	0	0	0	0	0	0	0	250	3	0.0	0.0	1.0	1.0	0.01	0.06	0.0	255	3	0.01	0.07	0.0	0.0	0.0	0.0	1.0	1.0	DoS	0	1	0	0	0	0	0	0	0	0
236	0	0	0	0	0	0	0	0	0	0	0	0	0	0	0	0	0	0	0	238	7	1.0	1.0	0.0	0.0	0.03	0.07	0.0	255	7	0.03	0.07	0.0	0.0	1.0	1.0	0.0	0.0	DoS	0	1	0	0	0	0	0	1	0	0
237	0	0	0	0	0	0	0	0	0	0	0	0	0	0	0	0	0	0	0	102	2	1.0	1.0	0.0	0.0	0.02	0.07	0.0	255	2	0.01	0.06	0.0	0.0	1.0	1.0	0.0	0.0	DoS	0	1	0	0	0	0	0	0	0	0
238	0	9	142	0	0	0	0	0	0	0	0	0	0	0	0	0	0	0	0	1	1	0.0	0.0	0.0	0.0	1.0	0.0	0.0	235	12	0.05	0.03	0.0	0.0	0.0	0.0	0.0	0.0	normal	0	1	0	0	0	0	0	0	0	0
239	0	283	912	0	0	0	0	0	1	0	0	0	0	0	0	0	0	0	0	2	2	0.0	0.0	0.0	0.0	1.0	0.0	0.0	75	255	1.0	0.0	0.01	0.03	0.0	0.0	0.0	0.0	normal	0	1	0	0	0	0	0	0	0	0
240	0	221	1789	0	0	0	0	0	1	0	0	0	0	0	0	0	0	0	0	2	10	0.5	0.1	0.0	0.1	1.0	0.0	0.4	73	255	1.0	0.0	0.01	0.02	0.01	0.0	0.0	0.0	normal	0	1	0	0	0	0	0	0	0	0
241	0	18	0	0	0	0	0	0	0	0	0	0	0	0	0	0	0	0	0	1	1	0.0	0.0	0.0	0.0	1.0	0.0	0.0	1	123	1.0	0.0	1.0	1.0	0.0	0.0	0.0	0.0	Probe	1	0	0	0	0	0	0	0	0	0
242	0	0	0	0	0	0	0	0	0	0	0	0	0	0	0	0	0	0	0	281	2	1.0	1.0	0.0	0.0	0.01	0.06	0.0	255	3	0.01	0.07	0.0	0.0	1.0	1.0	0.0	0.0	DoS	0	1	0	0	0	0	0	0	0	0
243	0	0	0	0	0	0	0	0	0	0	0	0	0	0	0	0	0	0	0	30	2	1.0	1.0	0.0	0.0	0.07	0.13	0.0	255	52	0.2	0.03	0.0	0.0	1.0	1.0	0.0	0.0	DoS	0	1	0	0	0	0	0	0	0	0
244	0	0	0	0	0	0	0	0	0	0	0	0	0	0	0	0	0	0	0	276	8	1.0	1.0	0.0	0.0	0.03	0.06	0.0	255	8	0.03	0.06	0.0	0.0	1.0	1.0	0.0	0.0	DoS	0	1	0	0	0	0	0	0	0	0
245	0	302	1380	0	0	0	0	0	1	0	0	0	0	0	0	0	0	0	0	5	5	0.0	0.0	0.0	0.0	1.0	0.0	0.0	212	187	0.88	0.02	0.0	0.0	0.0	0.01	0.0	0.01	normal	0	1	0	0	0	0	0	0	0	0
246	0	0	0	0	0	0	0	0	0	0	0	0	0	0	0	0	0	0	0	163	9	1.0	1.0	0.0	0.0	0.06	0.09	0.0	255	9	0.04	0.1	0.0	0.0	1.0	1.0	0.0	0.0	DoS	0	1	0	0	0	0	0	0	0	0
247	0	8	0	0	0	0	0	0	0	0	0	0	0	0	0	0	0	0	0	1	21	0.0	0.0	0.0	0.0	1.0	0.0	1.0	2	60	1.0	0.0	1.0	0.5	0.0	0.0	0.0	0.0	Probe	1	0	0	0	0	0	0	0	0	0
248	0	0	0	0	0	0	0	0	0	0	0	0	0	0	0	0	0	0	0	301	20	1.0	1.0	0.0	0.0	0.07	0.06	0.0	255	19	0.07	0.05	0.0	0.0	1.0	1.0	0.0	0.0	DoS	0	1	0	0	0	0	0	0	0	0
249	0	355	870	0	0	0	0	0	1	0	0	0	0	0	0	0	0	0	0	28	28	0.0	0.0	0.0	0.0	1.0	0.0	0.0	255	255	1.0	0.0	0.0	0.0	0.0	0.0	0.0	0.0	normal	0	1	0	0	0	0	0	0	0	0
250	0	8	0	0	0	0	0	0	0	0	0	0	0	0	0	0	0	0	0	1	23	0.0	0.0	0.0	0.0	1.0	0.0	1.0	1	63	1.0	0.0	1.0	0.51	0.0	0.0	0.0	0.0	Probe	1	0	0	0	0	0	0	0	0	0
251	18	106	1468	0	0	0	0	0	0	0	0	0	0	0	0	0	0	0	0	1	1	0.0	0.0	0.0	0.0	1.0	0.0	0.0	117	1	0.01	0.04	0.01	0.0	0.0	0.0	0.0	0.0	normal	0	1	0	0	0	0	0	0	0	0
252	0	286	1423	0	0	0	0	0	1	0	0	0	0	0	0	0	0	0	0	16	16	0.0	0.0	0.0	0.0	1.0	0.0	0.0	64	255	1.0	0.0	0.02	0.05	0.0	0.0	0.0	0.0	normal	0	1	0	0	0	0	0	0	0	0
253	9235	1	0	0	0	0	0	0	0	0	0	0	0	0	0	0	0	0	0	2	2	0.0	0.0	1.0	1.0	1.0	0.0	0.0	255	2	0.01	0.74	1.0	0.0	0.0	0.0	1.0	1.0	Probe	0	1	0	0	0	0	0	0	0	0
254	0	0	0	0	0	0	0	0	0	0	0	0	0	0	0	0	0	0	0	1	1	1.0	1.0	0.0	0.0	1.0	0.0	0.0	255	1	0.0	1.0	1.0	0.0	1.0	1.0	0.0	0.0	Probe	0	1	0	0	0	0	0	0	0	0
255	0	1032	0	0	0	0	0	0	0	0	0	0	0	0	0	0	0	0	0	46	46	0.0	0.0	0.0	0.0	1.0	0.0	0.0	255	46	0.18	0.02	0.18	0.0	0.0	0.0	0.0	0.0	DoS	1	0	0	0	0	0	0	0	0	0
256	0	168	9551	0	0	0	0	0	1	0	0	0	0	0	0	0	0	0	0	1	2	0.0	0.0	0.0	0.0	1.0	0.0	1.0	230	255	1.0	0.0	0.01	0.01	0.0	0.0	0.0	0.0	normal	0	1	0	0	0	0	0	0	0	0
257	0	238	864	0	0	0	0	0	1	0	0	0	0	0	0	0	0	0	0	39	39	0.0	0.0	0.0	0.0	1.0	0.0	0.0	137	255	1.0	0.0	0.01	0.01	0.0	0.0	0.0	0.0	normal	0	1	0	0	0	0	0	0	0	0
258	0	0	0	0	0	0	0	0	0	0	0	0	0	0	0	0	0	0	0	1	1	0.0	0.0	1.0	1.0	1.0	0.0	0.0	255	1	0.0	0.38	0.36	0.0	0.0	0.0	0.37	1.0	Probe	0	1	0	0	0	0	0	0	0	0
259	0	291	10369	0	0	0	0	0	1	0	0	0	0	0	0	0	0	0	0	6	6	0.0	0.0	0.0	0.0	1.0	0.0	0.0	13	255	1.0	0.0	0.08	0.05	0.0	0.0	0.0	0.0	normal	0	1	0	0	0	0	0	0	0	0
260	0	0	0	0	0	0	0	0	0	0	0	0	0	0	0	0	0	0	0	211	22	1.0	1.0	0.0	0.0	0.1	0.05	0.0	255	22	0.09	0.05	0.0	0.0	1.0	1.0	0.0	0.0	DoS	0	1	0	0	0	0	0	0	0	0
261	0	749	330	0	0	0	0	0	1	0	0	0	0	0	0	0	0	0	0	1	1	0.0	0.0	0.0	0.0	1.0	0.0	0.0	27	129	0.74	0.11	0.04	0.02	0.0	0.0	0.0	0.0	normal	0	1	0	0	0	0	0	0	0	0
262	0	198	6924	0	0	0	0	0	1	0	0	0	0	0	0	0	0	0	0	12	12	0.0	0.0	0.0	0.0	1.0	0.0	0.0	230	255	1.0	0.0	0.0	0.01	0.0	0.0	0.01	0.01	normal	0	1	0	0	0	0	0	0	0	0
263	0	0	0	0	0	0	0	0	0	0	0	0	0	0	0	0	0	0	0	280	11	0.0	0.0	1.0	1.0	0.04	0.06	0.0	255	11	0.04	0.07	0.0	0.0	0.0	0.0	1.0	1.0	DoS	0	1	0	0	0	0	0	0	0	0
264	0	167	709	0	0	0	0	0	1	0	0	0	0	0	0	0	0	0	0	1	4	0.0	0.0	0.0	0.25	1.0	0.0	0.75	5	255	1.0	0.0	0.2	0.02	0.0	0.0	0.0	0.0	normal	0	1	0	0	0	0	0	0	0	0
265	0	241	851	0	0	0	0	0	1	0	0	0	0	0	0	0	0	0	0	17	35	0.0	0.0	0.0	0.0	1.0	0.0	0.06	127	255	1.0	0.0	0.01	0.03	0.0	0.0	0.0	0.0	normal	0	1	0	0	0	0	0	0	0	0
266	0	337	3360	0	0	0	0	0	1	0	0	0	0	0	0	0	0	0	0	6	6	0.0	0.0	0.0	0.0	1.0	0.0	0.0	255	255	1.0	0.0	0.0	0.0	0.0	0.0	0.0	0.0	normal	0	1	0	0	0	0	0	0	0	0
267	0	729	328	0	0	0	0	0	1	0	0	0	0	0	0	0	0	0	0	1	1	0.0	0.0	0.0	0.0	1.0	0.0	0.0	106	156	0.41	0.04	0.01	0.01	0.0	0.01	0.0	0.0	normal	0	1	0	0	0	0	0	0	0	0
268	0	8	0	0	0	0	0	0	0	0	0	0	0	0	0	0	0	0	0	1	44	0.0	0.0	0.0	0.0	1.0	0.0	1.0	1	111	1.0	0.0	1.0	0.51	0.0	0.0	0.0	0.0	Probe	1	0	0	0	0	0	0	0	0	0
269	0	0	0	0	0	0	0	0	0	0	0	0	0	0	0	0	0	0	0	201	1	1.0	1.0	0.0	0.0	0.0	0.06	0.0	255	4	0.02	0.07	0.0	0.0	1.0	1.0	0.0	0.0	DoS	0	1	0	0	0	0	0	0	0	0
270	0	222	1483	0	0	0	0	0	1	0	0	0	0	0	0	0	0	0	0	3	3	0.0	0.0	0.0	0.0	1.0	0.0	0.0	255	255	1.0	0.0	0.01	0.0	0.0	0.0	0.0	0.0	normal	0	1	0	0	0	0	0	0	0	0
271	0	0	0	0	0	0	0	0	0	0	0	0	0	0	0	0	0	0	0	276	14	0.0	0.0	1.0	1.0	0.05	0.06	0.0	255	14	0.05	0.07	0.0	0.0	0.0	0.0	1.0	1.0	DoS	0	1	0	0	0	0	0	1	0	0
272	0	0	0	0	0	0	0	0	0	0	0	0	0	0	0	0	0	0	0	1	1	0.0	0.0	1.0	1.0	1.0	0.0	0.0	7	255	1.0	0.0	0.14	0.24	0.0	0.0	1.0	0.91	normal	0	1	0	0	0	0	0	0	0	0
273	0	46	134	0	0	0	0	0	0	0	0	0	0	0	0	0	0	0	0	145	225	0.0	0.0	0.0	0.0	1.0	0.0	0.01	255	255	1.0	0.0	0.0	0.0	0.0	0.0	0.0	0.0	normal	0	0	1	0	0	0	0	0	0	0
274	0	246	2719	0	0	0	0	0	1	0	0	0	0	0	0	0	0	0	0	1	1	0.0	0.0	0.0	0.0	1.0	0.0	0.0	1	255	1.0	0.0	1.0	0.07	0.0	0.0	0.0	0.0	normal	0	1	0	0	0	0	0	0	0	0
275	0	222	771	0	0	0	0	0	1	0	0	0	0	0	0	0	0	0	0	8	8	0.0	0.0	0.0	0.0	1.0	0.0	0.0	45	255	1.0	0.0	0.02	0.02	0.0	0.0	0.0	0.0	normal	0	1	0	0	0	0	0	0	0	0
276	0	0	0	0	0	0	0	0	0	0	0	0	0	0	0	0	0	0	0	258	10	1.0	1.0	0.0	0.0	0.04	0.05	0.0	255	10	0.04	0.05	0.0	0.0	1.0	1.0	0.0	0.0	DoS	0	1	0	0	0	0	0	0	0	0
277	0	0	0	0	0	0	0	0	0	0	0	0	0	0	0	0	0	0	0	256	12	1.0	1.0	0.0	0.0	0.05	0.06	0.0	255	10	0.04	0.07	0.0	0.0	1.0	1.0	0.0	0.0	DoS	0	1	0	0	0	0	0	0	0	0
278	409	279	9598	0	0	0	0	0	1	2	0	0	0	0	0	0	0	0	0	1	1	0.0	0.0	0.0	0.0	1.0	0.0	0.0	251	113	0.45	0.01	0.0	0.0	0.8	0.88	0.0	0.0	normal	0	1	0	0	0	0	0	0	0	0
279	0	226	651	0	0	0	0	0	1	0	0	0	0	0	0	0	0	0	0	12	12	0.0	0.0	0.0	0.0	1.0	0.0	0.0	255	255	1.0	0.0	0.01	0.0	0.0	0.0	0.0	0.0	normal	0	1	0	0	0	0	0	0	0	0
280	0	299	447	0	0	0	0	0	1	0	0	0	0	0	0	0	0	0	0	26	44	0.0	0.0	0.0	0.0	1.0	0.0	0.07	255	255	1.0	0.0	0.0	0.0	0.0	0.0	0.0	0.0	normal	0	1	0	0	0	0	0	0	0	0
281	0	0	0	0	0	0	0	0	0	0	0	0	0	0	0	0	0	0	0	14	6	1.0	1.0	0.0	0.0	0.43	0.29	0.0	94	26	0.28	0.04	0.01	0.0	1.0	1.0	0.0	0.0	DoS	0	1	0	0	0	0	0	0	0	0
282	0	12	0	0	0	0	0	0	1	0	0	0	0	0	0	0	0	0	0	2	2	0.0	0.0	0.0	0.0	1.0	0.0	0.0	11	88	0.36	0.27	0.36	0.02	0.0	0.01	0.0	0.0	normal	0	1	0	0	0	0	0	0	0	0
283	0	281	1951	0	0	0	0	0	1	0	0	0	0	0	0	0	0	0	0	30	31	0.0	0.0	0.0	0.0	1.0	0.0	0.06	77	255	1.0	0.0	0.01	0.03	0.0	0.01	0.0	0.0	normal	0	1	0	0	0	0	0	0	0	0
284	0	0	0	0	0	0	0	0	0	0	0	0	0	0	0	0	0	0	0	138	25	1.0	1.0	0.0	0.0	0.18	0.05	0.0	255	25	0.1	0.05	0.0	0.0	1.0	1.0	0.0	0.0	DoS	0	1	0	0	0	0	0	0	1	0
285	0	42	42	0	0	0	0	0	0	0	0	0	0	0	0	0	0	0	0	4	6	0.0	0.0	0.0	0.0	1.0	0.0	0.5	255	245	0.96	0.01	0.01	0.0	0.0	0.0	0.0	0.0	normal	0	0	1	0	0	0	0	0	0	0
286	0	0	0	0	0	0	0	0	0	0	0	0	0	0	0	0	0	0	0	300	7	1.0	1.0	0.0	0.0	0.02	0.06	0.0	255	7	0.03	0.07	0.0	0.0	1.0	1.0	0.0	0.0	DoS	0	1	0	0	0	0	0	0	0	0
287	0	0	0	0	0	0	0	0	0	0	0	0	0	0	0	0	0	0	0	199	9	1.0	1.0	0.0	0.0	0.05	0.07	0.0	255	9	0.04	0.07	0.0	0.0	1.0	1.0	0.0	0.0	DoS	0	1	0	0	0	0	0	0	0	0
288	0	263	453	0	0	0	0	0	1	0	0	0	0	0	0	0	0	0	0	15	15	0.0	0.0	0.0	0.0	1.0	0.0	0.0	255	255	1.0	0.0	0.0	0.0	0.0	0.0	0.0	0.0	normal	0	1	0	0	0	0	0	0	0	0
289	36613	1	0	0	0	0	0	0	0	0	0	0	0	0	0	0	0	0	0	2	2	0.0	0.0	1.0	1.0	1.0	0.0	0.0	255	2	0.01	0.5	1.0	0.0	0.0	0.0	1.0	1.0	Probe	0	1	0	0	0	0	0	0	0	0
290	0	0	0	0	0	0	0	0	0	0	0	0	0	0	0	0	0	0	0	1	1	0.0	0.0	1.0	1.0	1.0	0.0	0.0	212	43	0.2	0.02	0.0	0.0	0.0	0.0	0.06	0.12	normal	0	1	0	0	0	0	0	0	0	0
291	0	0	0	0	0	0	0	0	0	0	0	0	0	0	0	0	0	0	0	144	15	1.0	1.0	0.0	0.0	0.1	0.06	0.0	255	30	0.12	0.06	0.0	0.0	1.0	1.0	0.0	0.0	DoS	0	1	0	0	0	0	0	0	0	0
292	0	0	0	0	0	0	0	0	0	0	0	0	0	0	0	0	0	0	0	104	4	1.0	1.0	0.0	0.0	0.04	0.07	0.0	255	18	0.07	0.07	0.0	0.0	1.0	1.0	0.0	0.0	DoS	0	1	0	0	0	0	0	0	0	0
293	0	283	1980	0	0	0	0	0	1	0	0	0	0	0	0	0	0	0	0	18	18	0.0	0.0	0.0	0.0	1.0	0.0	0.0	18	255	1.0	0.0	0.06	0.03	0.0	0.0	0.0	0.0	normal	0	1	0	0	0	0	0	0	0	0
294	0	161	5530	0	0	0	0	0	1	0	0	0	0	0	0	0	0	0	0	2	2	0.0	0.0	0.0	0.0	1.0	0.0	0.0	2	255	1.0	0.0	0.5	0.05	0.0	0.0	0.0	0.0	normal	0	1	0	0	0	0	0	0	0	0
295	0	211	321	0	0	0	0	0	1	0	0	0	0	0	0	0	0	0	0	7	11	0.0	0.0	0.0	0.0	1.0	0.0	0.27	211	255	1.0	0.0	0.0	0.01	0.0	0.0	0.0	0.0	normal	0	1	0	0	0	0	0	0	0	0
296	0	201	1701	0	0	0	0	0	1	0	0	0	0	0	0	0	0	0	0	7	7	0.0	0.0	0.0	0.0	1.0	0.0	0.0	32	255	1.0	0.0	0.03	0.04	0.0	0.0	0.0	0.0	normal	0	1	0	0	0	0	0	0	0	0
297	0	8	0	0	0	0	0	0	0	0	0	0	0	0	0	0	0	0	0	1	25	0.0	0.0	0.0	0.0	1.0	0.0	1.0	4	112	1.0	0.0	1.0	0.25	0.0	0.0	0.0	0.0	Probe	1	0	0	0	0	0	0	0	0	0
298	0	147	0	0	0	0	0	0	0	0	0	0	0	0	0	0	0	0	0	3	1	0.0	0.0	0.0	0.0	0.33	0.67	0.0	255	1	0.0	0.67	0.95	0.0	0.0	0.0	0.0	0.0	normal	0	0	1	0	0	0	0	0	0	0
299	0	0	0	0	0	0	0	0	0	0	0	0	0	0	0	0	0	0	0	74	16	1.0	1.0	0.0	0.0	0.22	0.05	0.0	255	5	0.02	0.06	0.0	0.0	1.0	1.0	0.0	0.0	DoS	0	1	0	0	0	0	0	0	0	0
300	0	567	0	0	0	0	0	0	0	0	0	0	0	0	0	0	0	0	0	1	1	0.0	0.0	0.0	0.0	1.0	0.0	0.0	53	38	0.25	0.09	0.25	0.05	0.0	0.0	0.0	0.0	normal	0	1	0	0	0	0	0	0	0	0
301	0	0	0	0	0	0	0	0	0	0	0	0	0	0	0	0	0	0	0	225	2	0.0	0.0	1.0	1.0	0.01	0.07	0.0	255	2	0.01	0.08	0.0	0.0	0.0	0.0	1.0	1.0	DoS	0	1	0	0	0	0	0	0	0	0
302	0	0	0	0	0	0	0	0	0	0	0	0	0	0	0	0	0	0	0	66	16	0.97	1.0	0.03	0.0	0.24	0.09	0.0	255	52	0.2	0.04	0.0	0.0	1.0	1.0	0.0	0.0	DoS	0	1	0	0	0	0	0	0	0	0
303	5043	5131424	0	0	0	0	4	0	1	0	0	0	0	0	0	0	0	0	0	1	7	0.0	0.14	0.0	0.0	1.0	0.0	0.29	7	42	1.0	0.0	1.0	0.14	0.0	0.02	0.0	0.0	R2L	0	1	0	0	0	0	0	0	0	0
304	0	320	420	0	0	0	0	0	1	0	0	0	0	0	0	0	0	0	0	7	7	0.0	0.0	0.0	0.0	1.0	0.0	0.0	255	255	1.0	0.0	0.01	0.0	0.0	0.0	0.0	0.0	normal	0	1	0	0	0	0	0	0	0	0
305	0	8	0	0	0	0	0	0	0	0	0	0	0	0	0	0	0	0	0	1	35	0.0	0.0	0.0	0.0	1.0	0.0	1.0	1	61	1.0	0.0	1.0	0.51	0.0	0.0	0.0	0.0	Probe	1	0	0	0	0	0	0	0	0	0
306	0	0	0	0	0	0	0	0	0	0	0	0	0	0	0	0	0	0	0	2	2	0.5	0.5	0.0	0.0	1.0	0.0	0.0	160	101	0.4	0.05	0.01	0.02	0.01	0.02	0.0	0.0	normal	0	1	0	0	0	0	0	0	0	0
307	0	204	1229	0	0	0	0	0	1	0	0	0	0	0	0	0	0	0	0	4	4	0.0	0.0	0.0	0.0	1.0	0.0	0.0	54	255	1.0	0.0	0.02	0.04	0.0	0.0	0.0	0.0	normal	0	1	0	0	0	0	0	0	0	0
308	0	0	0	0	0	0	0	0	0	0	0	0	0	0	0	0	0	0	0	1	1	0.0	0.0	1.0	1.0	1.0	0.0	0.0	255	1	0.0	0.16	0.15	0.0	0.0	0.0	0.15	1.0	Probe	0	1	0	0	0	0	0	0	0	0
309	0	10389	0	0	0	0	0	0	1	0	0	0	0	0	0	0	0	0	0	1	1	0.0	0.0	0.0	0.0	1.0	0.0	0.0	255	81	0.32	0.02	0.31	0.0	0.0	0.0	0.0	0.0	normal	0	1	0	0	0	0	0	0	0	0
310	0	0	0	0	0	0	0	0	0	0	0	0	0	0	0	0	0	0	0	139	13	1.0	1.0	0.0	0.0	0.09	0.06	0.0	255	13	0.05	0.07	0.0	0.0	1.0	1.0	0.0	0.0	DoS	0	1	0	0	0	0	0	0	0	0
311	0	344	573	0	0	0	0	0	1	0	0	0	0	0	0	0	0	0	0	28	60	0.04	0.03	0.0	0.0	1.0	0.0	0.08	255	255	1.0	0.0	0.0	0.0	0.0	0.0	0.0	0.0	normal	0	1	0	0	0	0	0	0	0	0
312	0	0	0	0	0	0	0	0	0	0	0	0	0	0	0	0	0	0	0	144	16	0.0	0.0	1.0	1.0	0.11	0.06	0.0	255	9	0.04	0.06	0.0	0.0	0.0	0.0	1.0	1.0	DoS	0	1	0	0	0	0	0	0	0	0
313	0	0	0	0	0	0	0	0	0	0	0	0	0	0	0	0	0	0	0	241	19	1.0	1.0	0.0	0.0	0.08	0.05	0.0	255	19	0.07	0.07	0.0	0.0	1.0	1.0	0.0	0.0	DoS	0	1	0	0	0	0	0	0	0	0
314	0	243	821	0	0	0	0	0	1	0	0	0	0	0	0	0	0	0	0	15	19	0.0	0.0	0.0	0.0	1.0	0.0	0.11	107	255	1.0	0.0	0.01	0.01	0.0	0.0	0.0	0.0	normal	0	1	0	0	0	0	0	0	0	0
315	0	1032	0	0	0	0	0	0	0	0	0	0	0	0	0	0	0	0	0	213	213	0.0	0.0	0.0	0.0	1.0	0.0	0.0	255	255	1.0	0.0	1.0	0.0	0.0	0.0	0.0	0.0	DoS	1	0	0	0	0	0	0	0	0	0
316	0	8	0	0	0	0	0	0	0	0	0	0	0	0	0	0	0	0	0	1	45	0.0	0.0	0.0	0.0	1.0	0.0	1.0	1	11	1.0	0.0	1.0	0.55	0.0	0.0	0.0	0.0	Probe	1	0	0	0	0	0	0	0	0	0
317	0	0	0	0	0	0	0	0	0	0	0	0	0	0	0	0	0	0	0	36	1	0.17	0.0	0.83	1.0	0.03	1.0	0.0	255	1	0.0	0.47	0.0	0.0	0.02	0.0	0.13	1.0	Probe	0	1	0	0	0	0	0	0	0	0
318	0	105	146	0	0	0	0	0	0	0	0	0	0	0	0	0	0	0	0	3	2	0.0	0.0	0.0	0.0	0.67	0.67	0.0	255	239	0.94	0.01	0.01	0.0	0.0	0.0	0.0	0.0	normal	0	0	1	0	0	0	0	0	0	0
319	0	0	0	0	0	0	0	0	0	0	0	0	0	0	0	0	0	0	0	254	17	1.0	1.0	0.0	0.0	0.07	0.05	0.0	255	17	0.07	0.06	0.0	0.0	1.0	1.0	0.0	0.0	DoS	0	1	0	0	0	0	0	0	0	0
320	1	1080	327	0	0	0	0	0	1	0	0	0	0	0	0	0	0	0	0	1	2	0.0	0.0	0.0	0.0	1.0	0.0	1.0	202	154	0.58	0.02	0.0	0.01	0.0	0.0	0.0	0.0	normal	0	1	0	0	0	0	0	0	0	0
321	0	0	0	0	0	0	0	0	0	0	0	0	0	0	0	0	0	0	0	295	7	1.0	1.0	0.0	0.0	0.02	0.05	0.0	255	7	0.03	0.05	0.0	0.0	1.0	1.0	0.0	0.0	DoS	0	1	0	0	0	0	0	0	0	0
322	0	0	0	0	0	0	0	0	0	0	0	0	0	0	0	0	0	0	0	171	3	1.0	1.0	0.0	0.0	0.02	0.07	0.0	255	14	0.05	0.07	0.0	0.0	1.0	1.0	0.0	0.0	DoS	0	1	0	0	0	0	0	0	0	0
323	0	0	0	0	0	0	0	0	0	0	0	0	0	0	0	0	0	0	0	179	2	1.0	1.0	0.0	0.0	0.01	0.06	0.0	255	5	0.02	0.07	0.0	0.0	1.0	1.0	0.0	0.0	DoS	0	1	0	0	0	1	0	0	0	0
324	0	657	326	0	0	0	0	0	1	0	0	0	0	0	0	0	0	0	0	2	1	0.0	0.0	0.0	0.0	0.5	1.0	0.0	255	11	0.04	0.6	0.0	0.0	0.0	0.09	0.0	0.0	normal	0	1	0	0	0	0	0	0	0	0
325	0	0	0	0	0	0	0	0	0	0	0	0	0	0	0	0	0	0	0	101	7	1.0	1.0	0.0	0.0	0.07	0.06	0.0	255	3	0.01	0.07	0.0	0.0	1.0	1.0	0.0	0.0	DoS	0	1	0	0	0	0	0	0	0	0
326	0	284	765	0	0	0	0	0	1	0	0	0	0	0	0	0	0	0	0	9	9	0.0	0.0	0.0	0.0	1.0	0.0	0.0	255	255	1.0	0.0	0.01	0.0	0.0	0.0	0.0	0.0	normal	0	1	0	0	0	0	0	0	0	0
327	0	261	15455	0	0	0	0	0	1	0	0	0	0	0	0	0	0	0	0	22	22	0.0	0.0	0.0	0.0	1.0	0.0	0.0	255	255	1.0	0.0	0.0	0.0	0.0	0.0	0.0	0.0	normal	0	1	0	0	0	0	0	0	0	0
328	0	317	315	0	0	0	0	0	1	0	0	0	0	0	0	0	0	0	0	1	2	0.0	0.0	0.0	0.0	1.0	0.0	1.0	255	255	1.0	0.0	0.0	0.0	0.0	0.0	0.0	0.0	normal	0	1	0	0	0	0	0	0	0	0
329	0	33	0	0	0	0	0	0	0	0	0	0	0	0	0	0	0	0	0	8	8	0.0	0.0	0.0	0.0	1.0	0.0	0.0	255	36	0.14	0.03	0.14	0.0	0.0	0.0	0.0	0.0	normal	0	0	1	0	0	0	0	0	0	0
330	0	0	0	0	0	0	0	0	0	0	0	0	0	0	0	0	0	0	0	2	1	0.0	0.0	1.0	1.0	0.5	1.0	0.0	255	1	0.0	0.6	0.56	0.0	0.01	0.0	0.57	1.0	Probe	0	1	0	0	0	0	0	0	0	0
331	0	0	0	0	0	0	0	0	0	0	0	0	0	0	0	0	0	0	0	1	1	0.0	0.0	1.0	1.0	1.0	0.0	0.0	255	1	0.0	0.64	0.64	0.0	0.0	0.0	0.64	1.0	Probe	0	1	0	0	0	0	0	0	0	0
332	0	44	70	0	0	0	0	0	0	0	0	0	0	0	0	0	0	0	0	195	197	0.0	0.0	0.0	0.0	1.0	0.0	0.01	255	234	0.92	0.01	0.01	0.0	0.0	0.0	0.0	0.0	normal	0	0	1	0	0	0	0	0	0	0
333	0	215	584	0	0	0	0	0	1	0	0	0	0	0	0	0	0	0	0	4	9	0.0	0.0	0.0	0.0	1.0	0.0	0.56	255	255	1.0	0.0	0.0	0.0	0.0	0.0	0.0	0.0	normal	0	1	0	0	0	0	0	0	0	0
334	0	0	0	0	0	0	0	0	0	0	0	0	0	0	0	0	0	0	0	260	9	1.0	1.0	0.0	0.0	0.03	0.07	0.0	255	7	0.03	0.07	0.0	0.0	1.0	1.0	0.0	0.0	DoS	0	1	0	0	0	0	0	0	0	0
335	0	332	2844	0	0	0	0	0	1	0	0	0	0	0	0	0	0	0	0	14	14	0.0	0.0	0.0	0.0	1.0	0.0	0.0	142	255	1.0	0.0	0.01	0.03	0.0	0.0	0.0	0.0	normal	0	1	0	0	0	0	0	0	0	0
336	1	978	334	0	0	0	0	0	1	0	0	0	0	0	0	0	0	0	0	1	3	0.0	0.0	0.0	0.0	1.0	0.0	1.0	128	164	0.75	0.03	0.01	0.02	0.0	0.0	0.0	0.0	normal	0	1	0	0	0	0	0	0	0	0
337	0	296	5670	0	0	0	0	0	1	0	0	0	0	0	0	0	0	0	0	10	10	0.0	0.0	0.0	0.0	1.0	0.0	0.0	69	255	1.0	0.0	0.01	0.02	0.0	0.0	0.0	0.0	normal	0	1	0	0	0	0	0	0	0	0
338	0	0	0	0	0	0	0	0	0	0	0	0	0	0	0	0	0	0	0	125	13	1.0	1.0	0.0	0.0	0.1	0.06	0.0	255	8	0.03	0.07	0.0	0.0	1.0	1.0	0.0	0.0	DoS	0	1	0	0	0	0	0	0	0	0
339	0	0	0	0	0	0	0	0	0	0	0	0	0	0	0	0	0	0	0	139	10	0.0	0.0	1.0	1.0	0.07	0.06	0.0	255	6	0.02	0.09	0.0	0.0	0.0	0.0	1.0	1.0	DoS	0	1	0	0	0	0	0	0	0	0
340	0	214	9986	0	0	0	0	0	1	0	0	0	0	0	0	0	0	0	0	10	11	0.0	0.0	0.0	0.0	1.0	0.0	0.18	66	255	1.0	0.0	0.02	0.02	0.0	0.0	0.0	0.0	normal	0	1	0	0	0	0	0	0	0	0
341	0	0	0	0	0	0	0	0	0	0	0	0	0	0	0	0	0	0	0	251	7	1.0	1.0	0.0	0.0	0.03	0.07	0.0	255	2	0.01	0.07	0.0	0.0	1.0	1.0	0.0	0.0	DoS	0	1	0	0	0	0	0	0	0	0
342	0	48	48	0	0	0	0	0	0	0	0	0	0	0	0	0	0	0	0	1	1	0.0	0.0	0.0	0.0	1.0	0.0	0.0	42	23	0.55	0.05	0.55	0.0	0.0	0.0	0.0	0.0	normal	0	0	1	0	0	0	0	0	0	0
343	0	226	1301	0	0	0	0	0	1	0	0	0	0	0	0	0	0	0	0	5	5	0.0	0.0	0.0	0.0	1.0	0.0	0.0	14	255	1.0	0.0	0.07	0.03	0.0	0.0	0.0	0.0	normal	0	1	0	0	0	0	0	0	0	0
344	0	0	0	0	0	0	0	0	0	0	0	0	0	0	0	0	0	0	0	211	17	1.0	1.0	0.0	0.0	0.08	0.07	0.0	255	12	0.05	0.08	0.0	0.0	1.0	1.0	0.0	0.0	DoS	0	1	0	0	0	0	0	0	1	0
345	0	78	0	0	0	0	0	0	0	0	0	0	0	0	0	0	0	0	0	20	8	0.0	0.0	0.0	0.0	0.4	0.1	0.0	255	16	0.06	0.01	0.06	0.0	0.0	0.0	0.0	0.0	normal	1	0	0	0	0	0	0	0	0	0
346	0	0	0	0	0	0	0	0	0	0	0	0	0	0	0	0	0	0	0	208	2	1.0	1.0	0.0	0.0	0.01	0.07	0.0	255	5	0.02	0.07	0.0	0.0	1.0	1.0	0.0	0.0	DoS	0	1	0	0	0	0	0	0	0	0
347	0	0	0	0	0	0	0	0	0	0	0	0	0	0	0	0	0	0	0	1	1	0.0	0.0	1.0	1.0	1.0	0.0	0.0	8	38	1.0	0.0	0.12	0.18	0.0	0.0	1.0	1.0	normal	0	1	0	0	0	0	0	0	0	0
348	0	0	0	0	0	0	0	0	0	0	0	0	0	0	0	0	0	0	0	268	19	1.0	1.0	0.0	0.0	0.07	0.06	0.0	255	19	0.07	0.07	0.0	0.0	1.0	1.0	0.0	0.0	DoS	0	1	0	0	0	0	0	0	0	0
349	0	0	0	0	0	0	0	0	0	0	0	0	0	0	0	0	0	0	0	1	1	0.0	0.0	1.0	1.0	1.0	0.0	0.0	37	2	0.03	1.0	0.03	1.0	0.0	0.0	0.86	1.0	Probe	0	1	0	0	0	0	0	0	0	0
350	0	0	0	0	0	0	0	0	0	0	0	0	0	0	0	0	0	0	0	2	1	0.0	0.0	1.0	1.0	0.5	1.0	0.0	255	1	0.0	0.53	0.51	0.0	0.0	0.0	0.51	1.0	Probe	0	1	0	0	0	0	0	0	0	0
351	0	294	3327	0	0	0	0	0	1	0	0	0	0	0	0	0	0	0	0	1	19	0.0	0.0	0.0	0.0	1.0	0.0	0.16	57	255	1.0	0.0	0.02	0.04	0.0	0.0	0.0	0.0	normal	0	1	0	0	0	0	0	0	0	0
352	0	0	0	0	0	0	0	0	0	0	0	0	0	0	0	0	0	0	0	286	3	1.0	1.0	0.0	0.0	0.01	0.05	0.0	255	3	0.01	0.05	0.0	0.0	1.0	1.0	0.0	0.0	DoS	0	1	0	0	0	0	0	0	0	0
353	0	220	1249	0	0	0	0	0	1	0	0	0	0	0	0	0	0	0	0	7	7	0.0	0.0	0.0	0.0	1.0	0.0	0.0	159	255	1.0	0.0	0.01	0.03	0.0	0.0	0.0	0.0	normal	0	1	0	0	0	0	0	0	0	0
354	0	0	0	0	0	0	0	0	0	0	0	0	0	0	0	0	0	0	0	425	1	0.08	0.0	0.91	1.0	0.0	1.0	0.0	255	1	0.0	1.0	0.0	0.0	0.08	0.0	0.92	1.0	Probe	0	1	0	0	0	0	0	0	0	0
355	0	196	3282	0	0	0	0	0	1	0	0	0	0	0	0	0	0	0	0	8	9	0.0	0.0	0.0	0.0	1.0	0.0	0.22	255	255	1.0	0.0	0.0	0.0	0.0	0.0	0.0	0.0	normal	0	1	0	0	0	0	0	0	0	0
356	0	0	0	0	0	0	0	0	0	0	0	0	0	0	0	0	0	0	0	272	30	1.0	0.43	0.0	0.0	0.05	0.06	0.1	255	13	0.05	0.08	0.0	0.0	1.0	1.0	0.0	0.0	DoS	0	1	0	0	0	0	0	0	0	0
357	0	327	4482	0	0	0	0	0	1	0	0	0	0	0	0	0	0	0	0	4	8	0.0	0.0	0.0	0.0	1.0	0.0	0.25	58	255	1.0	0.0	0.02	0.02	0.0	0.0	0.0	0.0	normal	0	1	0	0	0	0	0	0	0	0
358	0	0	0	0	0	0	0	0	0	0	0	0	0	0	0	0	0	0	0	241	3	0.0	0.0	1.0	1.0	0.01	0.07	0.0	255	3	0.01	0.07	0.0	0.0	0.0	0.0	1.0	1.0	DoS	0	1	0	0	0	0	0	0	0	0
359	0	319	0	0	0	0	0	0	0	0	0	0	0	0	0	0	0	0	0	2	2	0.0	0.0	0.0	0.0	1.0	0.0	0.0	6	2	0.33	0.5	0.33	0.0	0.0	0.0	0.0	0.0	normal	0	1	0	0	0	0	0	0	0	0
360	0	1087	302	0	0	0	0	0	1	0	0	0	0	0	0	0	0	0	0	1	1	0.0	0.0	0.0	0.0	1.0	0.0	0.0	246	64	0.24	0.29	0.0	0.03	0.0	0.0	0.26	0.0	normal	0	1	0	0	0	0	0	0	0	0
361	0	210	3754	0	0	0	0	0	1	0	0	0	0	0	0	0	0	0	0	18	18	0.0	0.0	0.0	0.0	1.0	0.0	0.0	62	255	1.0	0.0	0.02	0.02	0.0	0.01	0.0	0.0	normal	0	1	0	0	0	0	0	0	0	0
362	0	0	0	0	0	0	0	0	0	0	0	0	0	0	0	0	0	0	0	125	19	1.0	1.0	0.0	0.0	0.15	0.06	0.0	255	18	0.07	0.07	0.0	0.0	1.0	1.0	0.0	0.0	DoS	0	1	0	0	0	0	0	0	0	0
363	0	0	0	0	0	0	0	0	0	0	0	0	0	0	0	0	0	0	0	1	1	0.0	0.0	1.0	1.0	1.0	0.0	0.0	12	255	1.0	0.0	0.08	0.15	0.0	0.0	1.0	0.79	normal	0	1	0	0	0	0	0	0	0	0
364	0	234	6282	0	0	0	0	0	1	0	0	0	0	0	0	0	0	0	0	6	6	0.0	0.0	0.0	0.0	1.0	0.0	0.0	106	255	1.0	0.0	0.01	0.03	0.0	0.0	0.0	0.0	normal	0	1	0	0	0	0	0	0	0	0
365	0	8	0	0	0	0	0	0	0	0	0	0	0	0	0	0	0	0	0	1	18	0.0	0.0	0.0	0.0	1.0	0.0	1.0	2	255	1.0	0.0	1.0	0.5	0.0	0.0	0.0	0.0	Probe	1	0	0	0	0	0	0	0	0	0
366	0	54540	8314	0	0	0	2	0	1	1	0	0	0	0	0	0	0	0	0	1	1	0.0	0.0	0.0	0.0	1.0	0.0	0.0	251	251	1.0	0.0	0.0	0.0	0.0	0.0	0.02	0.02	DoS	0	1	0	0	0	0	0	0	0	0
367	0	237	1461	0	0	0	0	0	1	0	0	0	0	0	0	0	0	0	0	3	3	0.0	0.0	0.0	0.0	1.0	0.0	0.0	59	255	1.0	0.0	0.02	0.02	0.0	0.0	0.0	0.0	normal	0	1	0	0	0	0	0	0	0	0
368	0	0	0	0	0	0	0	0	0	0	0	0	0	0	0	0	0	0	0	42	10	1.0	1.0	0.0	0.0	0.24	0.1	0.0	124	62	0.24	0.03	0.01	0.03	0.98	0.48	0.0	0.0	DoS	0	1	0	0	0	0	0	0	0	0
369	0	0	0	0	0	0	0	0	0	0	0	0	0	0	0	0	0	0	0	274	10	1.0	1.0	0.0	0.0	0.04	0.06	0.0	255	10	0.04	0.07	0.0	0.0	1.0	1.0	0.0	0.0	DoS	0	1	0	0	0	0	0	0	0	0
370	0	200	955	0	0	0	0	0	1	0	0	0	0	0	0	0	0	0	0	3	3	0.0	0.0	0.0	0.0	1.0	0.0	0.0	250	255	1.0	0.0	0.0	0.01	0.0	0.0	0.0	0.0	normal	0	1	0	0	0	0	0	0	0	0
371	0	219	657	0	0	0	0	0	1	0	0	0	0	0	0	0	0	0	0	7	9	0.0	0.0	0.0	0.0	1.0	0.0	0.33	28	255	1.0	0.0	0.04	0.01	0.0	0.0	0.0	0.0	normal	0	1	0	0	0	0	0	0	0	0
372	0	284	5921	0	0	0	0	0	1	0	0	0	0	0	0	0	0	0	0	1	1	0.0	0.0	0.0	0.0	1.0	0.0	0.0	49	255	1.0	0.0	0.02	0.07	0.0	0.0	0.0	0.0	normal	0	1	0	0	0	0	0	0	0	0
373	0	0	0	0	0	0	0	0	0	0	0	0	0	0	0	0	0	0	0	196	12	1.0	1.0	0.0	0.0	0.06	0.07	0.0	255	12	0.05	0.08	0.0	0.0	1.0	1.0	0.0	0.0	DoS	0	1	0	0	0	0	0	0	0	0
374	0	325	426	0	0	0	0	0	1	0	0	0	0	0	0	0	0	0	0	5	5	0.0	0.0	0.0	0.0	1.0	0.0	0.0	187	255	1.0	0.0	0.01	0.01	0.0	0.0	0.0	0.0	normal	0	1	0	0	0	0	0	0	0	0
375	0	0	0	0	0	0	0	0	0	0	0	0	0	0	0	0	0	0	0	111	6	1.0	1.0	0.0	0.0	0.05	0.07	0.0	255	6	0.02	0.07	0.0	0.0	1.0	1.0	0.0	0.0	DoS	0	1	0	0	0	0	0	0	0	1
376	0	30	0	0	0	0	0	0	0	0	0	0	0	0	0	0	0	0	0	1	1	0.0	0.0	0.0	0.0	1.0	0.0	0.0	247	247	1.0	0.0	1.0	0.0	0.0	0.0	0.0	0.0	normal	1	0	0	0	0	0	0	0	0	0
377	0	335	7902	0	0	0	0	0	1	0	0	0	0	0	0	0	0	0	0	1	8	0.0	0.0	0.0	0.0	1.0	0.0	0.88	1	255	1.0	0.0	1.0	0.04	0.0	0.0	0.0	0.0	normal	0	1	0	0	0	0	0	0	0	0
378	0	36	0	0	0	0	0	0	0	0	0	0	0	0	0	0	0	0	0	2	4	0.0	0.0	0.0	0.0	1.0	0.0	0.75	67	171	1.0	0.0	1.0	0.01	0.0	0.0	0.0	0.0	normal	0	0	1	0	0	0	0	0	0	0
379	0	0	0	0	0	0	0	0	0	0	0	0	0	0	0	0	0	0	0	168	3	1.0	1.0	0.0	0.0	0.02	0.08	0.0	255	3	0.01	0.08	0.0	0.0	1.0	1.0	0.0	0.0	DoS	0	1	0	0	0	0	0	0	0	0
380	0	43	43	0	0	0	0	0	0	0	0	0	0	0	0	0	0	0	0	122	188	0.0	0.0	0.0	0.0	1.0	0.0	0.01	255	255	1.0	0.0	0.01	0.0	0.0	0.0	0.0	0.0	normal	0	0	1	0	0	0	0	0	0	0
381	0	0	0	0	0	0	0	0	0	0	0	0	0	0	0	0	0	0	0	108	8	1.0	1.0	0.0	0.0	0.07	0.06	0.0	255	8	0.03	0.07	0.0	0.0	1.0	1.0	0.0	0.0	DoS	0	1	0	0	0	0	0	0	0	1
382	0	0	0	0	0	0	0	0	0	0	0	0	0	0	0	0	0	0	0	1	1	0.0	0.0	1.0	1.0	1.0	0.0	0.0	6	55	1.0	0.0	0.17	0.24	0.0	0.0	1.0	1.0	normal	0	1	0	0	0	0	0	0	0	0
383	0	0	0	0	0	0	0	0	0	0	0	0	0	0	0	0	0	0	0	36	12	1.0	1.0	0.0	0.0	0.33	0.14	0.0	255	12	0.05	0.1	0.0	0.0	1.0	1.0	0.0	0.0	DoS	0	1	0	0	0	0	0	0	0	0
384	0	0	0	0	0	0	0	0	0	0	0	0	0	0	0	0	0	0	0	143	19	1.0	1.0	0.0	0.0	0.13	0.06	0.0	255	4	0.02	0.06	0.0	0.0	1.0	1.0	0.0	0.0	DoS	0	1	0	0	0	0	0	0	0	0
385	0	216	1956	0	0	0	0	0	1	0	0	0	0	0	0	0	0	0	0	1	21	0.0	0.0	0.0	0.0	1.0	0.0	0.1	12	255	1.0	0.0	0.08	0.05	0.0	0.0	0.0	0.0	normal	0	1	0	0	0	0	0	0	0	0
386	0	0	0	0	0	0	0	0	0	0	0	0	0	0	0	0	0	0	0	132	8	1.0	1.0	0.0	0.0	0.06	0.05	0.0	255	8	0.03	0.05	0.0	0.0	1.0	1.0	0.0	0.0	DoS	0	1	0	0	0	0	0	0	0	0
387	0	44	78	0	0	0	0	0	0	0	0	0	0	0	0	0	0	0	0	139	139	0.0	0.0	0.0	0.0	1.0	0.0	0.0	255	166	0.65	0.01	0.0	0.0	0.0	0.0	0.0	0.0	normal	0	0	1	0	0	0	0	0	0	0
388	0	347	8113	0	0	0	0	0	1	0	0	0	0	0	0	0	0	0	0	7	7	0.0	0.0	0.0	0.0	1.0	0.0	0.0	255	255	1.0	0.0	0.0	0.0	0.01	0.01	0.02	0.02	normal	0	1	0	0	0	0	0	0	0	0
389	1	570	280	0	0	0	0	0	1	0	0	0	0	0	0	0	0	0	0	1	1	0.0	0.0	0.0	0.0	1.0	0.0	0.0	126	104	0.44	0.05	0.01	0.02	0.01	0.01	0.01	0.0	normal	0	1	0	0	0	0	0	0	0	0
390	0	219	17540	0	0	0	0	0	1	0	0	0	0	0	0	0	0	0	0	8	8	0.0	0.0	0.0	0.0	1.0	0.0	0.0	36	255	1.0	0.0	0.03	0.05	0.0	0.0	0.0	0.0	normal	0	1	0	0	0	0	0	0	0	0
391	0	146	0	0	0	0	0	0	0	0	0	0	0	0	0	0	0	0	0	3	1	0.0	0.0	0.0	0.0	0.33	1.0	0.0	255	1	0.0	0.53	0.88	0.0	0.0	0.0	0.0	0.0	normal	0	0	1	0	0	0	0	0	0	0
392	0	0	0	0	0	0	0	0	0	0	0	0	0	0	0	0	0	0	0	222	1	1.0	1.0	0.0	0.0	0.0	0.06	0.0	255	1	0.0	0.06	0.0	0.0	1.0	1.0	0.0	0.0	DoS	0	1	0	0	0	0	0	0	0	0
393	0	0	0	0	0	0	0	0	0	0	0	0	0	0	0	0	0	0	0	260	8	1.0	1.0	0.0	0.0	0.03	0.05	0.0	120	8	0.07	0.08	0.01	0.0	0.98	1.0	0.0	0.0	DoS	0	1	0	0	0	0	0	0	0	0
394	0	0	0	0	0	0	0	0	0	0	0	0	0	0	0	0	0	0	0	237	15	1.0	1.0	0.0	0.0	0.06	0.07	0.0	255	1	0.0	0.08	0.0	0.0	1.0	1.0	0.0	0.0	DoS	0	1	0	0	0	0	0	0	0	0
395	0	0	0	0	0	0	0	0	0	0	0	0	0	0	0	0	0	0	0	132	15	1.0	1.0	0.0	0.0	0.11	0.06	0.0	255	16	0.06	0.05	0.0	0.0	1.0	1.0	0.0	0.0	DoS	0	1	0	0	0	0	0	0	0	0
396	31401	1	0	0	0	0	0	0	0	0	0	0	0	0	0	0	0	0	0	2	2	0.0	0.0	1.0	1.0	1.0	0.0	0.0	255	2	0.01	0.82	1.0	0.0	0.0	0.0	1.0	1.0	Probe	0	1	0	0	0	0	0	0	0	0
397	0	0	0	0	0	0	0	0	0	0	0	0	0	0	0	0	0	0	0	57	11	1.0	1.0	0.0	0.0	0.19	0.11	0.0	255	11	0.04	0.07	0.0	0.0	1.0	1.0	0.0	0.0	DoS	0	1	0	0	0	0	0	0	0	0
398	0	18	0	0	0	0	0	0	0	0	0	0	0	0	0	0	0	0	0	1	1	0.0	0.0	0.0	0.0	1.0	0.0	0.0	4	200	1.0	0.0	1.0	0.25	0.0	0.0	0.0	0.0	Probe	1	0	0	0	0	0	0	0	0	0
399	0	0	4	0	0	0	0	0	0	0	0	0	0	0	0	0	0	0	0	1	1	0.0	0.0	0.0	0.0	1.0	0.0	0.0	25	25	1.0	0.0	0.04	0.0	0.08	0.08	0.04	0.04	normal	0	1	0	0	0	0	0	0	0	0
400	0	233	581	0	0	0	0	0	1	0	0	0	0	0	0	0	0	0	0	13	26	0.0	0.0	0.0	0.0	1.0	0.0	0.08	255	255	1.0	0.0	0.0	0.0	0.0	0.0	0.0	0.0	normal	0	1	0	0	0	0	0	0	0	0
401	0	0	0	0	0	0	0	0	0	0	0	0	0	0	0	0	0	0	0	257	19	1.0	1.0	0.0	0.0	0.07	0.05	0.0	255	19	0.07	0.07	0.0	0.0	1.0	1.0	0.0	0.0	DoS	0	1	0	0	0	0	0	0	0	0
402	0	276	0	0	0	0	0	0	0	0	0	0	0	0	0	0	0	0	0	1	1	0.0	0.0	0.0	0.0	1.0	0.0	0.0	76	24	0.17	0.08	0.17	0.08	0.0	0.0	0.0	0.0	normal	0	1	0	0	0	0	0	0	0	0
403	0	44	139	0	0	0	0	0	0	0	0	0	0	0	0	0	0	0	0	77	157	0.0	0.0	0.0	0.0	1.0	0.0	0.01	255	242	0.95	0.01	0.0	0.0	0.0	0.0	0.0	0.0	normal	0	0	1	0	0	0	0	0	0	0
404	0	8	0	0	0	0	0	0	0	0	0	0	0	0	0	0	0	0	0	1	27	0.0	0.0	0.0	0.0	1.0	0.0	1.0	1	41	1.0	0.0	1.0	0.51	0.0	0.0	0.0	0.0	Probe	1	0	0	0	0	0	0	0	0	0
405	7805	1828	148722	0	0	0	1	2	1	19	0	1	10	8	0	0	0	0	0	1	1	0.0	0.0	0.0	0.0	1.0	0.0	0.0	51	7	0.14	0.08	0.02	0.0	0.0	0.0	0.0	0.0	normal	0	1	0	0	0	0	0	0	0	0
406	0	200	764	0	0	0	0	0	1	0	0	0	0	0	0	0	0	0	0	2	12	0.0	0.0	0.0	0.0	1.0	0.0	0.33	23	255	1.0	0.0	0.04	0.02	0.0	0.0	0.0	0.0	normal	0	1	0	0	0	0	0	0	0	0
407	0	46	46	0	0	0	0	0	0	0	0	0	0	0	0	0	0	0	0	11	20	0.0	0.0	0.0	0.0	1.0	0.0	0.15	255	255	1.0	0.0	0.0	0.0	0.0	0.0	0.0	0.0	normal	0	0	1	0	0	0	0	0	0	0
408	0	0	0	0	0	0	0	0	0	0	0	0	0	0	0	0	0	0	0	257	19	1.0	1.0	0.0	0.0	0.07	0.05	0.0	255	2	0.01	0.09	0.0	0.0	1.0	1.0	0.0	0.0	DoS	0	1	0	0	0	0	0	0	0	0
409	0	0	0	0	0	0	0	0	0	0	0	0	0	0	0	0	0	0	0	13	13	1.0	1.0	0.0	0.0	1.0	0.0	0.0	135	75	0.56	0.01	0.01	0.0	0.99	0.97	0.0	0.0	DoS	0	1	0	0	0	0	0	0	0	0
410	0	216	5284	0	0	0	0	0	1	0	0	0	0	0	0	0	0	0	0	9	9	0.0	0.0	0.0	0.0	1.0	0.0	0.0	123	255	1.0	0.0	0.01	0.02	0.0	0.0	0.44	0.29	normal	0	1	0	0	0	0	0	0	0	0
411	0	0	0	0	0	0	0	0	0	0	0	0	0	0	0	0	0	0	0	137	9	0.0	0.0	1.0	1.0	0.07	0.06	0.0	255	4	0.02	0.06	0.0	0.0	0.0	0.0	1.0	1.0	DoS	0	1	0	0	0	0	0	0	0	0
412	0	234	997	0	0	0	0	0	1	0	0	0	0	0	0	0	0	0	0	28	28	0.0	0.0	0.0	0.0	1.0	0.0	0.0	255	255	1.0	0.0	0.0	0.0	0.0	0.0	0.0	0.0	normal	0	1	0	0	0	0	0	0	0	0
413	0	220	1643	0	0	0	0	0	1	0	0	0	0	0	0	0	0	0	0	12	25	0.0	0.04	0.0	0.0	1.0	0.0	0.08	25	255	1.0	0.0	0.04	0.04	0.0	0.01	0.0	0.0	normal	0	1	0	0	0	0	0	0	0	0
414	0	0	0	0	0	0	0	0	0	0	0	0	0	0	0	0	0	0	0	132	3	1.0	1.0	0.0	0.0	0.02	0.06	0.0	255	14	0.05	0.07	0.0	0.0	1.0	1.0	0.0	0.0	DoS	0	1	0	0	0	0	0	0	0	0
415	0	105	146	0	0	0	0	0	0	0	0	0	0	0	0	0	0	0	0	7	1	0.0	0.0	0.0	0.0	0.14	0.29	0.0	255	226	0.89	0.01	0.01	0.0	0.0	0.0	0.0	0.0	normal	0	0	1	0	0	0	0	0	0	0
416	0	0	0	0	0	0	0	0	0	0	0	0	0	0	0	0	0	0	0	1	1	0.0	0.0	1.0	1.0	1.0	0.0	0.0	12	255	1.0	0.0	0.08	0.04	0.0	0.0	0.08	0.02	normal	0	1	0	0	0	0	0	0	0	0
417	0	0	0	0	0	0	0	0	0	0	0	0	0	0	0	0	0	0	0	290	16	1.0	1.0	0.0	0.0	0.06	0.06	0.0	255	11	0.04	0.08	0.0	0.0	1.0	1.0	0.0	0.0	DoS	0	1	0	0	0	1	0	0	0	0
418	0	0	0	0	0	0	0	0	0	0	0	0	0	0	0	0	0	0	0	203	2	1.0	1.0	0.0	0.0	0.01	0.06	0.0	255	9	0.04	0.06	0.0	0.0	1.0	1.0	0.0	0.0	DoS	0	1	0	0	0	0	0	0	0	0
419	0	0	0	0	0	0	0	0	0	0	0	0	0	0	0	0	0	0	0	290	8	1.0	1.0	0.0	0.0	0.03	0.06	0.0	255	9	0.04	0.08	0.0	0.0	1.0	1.0	0.0	0.0	DoS	0	1	0	0	0	0	0	0	0	0
420	0	288	2881	0	0	0	0	0	1	0	0	0	0	0	0	0	0	0	0	14	16	0.0	0.0	0.0	0.0	1.0	0.0	0.12	14	255	1.0	0.0	0.07	0.05	0.0	0.0	0.0	0.0	normal	0	1	0	0	0	0	0	0	0	0
421	0	0	0	0	0	0	0	0	0	0	0	0	0	0	0	0	0	0	0	116	3	0.0	0.0	1.0	1.0	0.03	0.07	0.0	255	3	0.01	0.08	0.0	0.0	0.0	0.0	1.0	1.0	DoS	0	1	0	0	0	0	0	0	0	0
422	0	0	0	0	0	0	0	0	0	0	0	0	0	0	0	0	0	0	0	260	6	1.0	1.0	0.0	0.0	0.02	0.07	0.0	255	5	0.02	0.07	0.0	0.0	1.0	1.0	0.0	0.0	DoS	0	1	0	0	0	0	0	0	0	0
423	0	1	0	0	0	0	0	0	0	0	0	0	0	0	0	0	0	0	0	12	1	0.0	0.0	0.0	0.0	0.08	0.17	0.0	255	24	0.09	0.2	0.6	0.0	0.0	0.0	0.34	0.0	Probe	0	0	1	0	0	0	0	0	0	0
424	0	28	0	0	3	0	0	0	0	0	0	0	0	0	0	0	0	0	0	21	21	0.0	0.0	0.0	0.0	1.0	0.0	0.0	255	21	0.08	0.02	0.08	0.0	0.0	0.0	0.0	0.0	DoS	0	0	1	0	0	0	0	0	0	0
425	0	279	494	0	0	0	0	0	1	0	0	0	0	0	0	0	0	0	0	2	2	0.0	0.0	0.0	0.0	1.0	0.0	0.0	255	255	1.0	0.0	0.0	0.0	0.0	0.0	0.0	0.0	normal	0	1	0	0	0	0	0	0	0	0
426	0	1032	0	0	0	0	0	0	0	0	0	0	0	0	0	0	0	0	0	486	486	0.0	0.0	0.0	0.0	1.0	0.0	0.0	255	255	1.0	0.0	1.0	0.0	0.0	0.0	0.0	0.0	DoS	1	0	0	0	0	0	0	0	0	0
427	0	192	0	0	0	0	0	0	1	0	0	0	0	0	0	0	0	0	0	2	3	0.0	0.0	0.0	0.0	1.0	0.0	0.67	255	115	0.45	0.01	0.45	0.0	0.0	0.0	0.0	0.0	normal	0	1	0	0	0	0	0	0	0	0
428	7	105	1401	0	0	0	0	0	1	0	0	0	0	0	0	0	0	0	0	1	1	0.0	0.0	0.0	0.0	1.0	0.0	0.0	84	1	0.01	0.07	0.01	0.0	0.0	0.0	0.0	0.0	normal	0	1	0	0	0	0	0	0	0	0
429	0	0	0	0	0	0	0	0	0	0	0	0	0	0	0	0	0	0	0	1	1	0.0	0.0	1.0	1.0	1.0	0.0	0.0	27	2	0.04	1.0	0.04	1.0	0.0	0.0	0.89	1.0	Probe	0	1	0	0	0	0	0	0	0	0
430	10	1330	282	0	0	0	0	0	1	0	0	0	0	0	0	0	0	0	0	1	1	0.0	0.0	0.0	0.0	1.0	0.0	0.0	255	142	0.56	0.03	0.0	0.0	0.0	0.0	0.0	0.0	normal	0	1	0	0	0	0	0	0	0	0
431	0	520	0	0	0	0	0	0	0	0	0	0	0	0	0	0	0	0	0	457	457	0.0	0.0	0.0	0.0	1.0	0.0	0.0	153	153	1.0	0.0	1.0	0.0	0.0	0.0	0.0	0.0	DoS	1	0	0	0	0	0	0	0	0	0
432	0	0	0	0	0	0	0	0	0	0	0	0	0	0	0	0	0	0	0	47	4	1.0	1.0	0.0	0.0	0.09	0.09	0.0	255	64	0.25	0.02	0.02	0.0	1.0	1.0	0.0	0.0	DoS	0	1	0	0	0	0	0	0	0	0
433	0	230	362	0	0	0	0	0	1	0	0	0	0	0	0	0	0	0	0	10	18	0.0	0.0	0.0	0.0	1.0	0.0	0.17	121	255	1.0	0.0	0.01	0.04	0.0	0.0	0.0	0.0	normal	0	1	0	0	0	0	0	0	0	0
434	0	44	110	0	0	0	0	0	0	0	0	0	0	0	0	0	0	0	0	71	151	0.0	0.0	0.0	0.0	1.0	0.0	0.01	255	255	1.0	0.0	0.0	0.0	0.0	0.0	0.0	0.0	normal	0	0	1	0	0	0	0	0	0	0
435	0	271	3582	0	0	0	0	0	1	0	0	0	0	0	0	0	0	0	0	12	12	0.0	0.0	0.0	0.0	1.0	0.0	0.0	12	255	1.0	0.0	0.08	0.03	0.0	0.0	0.0	0.0	normal	0	1	0	0	0	0	0	0	0	0
436	0	179	1668	0	0	0	0	0	1	0	0	0	0	0	0	0	0	0	0	6	6	0.0	0.0	0.0	0.0	1.0	0.0	0.0	52	255	1.0	0.0	0.02	0.03	0.0	0.0	0.0	0.0	normal	0	1	0	0	0	0	0	0	0	0
437	0	852	0	0	0	0	0	0	0	0	0	0	0	0	0	0	0	0	0	6	6	0.0	0.0	0.0	0.0	1.0	0.0	0.0	219	39	0.13	0.02	0.13	0.05	0.0	0.0	0.0	0.0	normal	0	1	0	0	0	0	0	0	0	0
438	0	222	310	0	0	0	0	0	1	0	0	0	0	0	0	0	0	0	0	5	13	0.0	0.0	0.0	0.0	1.0	0.0	0.15	170	255	1.0	0.0	0.01	0.01	0.0	0.0	0.0	0.0	normal	0	1	0	0	0	0	0	0	0	0
439	0	314	4137	0	0	0	0	0	1	0	0	0	0	0	0	0	0	0	0	7	7	0.0	0.0	0.0	0.0	1.0	0.0	0.0	255	255	1.0	0.0	0.0	0.0	0.0	0.0	0.0	0.0	normal	0	1	0	0	0	0	0	0	0	0
440	0	0	0	0	0	0	0	0	0	0	0	0	0	0	0	0	0	0	0	139	10	0.0	0.0	1.0	1.0	0.07	0.06	0.0	255	10	0.04	0.06	0.0	0.0	0.0	0.0	1.0	1.0	DoS	0	1	0	0	0	0	0	0	0	0
441	0	230	6880	0	0	0	0	0	1	0	0	0	0	0	0	0	0	0	0	1	17	0.0	0.0	0.0	0.0	1.0	0.0	0.29	24	255	1.0	0.0	0.04	0.04	0.0	0.0	0.0	0.01	normal	0	1	0	0	0	0	0	0	0	0
442	0	0	0	0	0	0	0	0	0	0	0	0	0	0	0	0	0	0	0	200	6	1.0	1.0	0.0	0.0	0.03	0.08	0.0	255	6	0.02	0.07	0.0	0.0	1.0	1.0	0.0	0.0	DoS	0	1	0	0	0	0	0	0	0	0
443	0	0	0	0	0	0	0	0	0	0	0	0	0	0	0	0	0	0	0	140	1	1.0	1.0	0.0	0.0	0.01	0.06	0.0	255	1	0.0	0.08	0.0	0.0	1.0	1.0	0.0	0.0	DoS	0	1	0	0	0	0	0	0	0	0
444	0	857	327	0	0	0	0	0	1	0	0	0	0	0	0	0	0	0	0	1	1	0.0	0.0	0.0	0.0	1.0	0.0	0.0	173	132	0.57	0.02	0.01	0.02	0.0	0.0	0.0	0.0	normal	0	1	0	0	0	0	0	0	0	0
445	0	234	1707	0	0	0	0	0	1	0	0	0	0	0	0	0	0	0	0	9	9	0.0	0.0	0.0	0.0	1.0	0.0	0.0	9	255	1.0	0.0	0.11	0.04	0.0	0.0	0.0	0.0	normal	0	1	0	0	0	0	0	0	0	0
446	0	1032	0	0	0	0	0	0	0	0	0	0	0	0	0	0	0	0	0	511	511	0.0	0.0	0.0	0.0	1.0	0.0	0.0	255	200	0.78	0.01	0.78	0.0	0.0	0.0	0.0	0.0	DoS	1	0	0	0	0	0	0	0	0	0
447	0	28	0	0	3	0	0	0	0	0	0	0	0	0	0	0	0	0	0	68	68	0.0	0.0	0.0	0.0	1.0	0.0	0.0	255	68	0.27	0.02	0.27	0.0	0.0	0.0	0.0	0.0	DoS	0	0	1	0	0	0	0	0	0	0
448	0	0	0	0	0	0	0	0	0	0	0	0	0	0	0	0	0	0	0	132	7	1.0	1.0	0.0	0.0	0.05	0.06	0.0	255	7	0.03	0.06	0.0	0.0	1.0	1.0	0.0	0.0	DoS	0	1	0	0	0	0	0	0	0	0
449	0	215	6367	0	0	0	0	0	1	0	0	0	0	0	0	0	0	0	0	9	9	0.0	0.0	0.0	0.0	1.0	0.0	0.0	255	255	1.0	0.0	0.0	0.0	0.0	0.0	0.0	0.0	normal	0	1	0	0	0	0	0	0	0	0
450	0	46	46	0	0	0	0	0	0	0	0	0	0	0	0	0	0	0	0	215	215	0.0	0.0	0.0	0.0	1.0	0.0	0.0	255	250	0.98	0.01	0.0	0.0	0.0	0.0	0.0	0.0	normal	0	0	1	0	0	0	0	0	0	0
451	0	105	146	0	0	0	0	0	0	0	0	0	0	0	0	0	0	0	0	1	1	0.0	0.0	0.0	0.0	1.0	0.0	0.0	229	217	0.95	0.01	0.0	0.0	0.0	0.0	0.0	0.0	normal	0	0	1	0	0	0	0	0	0	0
452	0	0	0	0	0	0	0	0	0	0	0	0	0	0	0	0	0	0	0	115	18	1.0	1.0	0.0	0.0	0.16	0.04	0.0	255	18	0.07	0.04	0.0	0.0	1.0	1.0	0.0	0.0	DoS	0	1	0	0	0	0	0	0	0	0
453	0	0	0	0	0	0	0	0	0	0	0	0	0	0	0	0	0	0	0	35	16	1.0	1.0	0.0	0.0	0.46	0.11	0.0	255	16	0.06	0.08	0.0	0.0	1.0	1.0	0.0	0.0	DoS	0	1	0	0	0	0	0	0	0	0
454	0	0	0	0	0	0	0	0	0	0	0	0	0	0	0	0	0	0	0	275	15	1.0	1.0	0.0	0.0	0.05	0.06	0.0	255	15	0.06	0.09	0.0	0.0	1.0	1.0	0.0	0.0	DoS	0	1	0	0	0	0	0	0	0	0
455	0	305	2507	0	0	0	0	0	1	0	0	0	0	0	0	0	0	0	0	4	4	0.0	0.0	0.0	0.0	1.0	0.0	0.0	255	239	0.94	0.01	0.0	0.0	0.0	0.0	0.0	0.0	normal	0	1	0	0	0	0	0	0	0	0
456	0	0	0	0	0	0	0	0	0	0	0	0	0	0	0	0	0	0	0	76	13	0.0	0.0	1.0	1.0	0.17	0.08	0.0	255	13	0.05	0.07	0.0	0.0	0.0	0.0	1.0	1.0	DoS	0	1	0	0	0	0	0	0	0	0
457	0	336	15767	0	0	0	0	0	1	0	0	0	0	0	0	0	0	0	0	12	12	0.0	0.0	0.0	0.0	1.0	0.0	0.0	95	255	1.0	0.0	0.01	0.02	0.0	0.0	0.0	0.0	normal	0	1	0	0	0	0	0	0	0	0
458	0	0	0	0	0	0	0	0	0	0	0	0	0	0	0	0	0	0	0	202	2	1.0	1.0	0.0	0.0	0.01	0.06	0.0	255	8	0.03	0.07	0.0	0.0	1.0	1.0	0.0	0.0	DoS	0	1	0	0	0	0	0	0	0	0
459	0	0	0	0	0	0	0	0	0	0	0	0	0	0	0	0	0	0	0	252	14	1.0	1.0	0.0	0.0	0.06	0.07	0.0	255	13	0.05	0.09	0.0	0.0	1.0	1.0	0.0	0.0	DoS	0	1	0	0	0	0	0	0	0	0
460	5784	147	105	0	0	0	0	0	0	0	0	0	0	0	0	0	0	0	0	1	1	0.0	0.0	0.0	0.0	1.0	0.0	0.0	255	3	0.01	0.53	0.82	0.0	0.0	0.0	0.0	0.0	normal	0	0	1	0	0	0	0	0	0	0
461	0	335	1212	0	0	0	0	0	1	0	0	0	0	0	0	0	0	0	0	3	3	0.0	0.0	0.0	0.0	1.0	0.0	0.0	7	255	1.0	0.0	0.14	0.21	0.0	0.01	0.43	0.96	normal	0	1	0	0	0	0	0	0	0	0
462	0	0	0	0	0	0	0	0	0	0	0	0	0	0	0	0	0	0	0	74	17	1.0	1.0	0.0	0.0	0.23	0.05	0.0	255	58	0.23	0.02	0.01	0.0	1.0	1.0	0.0	0.0	DoS	0	1	0	0	0	0	0	0	0	0
463	0	339	241	0	0	0	0	0	1	0	0	0	0	0	0	0	0	0	0	1	1	0.0	0.0	0.0	0.0	1.0	0.0	0.0	68	255	1.0	0.0	0.01	0.02	0.0	0.0	0.0	0.0	normal	0	1	0	0	0	0	0	0	0	0
464	0	317	3245	0	0	0	0	0	1	0	0	0	0	0	0	0	0	0	0	4	4	0.0	0.0	0.0	0.0	1.0	0.0	0.0	251	255	1.0	0.0	0.0	0.01	0.0	0.0	0.0	0.0	normal	0	1	0	0	0	0	0	0	0	0
465	0	0	0	0	0	0	0	0	0	0	0	0	0	0	0	0	0	0	0	116	19	1.0	1.0	0.0	0.0	0.16	0.06	0.0	255	15	0.06	0.06	0.0	0.0	1.0	1.0	0.0	0.0	DoS	0	1	0	0	0	0	0	0	0	0
466	0	54540	8314	0	0	0	2	0	1	1	0	0	0	0	0	0	0	0	0	2	2	0.0	0.0	0.0	0.0	1.0	0.0	0.0	79	79	1.0	0.0	0.01	0.0	0.01	0.01	0.01	0.01	DoS	0	1	0	0	0	0	0	0	0	0
467	0	0	0	0	0	0	0	0	0	0	0	0	0	0	0	0	0	0	0	197	2	1.0	1.0	0.0	0.0	0.01	0.07	0.0	255	2	0.01	0.08	0.0	0.0	1.0	1.0	0.0	0.0	DoS	0	1	0	0	0	0	0	0	0	0
468	0	42	131	0	0	0	0	0	0	0	0	0	0	0	0	0	0	0	0	80	160	0.0	0.0	0.0	0.0	1.0	0.0	0.01	255	254	1.0	0.01	0.0	0.0	0.0	0.0	0.0	0.0	normal	0	0	1	0	0	0	0	0	0	0
469	0	986	368	0	0	0	0	0	1	0	0	0	0	0	0	0	0	0	0	1	1	0.0	0.0	0.0	0.0	1.0	0.0	0.0	76	169	0.89	0.04	0.01	0.01	0.0	0.0	0.0	0.0	normal	0	1	0	0	0	0	0	0	0	0
470	0	0	0	0	0	0	0	0	0	0	0	0	0	0	0	0	0	0	0	198	4	1.0	1.0	0.0	0.0	0.02	0.08	0.0	255	4	0.02	0.08	0.0	0.0	1.0	1.0	0.0	0.0	DoS	0	1	0	0	0	0	0	0	0	0
471	0	183	0	0	0	0	0	0	0	0	0	0	0	0	0	0	0	0	0	4	4	0.0	0.0	0.0	0.0	1.0	0.0	0.0	255	37	0.15	0.01	0.16	0.0	0.0	0.0	0.0	0.0	normal	1	0	0	0	0	0	0	0	0	0
472	0	0	0	0	0	0	0	0	0	0	0	0	0	0	0	0	0	0	0	102	3	0.0	0.0	1.0	1.0	0.03	0.07	0.0	255	1	0.0	0.07	0.0	0.0	0.0	0.0	1.0	1.0	DoS	0	1	0	0	0	0	0	0	0	0
473	0	405	23786	0	0	0	0	0	1	0	0	0	0	0	0	0	0	0	0	1	1	0.0	0.0	0.0	0.0	1.0	0.0	0.0	9	255	1.0	0.0	0.11	0.05	0.0	0.0	0.0	0.0	normal	0	1	0	0	0	0	0	0	0	0
474	0	0	0	0	0	0	0	0	0	0	0	0	0	0	0	0	0	0	0	223	21	1.0	1.0	0.0	0.0	0.09	0.05	0.0	255	21	0.08	0.05	0.0	0.0	1.0	1.0	0.0	0.0	DoS	0	1	0	0	0	0	0	0	0	0
475	0	785	327	0	0	0	0	0	1	0	0	0	0	0	0	0	0	0	0	1	1	0.0	0.0	0.0	0.0	1.0	0.0	0.0	50	70	0.76	0.12	0.02	0.03	0.02	0.0	0.0	0.0	normal	0	1	0	0	0	0	0	0	0	0
476	0	258	4302	0	0	0	0	0	1	0	0	0	0	0	0	0	0	0	0	1	1	0.0	0.0	0.0	0.0	1.0	0.0	0.0	31	34	1.0	0.0	0.03	0.06	0.0	0.06	0.0	0.03	normal	0	1	0	0	0	0	0	0	0	0
477	0	0	0	0	0	0	0	0	0	0	0	0	0	0	0	0	0	0	0	138	6	1.0	1.0	0.0	0.0	0.04	0.06	0.0	255	6	0.02	0.06	0.0	0.0	1.0	1.0	0.0	0.0	DoS	0	1	0	0	0	0	0	0	0	0
478	0	8	0	0	0	0	0	0	0	0	0	0	0	0	0	0	0	0	0	1	28	0.0	0.0	0.0	0.0	1.0	0.0	1.0	1	35	1.0	0.0	1.0	0.51	0.0	0.0	0.0	0.0	Probe	1	0	0	0	0	0	0	0	0	0
479	0	318	2649	0	0	0	0	0	1	0	0	0	0	0	0	0	0	0	0	5	5	0.0	0.0	0.0	0.0	1.0	0.0	0.0	5	255	1.0	0.0	0.2	0.09	0.0	0.0	0.0	0.0	normal	0	1	0	0	0	0	0	0	0	0
480	0	0	0	0	0	0	0	0	0	0	0	0	0	0	0	0	0	0	0	154	1	0.0	0.0	1.0	1.0	0.01	0.07	0.0	255	1	0.0	0.07	0.0	0.0	0.0	0.0	1.0	1.0	DoS	0	1	0	0	0	0	0	0	0	0
481	0	0	0	0	0	0	0	0	0	0	0	0	0	0	0	0	0	0	0	204	18	1.0	1.0	0.0	0.0	0.09	0.06	0.0	255	18	0.07	0.07	0.0	0.0	1.0	1.0	0.0	0.0	DoS	0	1	0	0	0	0	0	0	0	0
482	0	0	0	0	0	0	0	0	0	0	0	0	0	0	0	0	0	0	0	262	4	1.0	1.0	0.0	0.0	0.02	0.06	0.0	255	4	0.02	0.07	0.0	0.0	1.0	1.0	0.0	0.0	DoS	0	1	0	0	0	0	0	0	0	0
483	0	216	1240	0	0	0	0	0	1	0	0	0	0	0	0	0	0	0	0	8	8	0.0	0.0	0.0	0.0	1.0	0.0	0.0	255	255	1.0	0.0	0.01	0.0	0.0	0.0	0.0	0.0	normal	0	1	0	0	0	0	0	0	0	0
484	1	0	0	0	0	0	0	0	0	0	0	0	0	0	0	0	0	0	0	25	2	0.0	0.0	1.0	1.0	0.08	0.52	0.0	195	2	0.01	0.08	0.13	0.0	0.01	0.0	0.38	1.0	Probe	0	1	0	0	0	0	0	0	0	0
485	0	291	320	0	0	0	0	0	1	0	0	0	0	0	0	0	0	0	0	3	3	0.0	0.0	0.0	0.0	1.0	0.0	0.0	55	255	1.0	0.0	0.02	0.05	0.02	0.0	0.0	0.0	normal	0	1	0	0	0	0	0	0	0	0
486	0	224	546	0	0	0	0	0	1	0	0	0	0	0	0	0	0	0	0	21	21	0.0	0.0	0.0	0.0	1.0	0.0	0.0	21	255	1.0	0.0	0.05	0.06	0.0	0.01	0.0	0.0	normal	0	1	0	0	0	0	0	0	0	0
487	0	0	0	0	0	0	0	0	0	0	0	0	0	0	0	0	0	0	0	459	5	0.07	0.0	0.9	1.0	0.01	0.99	0.0	255	4	0.02	0.99	0.0	0.0	0.08	0.0	0.91	1.0	Probe	0	1	0	0	0	0	0	0	0	0
488	0	0	0	0	0	0	0	0	0	0	0	0	0	0	0	0	0	0	0	253	1	1.0	1.0	0.0	0.0	0.0	0.07	0.0	255	1	0.0	0.08	0.0	0.0	1.0	1.0	0.0	0.0	DoS	0	1	0	0	0	0	0	0	0	0
489	542	17	42	0	0	0	0	0	0	0	0	0	0	0	0	0	0	0	0	1	1	0.0	0.0	0.0	0.0	1.0	0.0	0.0	255	224	0.88	0.01	0.04	0.0	0.0	0.0	0.0	0.0	normal	0	0	1	0	0	0	0	0	0	0
490	0	0	0	0	0	0	0	0	0	0	0	0	0	0	0	0	0	0	0	142	15	1.0	1.0	0.0	0.0	0.11	0.06	0.0	255	8	0.03	0.06	0.0	0.0	1.0	1.0	0.0	0.0	DoS	0	1	0	0	0	0	0	0	0	0
491	0	29	29	0	0	0	0	0	0	0	0	0	0	0	0	0	0	0	0	1	3	0.0	0.0	0.0	0.0	1.0	0.0	1.0	255	253	0.99	0.01	0.0	0.0	0.0	0.0	0.0	0.0	normal	0	0	1	0	0	0	0	0	0	0
492	0	105	147	0	0	0	0	0	0	0	0	0	0	0	0	0	0	0	0	1	1	0.0	0.0	0.0	0.0	1.0	0.0	0.0	155	143	0.92	0.02	0.01	0.0	0.0	0.0	0.0	0.0	normal	0	0	1	0	0	0	0	0	0	0
493	0	30	0	0	0	0	0	0	0	0	0	0	0	0	0	0	0	0	0	12	1	0.0	0.0	0.0	0.0	0.08	0.25	0.0	255	3	0.01	0.01	0.09	0.0	0.0	0.0	0.0	0.0	normal	1	0	0	0	0	0	0	0	0	0
494	0	325	12884	0	0	0	0	0	1	0	0	0	0	0	0	0	0	0	0	5	9	0.0	0.0	0.0	0.0	1.0	0.0	0.22	72	72	1.0	0.0	0.01	0.0	0.0	0.0	0.0	0.0	normal	0	1	0	0	0	0	0	0	0	0
495	0	0	0	0	0	0	0	0	0	0	0	0	0	0	0	0	0	0	0	139	20	1.0	1.0	0.0	0.0	0.14	0.06	0.0	255	20	0.08	0.05	0.0	0.0	1.0	1.0	0.0	0.0	DoS	0	1	0	0	0	0	0	0	0	0
496	0	0	0	0	0	0	0	0	0	0	0	0	0	0	0	0	0	0	0	1	1	0.0	0.0	1.0	1.0	1.0	0.0	0.0	19	192	1.0	0.0	0.05	0.19	0.0	0.0	1.0	0.99	normal	0	1	0	0	0	0	0	0	0	0
497	0	12	0	0	0	0	0	0	1	0	0	0	0	0	0	0	0	0	0	1	2	0.0	0.0	0.0	0.0	1.0	0.0	1.0	75	65	0.63	0.04	0.63	0.05	0.01	0.02	0.0	0.0	normal	0	1	0	0	0	0	0	0	0	0
498	0	212	828	0	0	0	0	0	1	0	0	0	0	0	0	0	0	0	0	9	9	0.0	0.0	0.0	0.0	1.0	0.0	0.0	94	255	1.0	0.0	0.01	0.03	0.0	0.0	0.0	0.0	normal	0	1	0	0	0	0	0	0	0	0
499	0	240	1475	0	0	0	0	0	1	0	0	0	0	0	0	0	0	0	0	12	12	0.0	0.0	0.0	0.0	1.0	0.0	0.0	255	255	1.0	0.0	0.0	0.0	0.0	0.0	0.0	0.0	normal	0	1	0	0	0	0	0	0	0	0
500	0	292	13206	0	0	0	0	0	1	0	0	0	0	0	0	0	0	0	0	5	5	0.0	0.0	0.0	0.0	1.0	0.0	0.0	5	255	1.0	0.0	0.2	0.04	0.0	0.0	0.0	0.0	normal	0	1	0	0	0	0	0	0	0	0
501	0	172	12793	0	0	0	2	0	1	0	0	0	0	0	0	0	0	0	0	1	2	0.0	0.0	0.0	0.0	1.0	0.0	1.0	255	255	1.0	0.0	0.0	0.0	0.0	0.0	0.0	0.0	normal	0	1	0	0	0	0	0	0	0	0
502	0	0	0	0	0	0	0	0	0	0	0	0	0	0	0	0	0	0	0	196	9	1.0	1.0	0.0	0.0	0.05	0.06	0.0	255	20	0.08	0.07	0.0	0.0	1.0	1.0	0.0	0.0	DoS	0	1	0	0	0	0	0	0	0	0
503	0	310	788	0	0	0	0	0	1	0	0	0	0	0	0	0	0	0	0	3	3	0.0	0.0	0.0	0.0	1.0	0.0	0.0	255	255	1.0	0.0	0.0	0.0	0.0	0.0	0.0	0.0	normal	0	1	0	0	0	0	0	0	0	0
504	0	44	128	0	0	0	0	0	0	0	0	0	0	0	0	0	0	0	0	4	84	0.0	0.0	0.0	0.0	1.0	0.0	0.02	255	205	0.8	0.02	0.0	0.0	0.0	0.0	0.0	0.0	normal	0	0	1	0	0	0	0	0	0	0
505	0	145	0	0	0	0	0	0	0	0	0	0	0	0	0	0	0	0	0	3	1	0.0	0.0	0.0	0.0	0.33	0.67	0.0	255	1	0.0	0.54	0.9	0.0	0.0	0.0	0.0	0.0	normal	0	0	1	0	0	0	0	0	0	0
506	1	1238	2451	0	0	0	28	0	1	0	0	0	0	0	0	0	0	0	1	1	1	0.0	0.0	0.0	0.0	1.0	0.0	0.0	255	123	0.48	0.02	0.0	0.0	0.0	0.0	0.01	0.0	R2L	0	1	0	0	0	0	0	0	0	0
507	0	8	0	0	0	0	0	0	0	0	0	0	0	0	0	0	0	0	0	1	7	0.0	0.0	0.0	0.0	1.0	0.0	1.0	1	59	1.0	0.0	1.0	0.51	0.0	0.0	0.0	0.0	Probe	1	0	0	0	0	0	0	0	0	0
508	0	45	45	0	0	0	0	0	0	0	0	0	0	0	0	0	0	0	0	167	167	0.0	0.0	0.0	0.0	1.0	0.0	0.0	255	254	1.0	0.01	0.0	0.0	0.0	0.0	0.0	0.0	normal	0	0	1	0	0	0	0	0	0	0
509	0	0	0	0	0	0	0	0	0	0	0	0	0	0	0	0	0	0	0	2	1	0.0	0.0	0.5	1.0	0.5	1.0	0.0	255	1	0.0	1.0	1.0	0.0	0.0	0.0	0.99	1.0	Probe	0	1	0	0	0	0	0	0	0	0
510	2	1551	362	0	0	0	0	0	1	0	0	0	0	0	0	0	0	0	0	1	2	0.0	0.0	0.0	0.0	1.0	0.0	1.0	3	135	0.67	0.67	0.33	0.01	0.0	0.0	0.0	0.0	normal	0	1	0	0	0	0	0	0	0	0
511	4	1308	328	0	0	0	0	0	1	0	0	0	0	0	0	0	0	0	0	1	1	0.0	0.0	0.0	0.0	1.0	0.0	0.0	2	14	1.0	0.0	0.5	0.14	0.0	0.0	0.0	0.0	normal	0	1	0	0	0	0	0	0	0	0
512	0	356	1125	0	0	0	0	0	1	0	0	0	0	0	0	0	0	0	0	3	3	0.0	0.0	0.0	0.0	1.0	0.0	0.0	36	255	1.0	0.0	0.03	0.03	0.0	0.0	0.0	0.0	normal	0	1	0	0	0	0	0	0	0	0
513	0	364	6914	0	0	0	0	0	1	0	0	0	0	0	0	0	0	0	0	13	13	0.0	0.0	0.0	0.0	1.0	0.0	0.0	255	255	1.0	0.0	0.0	0.0	0.0	0.0	0.0	0.0	normal	0	1	0	0	0	0	0	0	0	0
514	0	331	776	0	0	0	0	0	1	0	0	0	0	0	0	0	0	0	0	10	14	0.0	0.0	0.0	0.0	1.0	0.0	0.29	255	255	1.0	0.0	0.01	0.0	0.0	0.0	0.0	0.0	normal	0	1	0	0	0	0	0	0	0	0
515	0	30	0	0	0	0	0	0	0	0	0	0	0	0	0	0	0	0	0	2	1	0.0	0.0	0.0	0.0	0.5	1.0	0.0	255	28	0.11	0.01	0.55	0.0	0.0	0.0	0.0	0.0	normal	1	0	0	0	0	0	0	0	0	0
516	0	0	0	0	0	0	0	0	0	0	0	0	0	0	0	0	0	0	0	262	7	1.0	1.0	0.0	0.0	0.03	0.06	0.0	255	14	0.05	0.08	0.0	0.0	1.0	1.0	0.0	0.0	DoS	0	1	0	0	0	0	0	0	0	0
517	0	0	0	0	0	0	0	0	0	0	0	0	0	0	0	0	0	0	0	103	17	1.0	1.0	0.0	0.0	0.17	0.06	0.0	255	17	0.07	0.05	0.0	0.0	1.0	1.0	0.0	0.0	DoS	0	1	0	0	0	0	0	0	0	0
518	0	247	7546	0	0	0	0	0	1	0	0	0	0	0	0	0	0	0	0	14	14	0.0	0.0	0.0	0.0	1.0	0.0	0.0	143	255	1.0	0.0	0.01	0.01	0.0	0.0	0.0	0.0	normal	0	1	0	0	0	0	0	0	0	0
519	0	300	1841	0	0	0	0	0	1	0	0	0	0	0	0	0	0	0	0	43	43	0.0	0.0	0.0	0.0	1.0	0.0	0.0	43	255	1.0	0.0	0.02	0.02	0.0	0.0	0.0	0.0	normal	0	1	0	0	0	0	0	0	0	0
520	0	0	0	0	0	0	0	0	0	0	0	0	0	0	0	0	0	0	0	221	16	1.0	1.0	0.0	0.0	0.07	0.06	0.0	255	17	0.07	0.08	0.0	0.0	1.0	1.0	0.0	0.0	DoS	0	1	0	0	0	0	0	0	0	0
521	0	355	2109	0	0	0	0	0	1	0	0	0	0	0	0	0	0	0	0	5	26	0.0	0.0	0.0	0.0	1.0	0.0	0.23	29	255	1.0	0.0	0.03	0.05	0.0	0.0	0.0	0.0	normal	0	1	0	0	0	0	0	0	0	0
522	0	0	0	0	0	0	0	0	0	0	0	0	0	0	0	0	0	0	0	33	14	1.0	1.0	0.0	0.0	0.42	0.06	0.0	255	14	0.05	0.07	0.01	0.0	1.0	1.0	0.0	0.0	DoS	0	1	0	0	0	0	0	0	0	0
523	0	316	1260	0	0	0	0	0	1	0	0	0	0	0	0	0	0	0	0	3	9	0.0	0.0	0.0	0.0	1.0	0.0	0.56	255	255	1.0	0.0	0.0	0.0	0.0	0.0	0.0	0.0	normal	0	1	0	0	0	0	0	0	0	0
524	0	44	136	0	0	0	0	0	0	0	0	0	0	0	0	0	0	0	0	224	300	0.0	0.0	0.0	0.0	1.0	0.0	0.01	255	253	0.99	0.01	0.0	0.0	0.0	0.0	0.0	0.0	normal	0	0	1	0	0	0	0	0	0	0
525	30	1458	4152	0	0	0	30	0	1	0	0	0	0	0	0	0	0	0	1	1	1	0.0	0.0	0.0	0.0	1.0	0.0	0.0	158	40	0.25	0.03	0.01	0.0	0.0	0.0	0.0	0.0	normal	0	1	0	0	0	0	0	0	0	0
526	0	0	0	0	0	0	0	0	0	0	0	0	0	0	0	0	0	0	0	221	14	1.0	1.0	0.0	0.0	0.06	0.05	0.0	255	14	0.05	0.05	0.0	0.0	1.0	1.0	0.0	0.0	DoS	0	1	0	0	0	0	0	0	0	0
527	10455	146	105	0	0	0	0	0	0	0	0	0	0	0	0	0	0	0	0	4	2	0.0	0.0	0.0	0.0	0.5	0.5	0.0	255	2	0.01	0.51	0.87	0.0	0.0	0.0	0.0	0.0	normal	0	0	1	0	0	0	0	0	0	0
528	0	0	0	0	0	0	0	0	0	0	0	0	0	0	0	0	0	0	0	1	1	0.0	0.0	1.0	1.0	1.0	0.0	0.0	255	1	0.0	0.82	1.0	0.0	0.0	0.0	1.0	1.0	Probe	0	1	0	0	0	0	0	0	0	0
529	0	0	0	0	0	0	0	0	0	0	0	0	0	0	0	0	0	0	0	284	14	0.0	0.0	1.0	1.0	0.05	0.06	0.0	255	14	0.05	0.07	0.0	0.0	0.0	0.0	1.0	1.0	DoS	0	1	0	0	0	1	0	0	0	0
530	0	1	0	0	0	0	0	0	0	0	0	0	0	0	0	0	0	0	0	2	2	0.0	0.0	0.0	0.0	1.0	0.0	0.0	255	2	0.01	0.73	0.35	0.0	0.03	0.0	0.62	0.0	Probe	0	0	1	0	0	0	0	0	0	0
531	0	0	0	0	0	0	0	0	0	0	0	0	0	0	0	0	0	0	0	150	16	1.0	1.0	0.0	0.0	0.11	0.05	0.0	255	1	0.0	0.08	0.0	0.0	1.0	1.0	0.0	0.0	DoS	0	1	0	0	0	0	0	0	0	0
532	0	0	0	0	0	0	0	0	0	0	0	0	0	0	0	0	0	0	0	255	9	1.0	1.0	0.0	0.0	0.04	0.06	0.0	255	9	0.04	0.07	0.0	0.0	1.0	1.0	0.0	0.0	DoS	0	1	0	0	0	0	0	0	0	0
533	10326	146	105	0	0	0	0	0	0	0	0	0	0	0	0	0	0	0	0	5	2	0.0	0.0	0.0	0.0	0.4	0.6	0.0	255	2	0.01	0.85	1.0	0.0	0.0	0.0	0.0	0.0	normal	0	0	1	0	0	0	0	0	0	0
534	0	0	0	0	0	0	0	0	0	0	0	0	0	0	0	0	0	0	0	26	2	1.0	1.0	0.0	0.0	0.08	0.15	0.0	255	12	0.05	0.08	0.0	0.0	1.0	1.0	0.0	0.0	DoS	0	1	0	0	0	0	0	0	0	0
535	0	13794	2966	0	0	0	0	0	1	0	0	0	0	0	0	0	0	0	0	2	2	0.0	0.0	1.0	1.0	1.0	0.0	0.0	170	96	0.43	0.42	0.01	0.02	0.0	0.0	0.41	0.04	normal	0	1	0	0	0	0	0	0	0	0
536	0	0	0	0	0	0	0	0	0	0	0	0	0	0	0	0	0	0	0	74	20	1.0	1.0	0.0	0.0	0.27	0.05	0.0	255	58	0.23	0.04	0.0	0.0	1.0	1.0	0.0	0.0	DoS	0	1	0	0	0	0	0	0	0	0
537	0	911	325	0	0	0	0	0	1	0	0	0	0	0	0	0	0	0	0	2	1	0.0	0.0	0.0	0.0	0.5	1.0	0.0	18	161	0.83	0.17	0.06	0.01	0.0	0.0	0.0	0.0	normal	0	1	0	0	0	0	0	0	0	0
538	0	0	0	0	0	0	0	0	0	0	0	0	0	0	0	0	0	0	0	7	9	1.0	0.78	0.0	0.0	1.0	0.0	0.33	29	141	0.24	0.07	0.03	0.01	0.93	0.05	0.0	0.0	DoS	0	1	0	0	0	0	0	0	0	0
539	0	280	3332	0	0	0	0	0	1	0	0	0	0	0	0	0	0	0	0	2	2	0.0	0.0	0.0	0.0	1.0	0.0	0.0	10	255	1.0	0.0	0.1	0.07	0.0	0.0	0.0	0.0	normal	0	1	0	0	0	0	0	0	0	0
540	0	0	0	0	0	0	0	0	0	0	0	0	0	0	0	0	0	0	0	235	4	1.0	1.0	0.0	0.0	0.02	0.07	0.0	255	4	0.02	0.07	0.0	0.0	1.0	1.0	0.0	0.0	DoS	0	1	0	0	0	0	0	0	0	0
541	0	0	0	0	0	0	0	0	0	0	0	0	0	0	0	0	0	0	0	131	20	1.0	1.0	0.0	0.0	0.15	0.05	0.0	255	18	0.07	0.07	0.0	0.0	1.0	1.0	0.0	0.0	DoS	0	1	0	0	0	0	0	0	0	0
542	0	41	41	0	0	0	0	0	0	0	0	0	0	0	0	0	0	0	0	100	166	0.0	0.0	0.0	0.0	1.0	0.0	0.01	255	255	1.0	0.0	0.01	0.0	0.0	0.0	0.0	0.0	normal	0	0	1	0	0	0	0	0	0	0
543	0	10	139	0	0	0	0	0	0	0	0	0	0	0	0	0	0	0	0	1	1	0.0	0.0	0.0	0.0	1.0	0.0	0.0	126	5	0.04	0.03	0.01	0.0	0.0	0.0	0.0	0.0	normal	0	1	0	0	0	0	0	0	0	0
544	0	311	488	0	0	0	0	0	1	0	0	0	0	0	0	0	0	0	0	11	11	0.0	0.0	0.0	0.0	1.0	0.0	0.0	104	255	1.0	0.0	0.01	0.04	0.01	0.0	0.0	0.0	normal	0	1	0	0	0	0	0	0	0	0
545	0	281	1745	0	0	0	0	0	1	0	0	0	0	0	0	0	0	0	0	2	2	0.0	0.0	0.0	0.0	1.0	0.0	0.0	39	255	1.0	0.0	0.03	0.07	0.0	0.0	0.0	0.0	normal	0	1	0	0	0	0	0	0	0	0
546	0	297	1285	0	0	0	0	0	1	0	0	0	0	0	0	0	0	0	0	8	8	0.0	0.0	0.0	0.0	1.0	0.0	0.0	8	255	1.0	0.0	0.12	0.04	0.0	0.0	0.0	0.0	normal	0	1	0	0	0	0	0	0	0	0
547	0	0	0	0	0	0	0	0	0	0	0	0	0	0	0	0	0	0	0	124	2	1.0	1.0	0.0	0.0	0.02	0.07	0.0	255	2	0.01	0.07	0.0	0.0	1.0	1.0	0.0	0.0	DoS	0	1	0	0	0	0	0	0	0	0
548	0	43	72	0	0	0	0	0	0	0	0	0	0	0	0	0	0	0	0	263	264	0.0	0.0	0.0	0.0	1.0	0.01	0.01	255	242	0.95	0.01	0.0	0.0	0.0	0.0	0.0	0.0	normal	0	0	1	0	0	0	0	0	0	0
549	0	0	0	0	0	0	0	0	0	0	0	0	0	0	0	0	0	0	0	34	15	1.0	1.0	0.0	0.0	0.44	0.06	0.0	255	15	0.06	0.07	0.01	0.0	1.0	1.0	0.0	0.0	DoS	0	1	0	0	0	0	0	0	0	0
550	0	334	0	0	0	0	0	0	1	0	0	0	0	0	0	0	0	0	0	1	1	0.0	0.0	0.0	0.0	1.0	0.0	0.0	1	17	1.0	0.0	1.0	0.24	0.0	0.0	0.0	0.0	R2L	0	1	0	0	0	0	0	0	0	0
551	0	8	0	0	0	0	0	0	0	0	0	0	0	0	0	0	0	0	0	1	15	0.0	0.0	0.0	0.0	1.0	0.0	1.0	1	28	1.0	0.0	1.0	0.54	0.0	0.0	0.0	0.0	Probe	1	0	0	0	0	0	0	0	0	0
552	0	215	9399	0	0	0	0	0	1	0	0	0	0	0	0	0	0	0	0	16	23	0.0	0.0	0.0	0.0	1.0	0.0	0.13	79	255	1.0	0.0	0.01	0.05	0.0	0.0	0.0	0.0	normal	0	1	0	0	0	0	0	0	0	0
553	0	0	0	0	0	0	0	0	0	0	0	0	0	0	0	0	0	0	0	16	3	1.0	1.0	0.0	0.0	0.19	0.25	0.0	255	9	0.04	0.08	0.0	0.0	1.0	1.0	0.0	0.0	DoS	0	1	0	0	0	1	0	0	0	0
554	0	0	0	0	0	0	0	0	0	0	0	0	0	0	0	0	0	0	0	1	2	0.0	0.0	1.0	1.0	1.0	0.0	1.0	43	255	1.0	0.0	0.02	0.07	0.0	0.0	1.0	0.97	normal	0	1	0	0	0	0	0	0	0	0
555	0	516	4	0	0	0	0	0	0	0	0	0	0	0	0	0	0	0	0	151	151	0.0	0.0	0.0	0.0	1.0	0.0	0.0	151	151	1.0	0.0	1.0	0.0	0.0	0.0	0.0	0.0	normal	0	0	1	0	0	0	0	0	0	0
556	0	0	0	0	0	0	0	0	0	0	0	0	0	0	0	0	0	0	0	1	1	0.0	0.0	1.0	1.0	1.0	0.0	0.0	19	1	0.05	1.0	0.05	0.0	0.0	0.0	0.84	1.0	Probe	0	1	0	0	0	0	0	0	0	0
557	0	0	0	0	0	0	0	0	0	0	0	0	0	0	0	0	0	0	0	115	7	1.0	1.0	0.0	0.0	0.06	0.06	0.0	255	7	0.03	0.05	0.0	0.0	1.0	1.0	0.0	0.0	DoS	0	1	0	0	0	0	0	0	1	0
558	0	0	0	0	0	0	0	0	0	0	0	0	0	0	0	0	0	0	0	130	10	0.0	0.0	1.0	1.0	0.08	0.06	0.0	255	7	0.03	0.07	0.0	0.0	0.0	0.0	1.0	1.0	DoS	0	1	0	0	0	0	0	0	0	0
559	0	0	0	0	0	0	0	0	0	0	0	0	0	0	0	0	0	0	0	236	15	1.0	1.0	0.0	0.0	0.06	0.07	0.0	255	15	0.06	0.07	0.0	0.0	1.0	1.0	0.0	0.0	DoS	0	1	0	0	0	0	0	0	0	0
560	28	44	44	0	0	0	0	0	0	0	0	0	0	0	0	0	0	0	0	3	5	0.0	0.0	0.0	0.0	0.33	0.67	0.4	101	98	0.97	0.02	0.01	0.0	0.0	0.0	0.0	0.0	normal	0	0	1	0	0	0	0	0	0	0
561	0	0	0	0	0	0	0	0	0	0	0	0	0	0	0	0	0	0	0	280	16	0.0	0.0	1.0	1.0	0.06	0.06	0.0	255	16	0.06	0.07	0.0	0.0	0.0	0.0	1.0	1.0	DoS	0	1	0	0	0	0	0	0	0	0
562	0	676	328	0	0	0	0	0	1	0	0	0	0	0	0	0	0	0	0	1	1	0.0	0.0	0.0	0.0	1.0	0.0	0.0	119	187	0.73	0.04	0.01	0.01	0.0	0.0	0.0	0.0	normal	0	1	0	0	0	0	0	0	0	0
563	0	334	455	0	0	0	0	0	1	0	0	0	0	0	0	0	0	0	0	7	9	0.0	0.0	0.0	0.0	1.0	0.0	0.33	115	255	1.0	0.0	0.01	0.02	0.0	0.0	0.0	0.0	normal	0	1	0	0	0	0	0	0	0	0
564	0	0	0	0	0	0	0	0	0	0	0	0	0	0	0	0	0	0	0	268	2	1.0	1.0	0.0	0.0	0.01	0.07	0.0	255	2	0.01	0.08	0.0	0.0	1.0	1.0	0.0	0.0	DoS	0	1	0	0	0	0	0	0	0	0
565	0	0	0	0	0	0	0	0	0	0	0	0	0	0	0	0	0	0	0	84	18	1.0	1.0	0.0	0.0	0.21	0.06	0.0	255	18	0.07	0.07	0.0	0.0	1.0	1.0	0.0	0.0	DoS	0	1	0	0	0	0	0	0	0	0
566	0	204	1596	0	0	0	0	0	1	0	0	0	0	0	0	0	0	0	0	24	24	0.0	0.0	0.0	0.0	1.0	0.0	0.0	49	255	1.0	0.0	0.02	0.04	0.0	0.0	0.0	0.0	normal	0	1	0	0	0	0	0	0	0	0
567	0	520	0	0	0	0	0	0	0	0	0	0	0	0	0	0	0	0	0	139	139	0.0	0.0	0.0	0.0	1.0	0.0	0.0	255	255	1.0	0.0	1.0	0.0	0.0	0.0	0.0	0.0	DoS	1	0	0	0	0	0	0	0	0	0
568	0	0	0	0	0	0	0	0	0	0	0	0	0	0	0	0	0	0	0	211	6	1.0	1.0	0.0	0.0	0.03	0.06	0.0	255	6	0.02	0.06	0.0	0.0	1.0	1.0	0.0	0.0	DoS	0	1	0	0	0	1	0	0	0	0
569	0	192	301	0	0	0	0	0	1	0	0	0	0	0	0	0	0	0	0	9	9	0.0	0.0	0.0	0.0	1.0	0.0	0.0	9	255	1.0	0.0	0.11	0.05	0.0	0.0	0.0	0.0	normal	0	1	0	0	0	0	0	0	0	0
570	0	18	0	0	0	0	0	0	0	0	0	0	0	0	0	0	0	0	0	1	1	0.0	0.0	0.0	0.0	1.0	0.0	0.0	1	225	1.0	0.0	1.0	0.25	0.0	0.0	0.0	0.0	Probe	1	0	0	0	0	0	0	0	0	0
571	0	0	0	0	0	0	0	0	0	0	0	0	0	0	0	0	0	0	0	100	2	1.0	1.0	0.0	0.0	0.02	0.06	0.0	255	2	0.01	0.05	0.0	0.0	1.0	1.0	0.0	0.0	DoS	0	1	0	0	0	0	0	0	0	0
572	0	0	0	0	0	0	0	0	0	0	0	0	0	0	0	0	0	0	0	101	13	1.0	1.0	0.0	0.0	0.13	0.05	0.0	255	13	0.05	0.05	0.0	0.0	1.0	1.0	0.0	0.0	DoS	0	1	0	0	0	0	0	0	0	0
573	0	0	0	0	0	0	0	0	0	0	0	0	0	0	0	0	0	0	0	265	4	1.0	1.0	0.0	0.0	0.02	0.06	0.0	255	17	0.07	0.07	0.0	0.0	1.0	1.0	0.0	0.0	DoS	0	1	0	0	0	0	0	0	0	0
574	0	256	4486	0	0	0	0	0	1	0	0	0	0	0	0	0	0	0	0	1	1	0.0	0.0	0.0	0.0	1.0	0.0	0.0	255	250	0.98	0.01	0.0	0.0	0.0	0.0	0.01	0.01	normal	0	1	0	0	0	0	0	0	0	0
575	0	64	0	0	0	0	0	0	0	0	0	0	0	0	0	0	0	0	0	1	1	0.0	0.0	0.0	0.0	1.0	0.0	0.0	1	1	1.0	0.0	1.0	0.0	0.0	0.0	0.0	0.0	normal	1	0	0	0	0	0	0	0	0	0
576	0	46	136	0	0	0	0	0	0	0	0	0	0	0	0	0	0	0	0	210	210	0.0	0.0	0.0	0.0	1.0	0.0	0.0	135	96	0.71	0.02	0.01	0.0	0.0	0.0	0.0	0.0	normal	0	0	1	0	0	0	0	0	0	0
577	0	0	0	0	0	0	0	0	0	0	0	0	0	0	0	0	0	0	0	54	17	1.0	1.0	0.0	0.0	0.31	0.07	0.0	255	17	0.07	0.05	0.0	0.0	1.0	1.0	0.0	0.0	DoS	0	1	0	0	0	0	0	0	0	0
578	0	220	253	0	0	0	0	0	1	0	0	0	0	0	0	0	0	0	0	16	24	0.0	0.0	0.0	0.0	1.0	0.0	0.08	16	255	1.0	0.0	0.06	0.01	0.0	0.0	0.0	0.0	normal	0	1	0	0	0	0	0	0	0	0
579	0	41	117	0	0	0	0	0	0	0	0	0	0	0	0	0	0	0	0	43	43	0.0	0.0	0.0	0.0	1.0	0.0	0.0	255	254	1.0	0.01	0.0	0.0	0.0	0.0	0.0	0.0	normal	0	0	1	0	0	0	0	0	0	0
580	0	248	2313	0	0	0	0	0	1	0	0	0	0	0	0	0	0	0	0	23	36	0.0	0.0	0.0	0.0	1.0	0.0	0.08	23	255	1.0	0.0	0.04	0.01	0.0	0.0	0.0	0.0	normal	0	1	0	0	0	0	0	0	0	0
581	0	1250	2451	0	0	0	28	0	1	0	0	0	0	0	0	0	0	0	1	1	1	0.0	0.0	0.0	0.0	1.0	0.0	0.0	237	65	0.27	0.02	0.0	0.0	0.0	0.0	0.01	0.0	R2L	0	1	0	0	0	0	0	0	0	0
582	0	0	0	0	0	0	0	0	0	0	0	0	0	0	0	0	0	0	0	248	20	0.0	0.0	1.0	1.0	0.08	0.06	0.0	255	20	0.08	0.07	0.0	0.0	0.0	0.0	1.0	1.0	DoS	0	1	0	0	0	0	0	0	0	0
583	0	44	70	0	0	0	0	0	0	0	0	0	0	0	0	0	0	0	0	127	127	0.0	0.0	0.0	0.0	1.0	0.0	0.0	255	224	0.88	0.01	0.0	0.0	0.0	0.0	0.0	0.0	normal	0	0	1	0	0	0	0	0	0	0
584	202	209	1824	0	0	0	0	0	1	5	0	0	0	0	0	0	0	0	0	1	1	0.0	0.0	0.0	0.0	1.0	0.0	0.0	129	12	0.09	0.04	0.01	0.0	0.02	0.25	0.0	0.0	normal	0	1	0	0	0	0	0	0	0	0
585	0	5891	0	0	0	0	0	0	1	0	0	0	0	0	0	0	0	0	0	13	1	0.0	0.0	0.0	0.0	0.08	0.31	0.0	83	1	0.01	0.08	0.23	0.0	0.0	0.0	0.0	0.0	normal	0	1	0	0	0	0	0	0	0	0
586	0	8	0	0	0	0	0	0	0	0	0	0	0	0	0	0	0	0	0	1	39	0.0	0.0	0.0	0.0	1.0	0.0	1.0	1	255	1.0	0.0	1.0	0.5	0.0	0.0	0.0	0.0	Probe	1	0	0	0	0	0	0	0	0	0
587	0	276	1767	0	0	0	0	0	1	0	0	0	0	0	0	0	0	0	0	2	6	0.0	0.0	0.0	0.0	1.0	0.0	0.33	29	255	1.0	0.0	0.03	0.01	0.0	0.0	0.0	0.0	normal	0	1	0	0	0	0	0	0	0	0
588	0	231	2304	0	0	0	0	0	1	0	0	0	0	0	0	0	0	0	0	13	13	0.0	0.0	0.0	0.0	1.0	0.0	0.0	255	255	1.0	0.0	0.0	0.0	0.0	0.0	0.0	0.0	normal	0	1	0	0	0	0	0	0	0	0
589	0	0	0	0	0	0	0	0	0	0	0	0	0	0	0	0	0	0	0	251	12	1.0	1.0	0.0	0.0	0.05	0.06	0.0	255	12	0.05	0.07	0.0	0.0	1.0	1.0	0.0	0.0	DoS	0	1	0	0	0	0	0	0	0	0
590	0	312	422	0	0	0	0	0	1	0	0	0	0	0	0	0	0	0	0	11	15	0.0	0.0	0.0	0.0	1.0	0.0	0.2	255	255	1.0	0.0	0.0	0.0	0.0	0.0	0.0	0.0	normal	0	1	0	0	0	0	0	0	0	0
591	41285	1	0	0	0	0	0	0	0	0	0	0	0	0	0	0	0	0	0	2	2	0.0	0.0	1.0	1.0	1.0	0.0	0.0	255	2	0.01	0.28	0.56	0.0	0.0	0.0	0.56	1.0	Probe	0	1	0	0	0	0	0	0	0	0
592	0	0	0	0	0	0	0	0	0	0	0	0	0	0	0	0	0	0	0	222	18	1.0	1.0	0.0	0.0	0.08	0.05	0.0	255	18	0.07	0.05	0.0	0.0	1.0	1.0	0.0	0.0	DoS	0	1	0	0	0	0	0	0	0	0
593	0	29	0	0	0	0	0	0	0	0	0	0	0	0	0	0	0	0	0	2	2	0.0	0.0	0.0	0.0	0.5	1.0	1.0	114	44	0.15	0.04	0.15	0.05	0.0	0.0	0.0	0.0	normal	0	0	1	0	0	0	0	0	0	0
594	0	13239	0	0	0	0	0	0	1	0	0	0	0	0	0	0	0	0	0	4	4	0.0	0.0	0.0	0.0	1.0	0.0	0.0	100	63	0.33	0.04	0.33	0.03	0.0	0.0	0.0	0.0	normal	0	1	0	0	0	0	0	0	0	0
595	0	0	0	0	0	0	0	0	0	0	0	0	0	0	0	0	0	0	0	228	4	1.0	1.0	0.0	0.0	0.02	0.06	0.0	255	4	0.02	0.07	0.0	0.0	1.0	1.0	0.0	0.0	DoS	0	1	0	0	0	0	0	0	0	0
596	0	8	223	0	0	0	0	0	0	0	0	0	0	0	0	0	0	0	0	1	1	0.0	0.0	0.0	0.0	1.0	0.0	0.0	178	8	0.04	0.09	0.01	0.25	0.01	0.0	0.0	0.0	normal	0	1	0	0	0	0	0	0	0	0
597	0	0	0	0	0	0	0	0	0	0	0	0	0	0	0	0	0	0	0	129	22	1.0	1.0	0.0	0.0	0.17	0.05	0.0	255	22	0.09	0.05	0.0	0.0	1.0	1.0	0.0	0.0	DoS	0	1	0	0	0	0	0	0	0	0
598	0	44	79	0	0	0	0	0	0	0	0	0	0	0	0	0	0	0	0	255	255	0.0	0.0	0.0	0.0	1.0	0.01	0.01	255	255	1.0	0.0	0.0	0.0	0.0	0.0	0.0	0.0	normal	0	0	1	0	0	0	0	0	0	0
599	0	0	0	0	0	0	0	0	0	0	0	0	0	0	0	0	0	0	0	118	9	1.0	1.0	0.0	0.0	0.08	0.08	0.0	255	17	0.07	0.06	0.0	0.0	1.0	1.0	0.0	0.0	DoS	0	1	0	0	0	0	0	0	0	0
600	0	0	0	0	0	0	0	0	0	0	0	0	0	0	0	0	0	0	0	84	16	1.0	1.0	0.0	0.0	0.19	0.06	0.0	255	1	0.0	0.06	0.0	0.0	1.0	1.0	0.0	0.0	DoS	0	1	0	0	0	0	0	0	0	0
601	0	324	10647	0	0	0	0	0	1	0	0	0	0	0	0	0	0	0	0	2	2	0.0	0.0	0.0	0.0	1.0	0.0	0.0	11	14	1.0	0.0	0.09	0.14	0.0	0.14	0.0	0.07	normal	0	1	0	0	0	0	0	0	0	0
602	0	0	0	0	0	0	0	0	0	0	0	0	0	0	0	0	0	0	0	115	4	1.0	1.0	0.0	0.0	0.03	0.06	0.0	255	18	0.07	0.07	0.0	0.0	1.0	1.0	0.0	0.0	DoS	0	1	0	0	0	0	0	0	0	0
603	0	18	0	0	0	0	0	0	0	0	0	0	0	0	0	0	0	0	0	1	1	0.0	0.0	0.0	0.0	1.0	0.0	0.0	1	33	1.0	0.0	1.0	1.0	0.0	0.0	0.0	0.0	Probe	1	0	0	0	0	0	0	0	0	0
604	0	355	657	0	0	0	0	0	1	0	0	0	0	0	0	0	0	0	0	16	16	0.0	0.0	0.0	0.0	1.0	0.0	0.0	255	255	1.0	0.0	0.0	0.0	0.0	0.0	0.0	0.0	normal	0	1	0	0	0	0	0	0	0	0
605	13488	1	0	0	0	0	0	0	0	0	0	0	0	0	0	0	0	0	0	2	2	0.0	0.0	1.0	1.0	1.0	0.0	0.0	255	2	0.01	0.68	1.0	0.0	0.0	0.0	1.0	1.0	Probe	0	1	0	0	0	0	0	0	0	0
606	0	0	0	0	0	0	0	0	0	0	0	0	0	0	0	0	0	0	0	111	10	1.0	1.0	0.0	0.0	0.09	0.06	0.0	155	11	0.07	0.1	0.01	0.0	1.0	1.0	0.0	0.0	DoS	0	1	0	0	0	0	0	0	0	0
607	0	54540	8314	0	0	0	2	0	1	1	0	0	0	0	0	0	0	0	0	4	4	0.0	0.0	0.0	0.0	1.0	0.0	0.0	68	68	1.0	0.0	0.01	0.0	0.0	0.0	0.03	0.03	DoS	0	1	0	0	0	0	0	0	0	0
608	0	205	253	0	0	0	0	0	1	0	0	0	0	0	0	0	0	0	0	11	11	0.0	0.0	0.0	0.0	1.0	0.0	0.0	255	255	1.0	0.0	0.0	0.0	0.0	0.0	0.0	0.0	normal	0	1	0	0	0	0	0	0	0	0
609	0	0	0	0	0	0	0	0	0	0	0	0	0	0	0	0	0	0	0	241	12	0.0	0.0	1.0	1.0	0.05	0.07	0.0	255	12	0.05	0.07	0.0	0.0	0.0	0.0	1.0	1.0	DoS	0	1	0	0	0	0	0	0	0	0
610	0	325	753	0	0	0	0	0	1	0	0	0	0	0	0	0	0	0	0	7	9	0.0	0.0	0.0	0.0	1.0	0.0	0.33	255	255	1.0	0.0	0.0	0.0	0.0	0.0	0.0	0.0	normal	0	1	0	0	0	0	0	0	0	0
611	0	0	0	0	0	0	0	0	0	0	0	0	0	0	0	0	0	0	0	242	1	0.0	0.0	1.0	1.0	0.0	0.07	0.0	255	1	0.0	0.08	0.0	0.0	0.0	0.0	1.0	1.0	DoS	0	1	0	0	0	0	0	0	0	0
612	0	232	193	0	0	0	0	0	1	0	0	0	0	0	0	0	0	0	0	1	1	0.0	0.0	0.0	0.0	1.0	0.0	0.0	9	255	1.0	0.0	0.11	0.03	0.0	0.0	0.0	0.0	normal	0	1	0	0	0	0	0	0	0	0
613	4	886	326	0	0	0	0	0	1	0	0	0	0	0	0	0	0	0	0	1	1	0.0	0.0	0.0	0.0	1.0	0.0	0.0	135	60	0.44	0.02	0.01	0.0	0.0	0.0	0.0	0.0	normal	0	1	0	0	0	0	0	0	0	0
614	0	319	3432	0	0	0	0	0	1	0	0	0	0	0	0	0	0	0	0	9	9	0.0	0.0	0.0	0.0	1.0	0.0	0.0	9	255	1.0	0.0	0.11	0.01	0.0	0.0	0.0	0.0	normal	0	1	0	0	0	0	0	0	0	0
615	0	0	0	0	0	0	0	0	0	0	0	0	0	0	0	0	0	0	0	101	6	1.0	1.0	0.0	0.0	0.06	0.05	0.0	255	6	0.02	0.05	0.0	0.0	1.0	1.0	0.0	0.0	DoS	0	1	0	0	0	0	0	0	0	0
616	0	0	0	0	0	0	0	0	0	0	0	0	0	0	0	0	0	0	0	1	1	0.0	0.0	1.0	1.0	1.0	0.0	0.0	62	2	0.02	1.0	0.02	1.0	0.0	0.0	0.92	1.0	Probe	0	1	0	0	0	0	0	0	0	0
617	0	147	12141	0	0	0	0	0	1	0	0	0	0	0	0	0	0	0	0	12	12	0.0	0.0	0.0	0.0	1.0	0.0	0.0	12	255	1.0	0.0	0.08	0.04	0.0	0.0	0.0	0.0	normal	0	1	0	0	0	0	0	0	0	0
618	1	1451	330	0	0	0	0	0	1	0	0	0	0	0	0	0	0	0	0	1	2	0.0	0.0	0.0	0.0	1.0	0.0	1.0	110	78	0.71	0.09	0.01	0.0	0.02	0.01	0.0	0.0	normal	0	1	0	0	0	0	0	0	0	0
619	0	54540	8314	0	0	0	2	0	1	1	0	0	0	0	0	0	0	0	0	3	3	0.0	0.0	0.0	0.0	1.0	0.0	0.0	214	214	1.0	0.0	0.0	0.0	0.0	0.0	0.01	0.01	DoS	0	1	0	0	0	0	0	0	0	0
620	0	235	1889	0	0	0	0	0	1	0	0	0	0	0	0	0	0	0	0	1	19	0.0	0.0	0.0	0.0	1.0	0.0	0.16	1	255	1.0	0.0	1.0	0.01	0.0	0.0	0.0	0.0	normal	0	1	0	0	0	0	0	0	0	0
621	25	0	0	0	0	0	0	0	0	0	0	0	0	0	0	0	0	0	0	1	1	0.0	0.0	1.0	1.0	1.0	0.0	0.0	255	1	0.0	0.7	0.7	0.0	0.0	0.0	0.69	1.0	Probe	0	1	0	0	0	0	0	0	0	0
622	0	0	0	0	0	0	0	0	0	0	0	0	0	0	0	0	0	0	0	320	1	0.0	0.0	1.0	1.0	0.0	0.51	0.0	255	1	0.0	0.51	1.0	0.0	0.0	0.0	1.0	1.0	Probe	0	1	0	0	0	0	0	0	0	0
623	0	299	1540	0	0	0	0	0	1	0	0	0	0	0	0	0	0	0	0	17	29	0.0	0.0	0.0	0.0	1.0	0.0	0.14	34	255	1.0	0.0	0.03	0.05	0.0	0.0	0.0	0.0	normal	0	1	0	0	0	0	0	0	0	0
624	0	0	0	0	0	0	0	0	0	0	0	0	0	0	0	0	0	0	0	114	8	1.0	1.0	0.0	0.0	0.07	0.06	0.0	255	11	0.04	0.07	0.0	0.0	1.0	1.0	0.0	0.0	DoS	0	1	0	0	0	0	0	0	0	0
625	0	0	0	0	0	0	0	0	0	0	0	0	0	0	0	0	0	0	0	136	23	1.0	1.0	0.0	0.0	0.17	0.04	0.0	255	23	0.09	0.05	0.0	0.0	1.0	1.0	0.0	0.0	DoS	0	1	0	0	0	0	0	0	0	0
626	0	0	0	0	0	0	0	0	0	0	0	0	0	0	0	0	0	0	0	272	4	1.0	1.0	0.0	0.0	0.01	0.05	0.0	255	4	0.02	0.05	0.0	0.0	1.0	1.0	0.0	0.0	DoS	0	1	0	0	0	0	0	0	0	0
627	0	0	0	0	0	0	0	0	0	0	0	0	0	0	0	0	0	0	0	209	8	1.0	1.0	0.0	0.0	0.04	0.07	0.0	255	9	0.04	0.07	0.0	0.0	1.0	1.0	0.0	0.0	DoS	0	1	0	0	0	0	0	0	0	0
628	0	237	241	0	0	0	0	0	1	0	0	0	0	0	0	0	0	0	0	66	66	0.0	0.0	0.0	0.0	1.0	0.0	0.0	234	255	1.0	0.0	0.0	0.01	0.0	0.0	0.0	0.0	normal	0	1	0	0	0	0	0	0	0	0
629	0	0	0	0	0	0	0	0	0	0	0	0	0	0	0	0	0	0	0	110	16	0.0	0.0	1.0	1.0	0.15	0.06	0.0	255	16	0.06	0.07	0.0	0.0	0.0	0.0	1.0	1.0	DoS	0	1	0	0	0	0	0	0	0	0
630	3047	146	105	0	0	0	0	0	0	0	0	0	0	0	0	0	0	0	0	1	1	0.0	0.0	0.0	0.0	1.0	0.0	0.0	255	1	0.0	0.69	0.96	0.0	0.0	0.0	0.0	0.0	normal	0	0	1	0	0	0	0	0	0	0
631	0	0	0	0	0	0	0	0	0	0	0	0	0	0	0	0	0	0	0	2	1	0.0	0.0	1.0	1.0	0.5	1.0	0.0	255	1	0.0	1.0	1.0	0.0	0.0	0.0	1.0	1.0	Probe	0	1	0	0	0	0	0	0	0	0
632	1327	146	105	0	0	0	0	0	0	0	0	0	0	0	0	0	0	0	0	3	1	0.0	0.0	0.0	0.0	0.33	0.67	0.0	255	1	0.0	0.57	0.95	0.0	0.0	0.0	0.0	0.0	normal	0	0	1	0	0	0	0	0	0	0
633	0	202	1923	0	0	0	0	0	1	0	0	0	0	0	0	0	0	0	0	16	17	0.0	0.0	0.0	0.0	1.0	0.0	0.12	21	255	1.0	0.0	0.05	0.02	0.0	0.0	0.0	0.0	normal	0	1	0	0	0	0	0	0	0	0
634	0	0	0	0	0	0	0	0	0	0	0	0	0	0	0	0	0	0	0	268	5	1.0	1.0	0.0	0.0	0.02	0.06	0.0	255	5	0.02	0.08	0.0	0.0	1.0	1.0	0.0	0.0	DoS	0	1	0	0	0	0	0	0	0	0
635	0	383	0	0	0	0	0	0	1	0	0	0	0	0	0	0	0	0	0	3	2	0.0	0.0	0.0	0.0	0.67	0.67	0.0	37	29	0.24	0.14	0.24	0.07	0.0	0.0	0.0	0.0	normal	0	1	0	0	0	0	0	0	0	0
636	0	345	2254	0	0	0	0	0	1	0	0	0	0	0	0	0	0	0	0	4	4	0.0	0.0	0.0	0.0	1.0	0.0	0.0	26	255	1.0	0.0	0.04	0.03	0.0	0.0	0.0	0.0	normal	0	1	0	0	0	0	0	0	0	0
637	0	278	6546	0	0	0	0	0	1	0	0	0	0	0	0	0	0	0	0	7	7	0.0	0.0	0.0	0.0	1.0	0.0	0.0	7	255	1.0	0.0	0.14	0.03	0.0	0.0	0.0	0.0	normal	0	1	0	0	0	0	0	0	0	0
638	0	0	0	0	0	0	0	0	0	0	0	0	0	0	0	0	0	0	0	292	14	1.0	1.0	0.0	0.0	0.05	0.06	0.0	255	11	0.04	0.06	0.0	0.0	1.0	1.0	0.0	0.0	DoS	0	1	0	0	0	0	0	0	0	0
639	0	196	16143	0	0	0	0	0	1	0	0	0	0	0	0	0	0	0	0	5	33	0.0	0.0	0.0	0.0	1.0	0.0	0.09	230	255	1.0	0.0	0.0	0.02	0.0	0.0	0.0	0.0	normal	0	1	0	0	0	0	0	0	0	0
640	0	0	0	0	0	0	0	0	0	0	0	0	0	0	0	0	0	0	0	2	2	1.0	1.0	0.0	0.0	1.0	0.0	0.0	255	2	0.01	0.07	0.0	0.0	1.0	1.0	0.0	0.0	DoS	0	1	0	0	0	0	0	0	0	0
641	0	277	2253	0	0	0	0	0	1	0	0	0	0	0	0	0	0	0	0	17	17	0.0	0.0	0.0	0.0	1.0	0.0	0.0	17	255	1.0	0.0	0.06	0.04	0.0	0.01	0.0	0.0	normal	0	1	0	0	0	0	0	0	0	0
642	0	203	578	0	0	0	0	0	1	0	0	0	0	0	0	0	0	0	0	19	19	0.0	0.0	0.0	0.0	1.0	0.0	0.0	255	255	1.0	0.0	0.0	0.0	0.0	0.0	0.0	0.0	normal	0	1	0	0	0	0	0	0	0	0
643	0	0	0	0	0	0	0	0	0	0	0	0	0	0	0	0	0	0	0	1	1	0.0	0.0	1.0	1.0	1.0	0.0	0.0	179	1	0.01	0.17	0.33	0.0	0.0	0.0	0.33	1.0	Probe	0	1	0	0	0	0	0	0	0	0
644	860	147	105	0	0	0	0	0	0	0	0	0	0	0	0	0	0	0	0	1	1	0.0	0.0	0.0	0.0	1.0	0.0	0.0	255	1	0.0	0.64	0.94	0.0	0.0	0.0	0.0	0.0	normal	0	0	1	0	0	0	0	0	0	0
645	0	0	0	0	0	0	0	0	0	0	0	0	0	0	0	0	0	0	0	297	15	1.0	1.0	0.0	0.0	0.05	0.05	0.0	255	15	0.06	0.05	0.0	0.0	1.0	1.0	0.0	0.0	DoS	0	1	0	0	0	0	0	0	0	0
646	0	0	0	0	0	0	0	0	0	0	0	0	0	0	0	0	0	0	0	150	1	1.0	1.0	0.0	0.0	0.01	0.06	0.0	255	1	0.0	0.07	0.0	0.0	1.0	1.0	0.0	0.0	DoS	0	1	0	0	0	0	0	0	0	0
647	0	0	0	0	0	0	0	0	0	0	0	0	0	0	0	0	0	0	0	198	6	1.0	1.0	0.0	0.0	0.03	0.08	0.0	255	6	0.02	0.08	0.0	0.0	1.0	1.0	0.0	0.0	DoS	0	1	0	0	0	0	0	0	0	0
648	0	0	0	0	0	0	0	0	0	0	0	0	0	0	0	0	0	0	0	63	4	1.0	1.0	0.0	0.0	0.06	0.08	0.0	212	4	0.02	0.07	0.0	0.0	1.0	1.0	0.0	0.0	DoS	0	1	0	0	0	0	0	0	0	0
649	0	367	5199	0	0	0	0	0	1	0	0	0	0	0	0	0	0	0	0	4	4	0.0	0.0	0.0	0.0	1.0	0.0	0.0	108	255	1.0	0.0	0.01	0.05	0.0	0.0	0.0	0.0	normal	0	1	0	0	0	0	0	0	0	0
650	0	0	0	0	0	0	1	0	0	0	0	0	0	0	0	0	0	0	0	199	1	0.65	1.0	0.35	0.0	0.01	0.41	0.0	255	1	0.0	0.32	0.78	0.0	0.51	1.0	0.27	0.0	Probe	0	1	0	0	0	0	0	0	0	0
651	0	257	23051	0	0	0	0	0	1	0	0	0	0	0	0	0	0	0	0	1	4	0.0	0.0	0.0	0.0	1.0	0.0	0.5	53	255	1.0	0.0	0.02	0.06	0.0	0.0	0.0	0.0	normal	0	1	0	0	0	0	0	0	0	0
652	0	8	0	0	0	0	0	0	0	0	0	0	0	0	0	0	0	0	0	1	41	0.0	0.0	0.0	0.0	1.0	0.0	1.0	2	255	1.0	0.0	1.0	0.5	0.0	0.0	0.0	0.0	Probe	1	0	0	0	0	0	0	0	0	0
653	0	44	44	0	0	0	0	0	0	0	0	0	0	0	0	0	0	0	0	106	105	0.0	0.0	0.0	0.0	0.99	0.02	0.0	255	254	1.0	0.01	0.0	0.0	0.0	0.0	0.0	0.0	normal	0	0	1	0	0	0	0	0	0	0
654	0	128	44	0	0	0	0	0	0	0	0	0	0	0	0	0	0	0	0	68	68	0.0	0.0	0.0	0.0	1.0	0.0	0.0	255	240	0.94	0.01	0.28	0.0	0.0	0.0	0.0	0.0	normal	0	0	1	0	0	0	0	0	0	0
655	0	254	523	0	0	0	0	0	1	0	0	0	0	0	0	0	0	0	0	20	20	0.0	0.0	0.0	0.0	1.0	0.0	0.0	168	255	1.0	0.0	0.01	0.01	0.0	0.0	0.0	0.0	normal	0	1	0	0	0	0	0	0	0	0
656	0	225	22996	0	0	0	0	0	1	0	0	0	0	0	0	0	0	0	0	6	39	0.0	0.0	0.0	0.0	1.0	0.0	0.05	255	255	1.0	0.0	0.0	0.0	0.0	0.0	0.0	0.0	normal	0	1	0	0	0	0	0	0	0	0
657	0	775	331	0	0	0	0	0	1	0	0	0	0	0	0	0	0	0	0	1	1	0.0	0.0	0.0	0.0	1.0	0.0	0.0	120	105	0.88	0.03	0.01	0.0	0.0	0.0	0.0	0.0	normal	0	1	0	0	0	0	0	0	0	0
658	475	314	266	0	0	0	0	0	1	0	0	0	0	0	0	0	0	0	0	11	12	0.0	0.0	0.0	0.08	1.0	0.0	0.17	255	239	0.94	0.02	0.0	0.0	0.0	0.0	0.0	0.0	normal	0	1	0	0	0	0	0	0	0	0
659	0	0	0	0	0	0	0	0	0	0	0	0	0	0	0	0	0	0	0	299	9	1.0	1.0	0.0	0.0	0.03	0.05	0.0	255	9	0.04	0.05	0.0	0.0	1.0	1.0	0.0	0.0	DoS	0	1	0	0	0	0	0	0	0	0
660	8	525	335	0	0	0	0	0	1	0	0	0	0	0	0	0	0	0	0	1	2	0.0	0.0	0.0	0.0	1.0	0.0	1.0	67	178	0.99	0.03	0.01	0.01	0.0	0.0	0.0	0.0	normal	0	1	0	0	0	0	0	0	0	0
661	0	0	0	0	0	0	0	0	0	0	0	0	0	0	0	0	0	0	0	509	1	0.21	0.0	0.78	1.0	0.0	1.0	0.0	255	1	0.0	1.0	0.0	0.0	0.22	0.0	0.77	1.0	Probe	0	1	0	0	0	0	0	0	0	0
662	0	1	0	0	0	0	0	0	0	0	0	0	0	0	0	0	0	0	0	30	8	0.0	0.0	0.0	0.0	0.27	0.1	0.0	255	8	0.03	0.06	1.0	0.0	0.0	0.0	0.0	0.0	Probe	0	0	1	0	0	0	0	0	0	0
663	0	213	37327	0	0	0	0	0	1	0	0	0	0	0	0	0	0	0	0	3	4	0.0	0.0	0.0	0.0	1.0	0.0	0.5	3	255	1.0	0.0	0.33	0.01	0.0	0.0	0.0	0.0	normal	0	1	0	0	0	0	0	0	0	0
664	0	190	8654	0	0	0	0	0	1	0	0	0	0	0	0	0	0	0	0	4	4	0.0	0.0	0.0	0.0	1.0	0.0	0.0	74	255	1.0	0.0	0.01	0.05	0.01	0.0	0.0	0.0	normal	0	1	0	0	0	0	0	0	0	0
665	0	0	0	0	0	0	0	0	0	0	0	0	0	0	0	0	0	0	0	234	1	1.0	1.0	0.0	0.0	0.0	0.06	0.0	255	16	0.06	0.08	0.0	0.0	1.0	1.0	0.0	0.0	DoS	0	1	0	0	0	0	0	0	0	0
666	0	28	0	0	3	0	0	0	0	0	0	0	0	0	0	0	0	0	0	88	88	0.0	0.0	0.0	0.0	1.0	0.0	0.0	255	88	0.35	0.02	0.35	0.0	0.0	0.0	0.0	0.0	DoS	0	0	1	0	0	0	0	0	0	0
667	0	0	0	0	0	0	0	0	0	0	0	0	0	0	0	0	0	0	0	244	17	0.0	0.0	1.0	1.0	0.07	0.06	0.0	255	17	0.07	0.07	0.0	0.0	0.0	0.0	1.0	1.0	DoS	0	1	0	0	0	0	0	0	0	0
668	27	1067	3081	0	0	0	22	0	1	0	0	0	0	0	0	0	0	0	1	1	1	0.0	0.0	0.0	0.0	1.0	0.0	0.0	254	70	0.28	0.02	0.0	0.0	0.0	0.0	0.0	0.0	normal	0	1	0	0	0	0	0	0	0	0
669	0	126	44	0	0	0	0	0	0	0	0	0	0	0	0	0	0	0	0	254	253	0.0	0.0	0.0	0.0	1.0	0.01	0.0	143	110	0.77	0.01	0.25	0.0	0.0	0.0	0.0	0.0	normal	0	0	1	0	0	0	0	0	0	0
670	0	333	2547	0	0	0	0	0	1	0	0	0	0	0	0	0	0	0	0	4	4	0.0	0.0	0.0	0.0	1.0	0.0	0.0	255	255	1.0	0.0	0.0	0.0	0.0	0.0	0.0	0.0	normal	0	1	0	0	0	0	0	0	0	0
671	0	0	0	0	0	0	0	0	0	0	0	0	0	0	0	0	0	0	0	237	12	1.0	1.0	0.0	0.0	0.05	0.05	0.0	255	12	0.05	0.06	0.0	0.0	1.0	1.0	0.0	0.0	DoS	0	1	0	0	0	0	0	0	0	0
672	0	4491	0	0	0	0	0	0	0	0	0	0	0	0	0	0	0	0	0	1	1	0.0	0.0	0.0	0.0	1.0	0.0	0.0	63	79	0.25	0.06	0.25	0.03	0.0	0.0	0.0	0.0	normal	0	1	0	0	0	0	0	0	0	0
673	0	0	0	0	0	0	0	0	0	0	0	0	0	0	0	0	0	0	0	287	15	0.0	0.0	1.0	1.0	0.05	0.06	0.0	255	15	0.06	0.07	0.0	0.0	0.0	0.0	1.0	1.0	DoS	0	1	0	0	0	0	0	0	0	0
674	0	54540	8314	0	0	0	2	0	1	1	0	0	0	0	0	0	0	0	0	4	4	0.0	0.0	0.0	0.0	1.0	0.0	0.0	4	4	1.0	0.0	0.25	0.0	0.0	0.0	0.0	0.0	DoS	0	1	0	0	0	0	0	0	0	0
675	0	239	255	0	0	0	0	0	1	0	0	0	0	0	0	0	0	0	0	19	25	0.0	0.0	0.0	0.0	1.0	0.0	0.2	255	255	1.0	0.0	0.0	0.0	0.0	0.0	0.0	0.0	normal	0	1	0	0	0	0	0	0	0	0
676	0	0	0	0	0	0	0	0	0	0	0	0	0	0	0	0	0	0	0	1	1	0.0	0.0	1.0	1.0	1.0	0.0	0.0	8	255	1.0	0.0	0.12	0.03	0.0	0.02	0.38	0.03	normal	0	1	0	0	0	0	0	0	0	0
677	2	1258	359	0	0	0	0	0	1	0	0	0	0	0	0	0	0	0	0	1	1	0.0	0.0	0.0	0.0	1.0	0.0	0.0	214	192	0.72	0.02	0.0	0.01	0.0	0.0	0.0	0.0	normal	0	1	0	0	0	0	0	0	0	0
678	0	0	0	0	0	0	0	0	0	0	0	0	0	0	0	0	0	0	0	11	11	1.0	1.0	0.0	0.0	1.0	0.0	0.0	133	73	0.55	0.02	0.01	0.0	0.98	0.97	0.0	0.0	DoS	0	1	0	0	0	0	0	0	0	0
679	0	0	0	0	0	0	0	0	0	0	0	0	0	0	0	0	0	0	0	73	3	1.0	1.0	0.0	0.0	0.04	0.07	0.0	255	17	0.07	0.05	0.0	0.0	1.0	1.0	0.0	0.0	DoS	0	1	0	0	0	0	0	0	0	0
680	0	0	0	0	0	0	0	0	0	0	0	0	0	0	0	0	0	0	0	1	1	0.0	0.0	1.0	1.0	1.0	0.0	0.0	1	90	1.0	0.0	1.0	0.24	0.0	0.0	1.0	1.0	normal	0	1	0	0	0	0	0	0	0	0
681	0	42	65	0	0	0	0	0	0	0	0	0	0	0	0	0	0	0	0	104	104	0.0	0.0	0.0	0.0	1.0	0.0	0.0	255	245	0.96	0.01	0.01	0.0	0.0	0.0	0.0	0.0	normal	0	0	1	0	0	0	0	0	0	0
682	0	224	1270	0	0	0	0	0	1	0	0	0	0	0	0	0	0	0	0	6	18	0.0	0.0	0.0	0.0	1.0	0.0	0.17	255	255	1.0	0.0	0.0	0.0	0.0	0.0	0.0	0.0	normal	0	1	0	0	0	0	0	0	0	0
683	0	231	3215	0	0	0	0	0	1	0	0	0	0	0	0	0	0	0	0	1	1	0.0	0.0	0.0	0.0	1.0	0.0	0.0	41	255	1.0	0.0	0.02	0.04	0.0	0.0	0.0	0.0	normal	0	1	0	0	0	0	0	0	0	0
684	5065	147	105	0	0	0	0	0	0	0	0	0	0	0	0	0	0	0	0	1	1	0.0	0.0	0.0	0.0	1.0	0.0	0.0	255	2	0.01	0.57	0.96	0.0	0.0	0.0	0.0	0.0	normal	0	0	1	0	0	0	0	0	0	0
685	0	44	72	0	0	0	0	0	0	0	0	0	0	0	0	0	0	0	0	256	256	0.0	0.0	0.0	0.0	1.0	0.0	0.0	255	254	1.0	0.01	0.0	0.0	0.0	0.0	0.0	0.0	normal	0	0	1	0	0	0	0	0	0	0
686	0	183	0	0	0	0	0	0	0	0	0	0	0	0	0	0	0	0	0	2	1	0.0	0.0	0.0	0.0	0.5	1.0	0.0	255	15	0.06	0.01	0.09	0.0	0.0	0.0	0.0	0.0	normal	1	0	0	0	0	0	0	0	0	0
687	0	0	0	0	0	0	0	0	0	0	0	0	0	0	0	0	0	0	0	240	6	1.0	1.0	0.0	0.0	0.03	0.07	0.0	255	6	0.02	0.07	0.0	0.0	1.0	1.0	0.0	0.0	DoS	0	1	0	0	0	0	0	1	0	0
688	0	0	0	0	0	0	0	0	0	0	0	0	0	0	0	0	0	0	0	149	2	1.0	1.0	0.0	0.0	0.01	0.07	0.0	255	13	0.05	0.07	0.0	0.0	1.0	1.0	0.0	0.0	DoS	0	1	0	0	0	0	0	0	0	0
689	0	125	179	0	0	0	1	1	0	0	0	0	0	0	0	0	0	0	0	1	1	0.0	0.0	1.0	1.0	1.0	0.0	0.0	4	4	1.0	0.0	0.25	0.0	0.25	0.25	0.75	0.75	R2L	0	1	0	0	0	0	0	0	0	0
690	0	13	40	0	0	0	0	0	0	0	0	0	0	0	0	0	0	0	0	1	1	0.0	0.0	0.0	0.0	1.0	0.0	0.0	100	3	0.01	0.04	0.01	0.67	0.0	0.0	0.0	0.0	normal	0	1	0	0	0	0	0	1	0	0
691	0	233	4759	0	0	0	0	0	1	0	0	0	0	0	0	0	0	0	0	14	14	0.0	0.0	0.0	0.0	1.0	0.0	0.0	133	255	1.0	0.0	0.01	0.01	0.0	0.0	0.0	0.0	normal	0	1	0	0	0	0	0	0	0	0
692	0	30	0	0	0	0	0	0	0	0	0	0	0	0	0	0	0	0	0	2	1	0.0	0.0	0.0	0.0	0.5	1.0	0.0	255	19	0.07	0.01	0.35	0.0	0.0	0.0	0.0	0.0	normal	1	0	0	0	0	0	0	0	0	0
693	0	0	0	0	0	0	0	0	0	0	0	0	0	0	0	0	0	0	0	92	3	1.0	1.0	0.0	0.0	0.03	0.07	0.0	255	14	0.05	0.06	0.0	0.0	1.0	1.0	0.0	0.0	DoS	0	1	0	0	0	0	0	0	0	0
694	0	278	7958	0	0	0	0	0	1	0	0	0	0	0	0	0	0	0	0	1	2	1.0	0.5	0.0	0.0	1.0	0.0	1.0	3	255	1.0	0.0	0.33	0.03	0.33	0.0	0.0	0.0	normal	0	1	0	0	0	0	0	0	0	0
695	0	0	0	0	0	0	0	0	0	0	0	0	0	0	0	0	0	0	0	2	1	0.0	0.0	1.0	1.0	0.5	1.0	0.0	255	1	0.0	0.48	0.42	0.0	0.11	0.0	0.42	1.0	Probe	0	1	0	0	0	0	0	0	0	0
696	0	0	0	0	0	0	0	0	0	0	0	0	0	0	0	0	0	0	0	191	2	1.0	1.0	0.0	0.0	0.01	0.06	0.0	255	2	0.01	0.06	0.0	0.0	1.0	1.0	0.0	0.0	DoS	0	1	0	0	0	0	0	0	0	0
697	0	237	5193	0	0	0	0	0	1	0	0	0	0	0	0	0	0	0	0	1	48	0.0	0.0	0.0	0.0	1.0	0.0	0.06	1	216	1.0	0.0	1.0	0.01	0.0	0.0	0.0	0.2	normal	0	1	0	0	0	0	0	0	0	0
698	0	301	2698	0	0	0	0	0	1	0	0	0	0	0	0	1	0	0	0	8	9	0.0	0.0	0.0	0.11	1.0	0.0	0.22	85	84	0.99	0.02	0.01	0.0	0.0	0.0	0.0	0.0	normal	0	1	0	0	0	0	0	0	0	0
699	0	246	3295	0	0	0	0	0	1	0	0	0	0	0	0	0	0	0	0	5	6	0.0	0.0	0.0	0.0	1.0	0.0	0.33	36	255	1.0	0.0	0.03	0.02	0.0	0.0	0.0	0.0	normal	0	1	0	0	0	0	0	0	0	0
700	0	230	12471	0	0	0	0	0	1	0	0	0	0	0	0	0	0	0	0	6	7	0.0	0.0	0.0	0.0	1.0	0.0	0.29	255	255	1.0	0.0	0.0	0.0	0.0	0.0	0.0	0.0	normal	0	1	0	0	0	0	0	0	0	0
701	0	46	82	0	0	0	0	0	0	0	0	0	0	0	0	0	0	0	0	230	230	0.0	0.0	0.0	0.0	1.0	0.01	0.01	255	255	1.0	0.0	0.0	0.0	0.0	0.0	0.0	0.0	normal	0	0	1	0	0	0	0	0	0	0
702	1985	147	105	0	0	0	0	0	0	0	0	0	0	0	0	0	0	0	0	1	1	0.0	0.0	0.0	0.0	1.0	0.0	0.0	255	2	0.01	0.55	0.92	0.0	0.0	0.0	0.0	0.0	normal	0	0	1	0	0	0	0	0	0	0
703	0	0	0	0	0	0	0	0	0	0	0	0	0	0	0	0	0	0	0	12	5	1.0	1.0	0.0	0.0	0.42	0.33	0.0	255	5	0.02	0.1	0.0	0.0	1.0	1.0	0.0	0.0	DoS	0	1	0	0	0	0	0	0	0	0
704	0	641	0	0	0	0	0	0	1	0	0	0	0	0	0	0	0	0	0	2	2	0.0	0.0	0.0	0.0	1.0	0.0	0.0	62	55	0.08	0.05	0.08	0.05	0.0	0.0	0.0	0.0	normal	0	1	0	0	0	0	0	0	0	0
705	0	28	0	0	3	0	0	0	0	0	0	0	0	0	0	0	0	0	0	99	99	0.0	0.0	0.0	0.0	1.0	0.0	0.0	255	66	0.26	0.01	0.26	0.0	0.0	0.0	0.0	0.0	DoS	0	0	1	0	0	0	0	0	0	0
706	0	0	0	0	0	0	0	0	0	0	0	0	0	0	0	0	0	0	0	150	20	0.0	0.0	1.0	1.0	0.13	0.06	0.0	255	1	0.0	0.06	0.0	0.0	0.0	0.0	1.0	1.0	DoS	0	1	0	0	0	0	0	0	0	0
707	0	82	1	0	0	0	0	0	0	0	0	0	0	0	0	0	0	0	0	1	1	0.0	0.0	0.0	0.0	1.0	0.0	0.0	1	1	1.0	0.0	1.0	0.0	0.0	0.0	0.0	0.0	normal	0	1	0	0	0	0	0	0	0	0
708	0	0	0	0	0	0	0	0	0	0	0	0	0	0	0	0	0	0	0	226	16	1.0	1.0	0.0	0.0	0.07	0.05	0.0	255	16	0.06	0.07	0.0	0.0	1.0	1.0	0.0	0.0	DoS	0	1	0	0	0	0	0	0	0	0
709	0	0	0	0	0	0	0	0	0	0	0	0	0	0	0	0	0	0	0	81	1	0.09	0.0	0.91	1.0	0.01	1.0	0.0	255	1	0.0	0.59	0.0	0.0	0.03	0.0	0.3	1.0	Probe	0	1	0	0	0	0	0	0	0	0
710	0	0	0	0	0	0	0	0	0	0	0	0	0	0	0	0	0	0	0	122	7	0.0	0.0	1.0	1.0	0.06	0.07	0.0	255	27	0.11	0.06	0.0	0.0	0.0	0.0	1.0	1.0	DoS	0	1	0	0	0	0	0	0	0	0
711	0	46	80	0	0	0	0	0	0	0	0	0	0	0	0	0	0	0	0	54	54	0.0	0.0	0.0	0.0	1.0	0.0	0.0	255	255	1.0	0.0	0.01	0.0	0.0	0.0	0.0	0.0	normal	0	0	1	0	0	0	0	0	0	0
712	0	0	0	0	0	0	0	0	0	0	0	0	0	0	0	0	0	0	0	237	8	1.0	1.0	0.0	0.0	0.03	0.07	0.0	255	20	0.08	0.07	0.0	0.0	1.0	1.0	0.0	0.0	DoS	0	1	0	0	0	0	0	0	0	0
713	0	0	0	0	0	0	0	0	0	0	0	0	0	0	0	0	0	0	0	219	2	1.0	1.0	0.0	0.0	0.01	0.06	0.0	255	3	0.01	0.06	0.0	0.0	1.0	1.0	0.0	0.0	DoS	0	1	0	0	0	0	0	0	0	0
714	0	376	345	0	0	0	0	0	1	0	0	0	0	0	0	0	0	0	0	1	1	0.0	0.0	0.0	0.0	1.0	0.0	0.0	190	255	1.0	0.0	0.01	0.03	0.01	0.0	0.0	0.0	normal	0	1	0	0	0	0	0	0	0	0
715	0	0	0	0	0	0	0	0	0	0	0	0	0	0	0	0	0	0	0	148	19	1.0	1.0	0.0	0.0	0.13	0.05	0.0	255	37	0.15	0.05	0.0	0.0	1.0	1.0	0.0	0.0	DoS	0	1	0	0	0	0	0	0	0	0
716	5	105	146	0	0	0	0	0	0	0	0	0	0	0	0	0	0	0	0	2	2	0.0	0.0	0.0	0.0	1.0	0.0	0.0	255	246	0.96	0.01	0.01	0.0	0.0	0.0	0.0	0.0	normal	0	0	1	0	0	0	0	0	0	0
717	0	334	0	0	0	0	0	0	1	0	0	0	0	0	0	0	0	0	0	1	1	0.0	0.0	0.0	0.0	1.0	0.0	0.0	3	22	1.0	0.0	1.0	0.14	0.0	0.0	0.0	0.0	R2L	0	1	0	0	0	0	0	0	0	0
718	0	0	0	0	0	0	0	0	0	0	0	0	0	0	0	0	0	0	0	276	20	1.0	1.0	0.0	0.0	0.07	0.05	0.0	255	20	0.08	0.05	0.0	0.0	1.0	1.0	0.0	0.0	DoS	0	1	0	0	0	0	0	0	0	0
719	0	30	0	0	0	0	0	0	0	0	0	0	0	0	0	0	0	0	0	4	1	0.0	0.0	0.0	0.0	0.25	0.5	0.0	255	29	0.11	0.01	0.54	0.0	0.0	0.0	0.0	0.0	normal	1	0	0	0	0	0	0	0	0	0
720	0	1053	329	0	0	0	0	0	1	0	0	0	0	0	0	0	0	0	0	1	1	0.0	0.0	0.0	0.0	1.0	0.0	0.0	67	177	0.69	0.06	0.01	0.01	0.0	0.0	0.0	0.0	normal	0	1	0	0	0	0	0	0	0	0
721	0	46	130	0	0	0	0	0	0	0	0	0	0	0	0	0	0	0	0	66	146	0.0	0.0	0.0	0.0	1.0	0.0	0.01	255	196	0.77	0.01	0.0	0.0	0.0	0.0	0.0	0.0	normal	0	0	1	0	0	0	0	0	0	0
722	0	45	119	0	0	0	0	0	0	0	0	0	0	0	0	0	0	0	0	148	147	0.0	0.0	0.0	0.0	0.99	0.01	0.0	255	254	1.0	0.01	0.0	0.0	0.0	0.0	0.0	0.0	normal	0	0	1	0	0	0	0	0	0	0
723	1	1539	395	0	0	0	0	0	1	0	0	0	0	0	0	0	0	0	0	1	1	0.0	0.0	0.0	0.0	1.0	0.0	0.0	221	147	0.67	0.02	0.0	0.0	0.0	0.0	0.0	0.0	normal	0	1	0	0	0	0	0	0	0	0
724	0	0	0	0	0	0	0	0	0	0	0	0	0	0	0	0	0	0	0	166	4	1.0	1.0	0.0	0.0	0.02	0.07	0.0	255	17	0.07	0.08	0.0	0.0	1.0	1.0	0.0	0.0	DoS	0	1	0	0	0	0	0	0	0	0
725	0	0	0	0	0	0	0	0	0	0	0	0	0	0	0	0	0	0	0	197	5	1.0	1.0	0.0	0.0	0.03	0.07	0.0	255	5	0.02	0.07	0.0	0.0	1.0	1.0	0.0	0.0	DoS	0	1	0	0	0	0	0	0	0	0
726	0	358	1758	0	0	0	0	0	1	0	0	0	0	0	0	0	0	0	0	1	1	0.0	0.0	0.0	0.0	1.0	0.0	0.0	255	255	1.0	0.0	0.0	0.0	0.0	0.0	0.0	0.0	normal	0	1	0	0	0	0	0	0	0	0
727	0	44	133	0	0	0	0	0	0	0	0	0	0	0	0	0	0	0	0	71	151	0.0	0.0	0.0	0.0	1.0	0.0	0.01	255	255	1.0	0.0	0.0	0.0	0.0	0.0	0.0	0.0	normal	0	0	1	0	0	0	0	0	0	0
728	0	282	1227	0	0	0	0	0	1	0	0	0	0	0	0	0	0	0	0	2	32	0.0	0.0	0.0	0.0	1.0	0.0	0.06	175	175	1.0	0.0	0.01	0.0	0.0	0.0	0.0	0.0	normal	0	1	0	0	0	0	0	0	0	0
729	0	323	1509	0	0	0	0	0	1	0	0	0	0	0	0	0	0	0	0	4	16	0.0	0.0	0.0	0.0	1.0	0.0	0.25	255	255	1.0	0.0	0.0	0.0	0.0	0.0	0.0	0.0	normal	0	1	0	0	0	0	0	0	0	0
730	0	105	105	0	0	0	0	0	0	0	0	0	0	0	0	0	0	0	0	1	1	0.0	0.0	0.0	0.0	1.0	0.0	0.0	114	76	0.67	0.03	0.01	0.0	0.0	0.0	0.0	0.0	normal	0	0	1	0	0	0	0	0	0	0
731	0	218	358	0	0	0	0	0	1	0	0	0	0	0	0	0	0	0	0	11	13	0.0	0.0	0.0	0.0	1.0	0.0	0.15	11	255	1.0	0.0	0.09	0.05	0.0	0.0	0.0	0.0	normal	0	1	0	0	0	0	0	0	0	0
732	0	0	0	0	0	0	0	0	0	0	0	0	0	0	0	0	0	0	0	104	2	0.0	0.0	1.0	1.0	0.02	0.08	0.0	255	2	0.01	0.07	0.0	0.0	0.0	0.0	1.0	1.0	DoS	0	1	0	0	0	0	0	0	0	0
733	0	0	0	0	0	0	0	0	0	0	0	0	0	0	0	0	0	0	0	264	20	0.0	0.0	1.0	1.0	0.08	0.05	0.0	255	20	0.08	0.06	0.0	0.0	0.0	0.0	1.0	1.0	DoS	0	1	0	0	0	0	0	0	0	0
734	0	329	303	0	0	0	0	0	1	0	0	0	0	0	0	0	0	0	0	10	33	0.0	0.0	0.0	0.0	1.0	0.0	0.06	59	255	1.0	0.0	0.02	0.02	0.0	0.0	0.0	0.0	normal	0	1	0	0	0	0	0	0	0	0
735	0	788	328	0	0	0	0	0	1	0	0	0	0	0	0	0	0	0	0	1	1	0.0	0.0	0.0	0.0	1.0	0.0	0.0	45	29	0.64	0.07	0.02	0.0	0.0	0.0	0.0	0.0	normal	0	1	0	0	0	0	0	0	0	0
736	0	311	4591	0	0	0	0	0	1	0	0	0	0	0	0	0	0	0	0	21	21	0.0	0.0	0.0	0.0	1.0	0.0	0.0	21	255	1.0	0.0	0.05	0.03	0.0	0.01	0.0	0.0	normal	0	1	0	0	0	0	0	0	0	0
737	0	0	0	0	0	0	0	0	0	0	0	0	0	0	0	0	0	0	0	254	22	1.0	1.0	0.0	0.0	0.09	0.05	0.0	58	22	0.38	0.1	0.02	0.0	0.97	1.0	0.0	0.0	DoS	0	1	0	0	0	0	0	0	0	0
738	0	0	0	0	0	0	0	0	0	0	0	0	0	0	0	0	0	0	0	122	11	1.0	1.0	0.0	0.0	0.09	0.06	0.0	255	11	0.04	0.06	0.0	0.0	1.0	1.0	0.0	0.0	DoS	0	1	0	0	0	0	0	0	0	0
739	0	35	130	0	0	0	0	0	1	0	0	0	0	0	0	0	0	0	0	1	1	0.0	0.0	0.0	0.0	1.0	0.0	0.0	164	8	0.03	0.04	0.01	0.25	0.0	0.0	0.0	0.0	normal	0	1	0	0	0	0	0	0	0	0
740	0	1032	0	0	0	0	0	0	0	0	0	0	0	0	0	0	0	0	0	511	511	0.0	0.0	0.0	0.0	1.0	0.0	0.0	255	118	0.46	0.01	0.46	0.0	0.0	0.0	0.0	0.0	DoS	1	0	0	0	0	0	0	0	0	0
741	0	0	0	0	0	0	0	0	0	0	0	0	0	0	0	0	0	0	0	101	1	1.0	1.0	0.0	0.0	0.01	0.08	0.0	255	1	0.0	0.08	0.0	0.0	1.0	1.0	0.0	0.0	DoS	0	1	0	0	0	0	0	0	0	0
742	0	0	0	0	0	0	0	0	0	0	0	0	0	0	0	0	0	0	0	232	15	1.0	1.0	0.0	0.0	0.06	0.06	0.0	255	15	0.06	0.07	0.0	0.0	1.0	1.0	0.0	0.0	DoS	0	1	0	0	0	0	0	0	0	0
743	0	59	0	0	0	0	0	0	1	0	0	0	0	0	0	0	0	0	0	16	16	0.0	0.0	0.0	0.0	1.0	0.0	0.0	187	52	0.28	0.02	0.28	0.0	0.0	0.0	0.0	0.0	normal	0	1	0	0	0	0	0	0	0	0
744	0	0	0	0	0	0	0	0	0	0	0	0	0	0	0	0	0	0	0	131	7	1.0	1.0	0.0	0.0	0.05	0.06	0.0	255	7	0.03	0.07	0.0	0.0	1.0	1.0	0.0	0.0	DoS	0	1	0	0	0	0	0	0	0	0
745	0	226	1022	0	0	0	0	0	1	0	0	0	0	0	0	0	0	0	0	23	24	0.0	0.0	0.0	0.0	1.0	0.0	0.08	23	255	1.0	0.0	0.04	0.03	0.0	0.0	0.0	0.0	normal	0	1	0	0	0	0	0	0	0	0
746	0	203	2108	0	0	0	0	0	1	0	0	0	0	0	0	0	0	0	0	9	15	0.0	0.0	0.0	0.0	1.0	0.0	0.27	60	255	1.0	0.0	0.02	0.01	0.0	0.0	0.0	0.0	normal	0	1	0	0	0	0	0	0	0	0
747	8	2544	333	0	0	0	0	0	1	0	0	0	0	0	0	0	0	0	0	1	1	0.0	0.0	0.0	0.0	1.0	0.0	0.0	152	189	0.65	0.02	0.01	0.01	0.0	0.0	0.0	0.0	normal	0	1	0	0	0	0	0	0	0	0
748	0	1032	0	0	0	0	0	0	0	0	0	0	0	0	0	0	0	0	0	511	511	0.0	0.0	0.0	0.0	1.0	0.0	0.0	255	67	0.26	0.04	0.26	0.0	0.16	0.0	0.02	0.0	DoS	1	0	0	0	0	0	0	0	0	0
749	0	327	6721	0	0	0	0	0	1	0	0	0	0	0	0	0	0	0	0	4	5	0.0	0.0	0.0	0.0	1.0	0.0	0.4	255	255	1.0	0.0	0.0	0.0	0.0	0.0	0.0	0.0	normal	0	1	0	0	0	0	0	0	0	0
750	0	0	0	0	0	0	0	0	0	0	0	0	0	0	0	0	0	0	0	126	4	1.0	1.0	0.0	0.0	0.03	0.07	0.0	255	4	0.02	0.07	0.0	0.0	1.0	1.0	0.0	0.0	DoS	0	1	0	0	0	0	0	0	0	0
751	0	0	0	0	0	0	0	0	0	0	0	0	0	0	0	0	0	0	0	263	3	1.0	1.0	0.0	0.0	0.01	0.06	0.0	255	3	0.01	0.06	0.0	0.0	1.0	1.0	0.0	0.0	DoS	0	1	0	0	0	0	0	0	0	0
752	0	0	0	0	0	0	0	0	0	0	0	0	0	0	0	0	0	0	0	1	1	0.0	0.0	1.0	1.0	1.0	0.0	0.0	3	158	1.0	0.0	0.33	0.13	0.0	0.0	1.0	1.0	normal	0	1	0	0	0	0	0	0	0	0
753	0	0	0	0	0	0	0	0	0	0	0	0	0	0	0	0	0	0	0	127	12	1.0	1.0	0.0	0.0	0.09	0.06	0.0	255	12	0.05	0.06	0.0	0.0	1.0	1.0	0.0	0.0	DoS	0	1	0	0	0	0	0	0	0	0
754	0	0	0	0	0	0	0	0	0	0	0	0	0	0	0	0	0	0	0	194	18	1.0	1.0	0.0	0.0	0.09	0.05	0.0	255	18	0.07	0.05	0.0	0.0	1.0	1.0	0.0	0.0	DoS	0	1	0	0	0	0	0	0	0	0
755	0	54540	8314	0	0	0	2	0	1	1	0	0	0	0	0	0	0	0	0	2	2	0.0	0.0	0.0	0.0	1.0	0.0	0.0	118	118	1.0	0.0	0.01	0.0	0.0	0.0	0.02	0.02	DoS	0	1	0	0	0	0	0	0	0	0
756	0	0	0	0	0	0	0	0	0	0	0	0	0	0	0	0	0	0	0	1	1	0.0	0.0	1.0	1.0	1.0	0.0	0.0	66	1	0.02	0.32	0.27	0.0	0.09	0.0	0.27	1.0	Probe	0	1	0	0	0	0	0	0	0	0
757	0	0	0	0	0	0	0	0	0	0	0	0	0	0	0	0	0	0	0	266	15	0.0	0.0	1.0	1.0	0.06	0.07	0.0	255	15	0.06	0.07	0.0	0.0	0.0	0.0	1.0	1.0	DoS	0	1	0	0	0	0	0	0	0	0
758	0	28	0	0	3	0	0	0	0	0	0	0	0	0	0	0	0	0	0	27	27	0.0	0.0	0.0	0.0	1.0	0.0	0.0	255	27	0.11	0.02	0.11	0.0	0.0	0.0	0.0	0.0	DoS	0	0	1	0	0	0	0	0	0	0
759	0	8	0	0	0	0	0	0	0	0	0	0	0	0	0	0	0	0	0	1	36	0.0	0.0	0.0	0.0	1.0	0.0	1.0	1	183	1.0	0.0	1.0	0.5	0.0	0.0	0.0	0.0	Probe	1	0	0	0	0	0	0	0	0	0
760	0	0	0	0	0	0	0	0	0	0	0	0	0	0	0	0	0	0	0	25	5	1.0	1.0	0.0	0.0	0.2	0.08	0.0	27	51	0.19	0.11	0.07	0.04	0.93	0.1	0.0	0.0	DoS	0	1	0	0	0	0	0	0	0	0
761	0	0	0	0	0	0	0	0	0	0	0	0	0	0	0	0	0	0	0	100	7	1.0	1.0	0.0	0.0	0.07	0.05	0.0	255	7	0.03	0.06	0.0	0.0	1.0	1.0	0.0	0.0	DoS	0	1	0	0	0	0	0	0	0	0
762	1	763	335	0	0	0	0	0	1	0	0	0	0	0	0	0	0	0	0	1	1	0.0	0.0	0.0	0.0	1.0	0.0	0.0	121	96	0.41	0.04	0.01	0.02	0.0	0.0	0.0	0.0	normal	0	1	0	0	0	0	0	0	0	0
763	0	0	0	0	0	0	0	0	0	0	0	0	0	0	0	0	0	0	0	240	10	0.0	0.0	1.0	1.0	0.04	0.06	0.0	255	10	0.04	0.07	0.0	0.0	0.0	0.0	1.0	1.0	DoS	0	1	0	0	0	0	0	0	0	0
764	0	307	8339	0	0	0	0	0	1	0	0	0	0	0	0	0	0	0	0	5	5	0.0	0.0	0.0	0.0	1.0	0.0	0.0	5	255	1.0	0.0	0.2	0.02	0.0	0.01	0.0	0.0	normal	0	1	0	0	0	0	0	0	0	0
765	0	0	0	0	0	0	0	0	0	0	0	0	0	0	0	0	0	0	0	287	17	1.0	1.0	0.0	0.0	0.06	0.06	0.0	255	10	0.04	0.09	0.0	0.0	1.0	1.0	0.0	0.0	DoS	0	1	0	0	0	0	0	0	0	0
766	0	0	0	0	0	0	0	0	0	0	0	0	0	0	0	0	0	0	0	282	19	0.0	0.0	1.0	1.0	0.07	0.06	0.0	255	19	0.07	0.06	0.0	0.0	0.0	0.0	1.0	1.0	DoS	0	1	0	0	0	0	0	0	0	0
767	0	236	7262	0	0	0	0	0	1	0	0	0	0	0	0	0	0	0	0	1	8	0.0	0.0	0.0	0.0	1.0	0.0	0.25	77	255	1.0	0.0	0.01	0.02	0.01	0.0	0.0	0.0	normal	0	1	0	0	0	0	0	0	0	0
768	0	246	0	0	0	0	0	0	1	0	0	0	0	0	0	0	0	0	0	1	1	0.0	0.0	0.0	0.0	1.0	0.0	0.0	5	16	1.0	0.0	1.0	0.12	0.0	0.0	0.0	0.0	R2L	0	1	0	0	0	0	0	0	0	0
769	0	0	0	0	0	0	0	0	0	0	0	0	0	0	0	0	0	0	0	129	18	1.0	1.0	0.0	0.0	0.14	0.05	0.0	255	18	0.07	0.05	0.0	0.0	1.0	1.0	0.0	0.0	DoS	0	1	0	0	0	1	0	0	0	0
770	0	0	0	0	0	0	0	0	0	0	0	0	0	0	0	0	0	0	0	244	5	1.0	1.0	0.0	0.0	0.02	0.07	0.0	255	5	0.02	0.07	0.0	0.0	1.0	1.0	0.0	0.0	DoS	0	1	0	0	0	0	0	0	0	0
771	0	0	0	0	0	0	0	0	0	0	0	0	0	0	0	0	0	0	0	279	11	1.0	1.0	0.0	0.0	0.04	0.06	0.0	255	11	0.04	0.07	0.0	0.0	1.0	1.0	0.0	0.0	DoS	0	1	0	0	0	0	0	1	0	0
772	0	300	13038	0	0	0	0	0	1	0	0	0	0	0	0	0	0	0	0	1	1	0.0	0.0	0.0	0.0	1.0	0.0	0.0	49	255	1.0	0.0	0.02	0.05	0.02	0.0	0.0	0.0	normal	0	1	0	0	0	0	0	0	0	0
773	0	254	390	0	0	0	0	0	1	0	0	0	0	0	0	0	0	0	0	13	14	0.0	0.0	0.0	0.0	1.0	0.0	0.14	176	255	1.0	0.0	0.01	0.01	0.0	0.0	0.0	0.0	normal	0	1	0	0	0	0	0	0	0	0
774	5753	147	105	0	0	0	0	0	0	0	0	0	0	0	0	0	0	0	0	1	1	0.0	0.0	0.0	0.0	1.0	0.0	0.0	255	2	0.01	0.51	0.86	0.0	0.0	0.0	0.0	0.0	normal	0	0	1	0	0	0	0	0	0	0
775	0	0	0	0	0	0	0	0	0	0	0	0	0	0	0	0	0	0	0	134	16	1.0	1.0	0.0	0.0	0.12	0.07	0.0	255	17	0.07	0.06	0.0	0.0	1.0	1.0	0.0	0.0	DoS	0	1	0	0	0	0	0	0	0	0
776	17399	1	0	0	0	0	0	0	0	0	0	0	0	0	0	0	0	0	0	2	2	0.0	0.0	1.0	1.0	1.0	0.0	0.0	255	2	0.01	0.73	1.0	0.0	0.0	0.0	1.0	1.0	Probe	0	1	0	0	0	0	0	0	0	0
777	0	334	0	0	0	0	0	0	1	0	0	0	0	0	0	0	0	0	0	2	2	0.0	0.0	0.0	0.0	1.0	0.0	0.0	8	27	1.0	0.0	1.0	0.11	0.0	0.0	0.0	0.0	R2L	0	1	0	0	0	0	0	0	0	0
778	1	0	0	0	0	0	0	0	0	0	0	0	0	0	0	0	0	0	0	65	2	0.0	0.0	1.0	1.0	0.03	0.54	0.0	235	2	0.01	0.15	0.28	0.0	0.01	0.0	0.49	1.0	Probe	0	1	0	0	0	0	0	0	0	0
779	31	1221	3380	0	0	0	24	0	1	0	0	0	0	0	0	0	0	0	1	1	1	0.0	0.0	0.0	0.0	1.0	0.0	0.0	255	41	0.16	0.02	0.0	0.0	0.0	0.0	0.0	0.0	normal	0	1	0	0	0	0	0	0	0	0
780	0	0	0	0	0	0	0	0	0	0	0	0	0	0	0	0	0	0	0	269	18	1.0	1.0	0.0	0.0	0.07	0.06	0.0	255	18	0.07	0.06	0.0	0.0	1.0	1.0	0.0	0.0	DoS	0	1	0	0	0	0	0	0	0	0
781	0	8	0	0	0	0	0	0	0	0	0	0	0	0	0	0	0	0	0	1	22	0.0	0.0	0.0	0.0	1.0	0.0	1.0	2	129	1.0	0.0	1.0	0.5	0.0	0.0	0.0	0.0	Probe	1	0	0	0	0	0	0	0	0	0
782	0	299	291	0	0	0	0	0	1	0	0	0	0	0	0	0	0	0	0	2	2	0.0	0.0	0.0	0.0	1.0	0.0	0.0	38	255	1.0	0.0	0.03	0.02	0.0	0.02	0.0	0.0	normal	0	1	0	0	0	0	0	0	0	0
783	0	1874	0	0	0	0	0	0	1	0	0	0	0	0	0	0	0	0	0	9	9	0.0	0.0	0.0	0.0	1.0	0.0	0.0	151	30	0.2	0.03	0.2	0.0	0.0	0.0	0.0	0.0	normal	0	1	0	0	0	0	0	0	0	0
784	0	1301	335	0	0	0	0	0	1	0	0	0	0	0	0	0	0	0	0	1	2	0.0	0.0	0.0	0.0	1.0	0.0	1.0	67	114	0.24	0.1	0.01	0.03	0.0	0.0	0.0	0.0	normal	0	1	0	0	0	0	0	0	0	0
785	21263	1	0	0	0	0	0	0	0	0	0	0	0	0	0	0	0	0	0	2	2	0.0	0.0	1.0	1.0	1.0	0.0	0.0	255	2	0.01	0.66	1.0	0.0	0.0	0.0	1.0	1.0	Probe	0	1	0	0	0	0	0	0	0	0
786	0	43	132	0	0	0	0	0	0	0	0	0	0	0	0	0	0	0	0	216	292	0.0	0.0	0.0	0.0	1.0	0.0	0.01	255	253	0.99	0.01	0.0	0.0	0.0	0.0	0.0	0.0	normal	0	0	1	0	0	0	0	0	0	0
787	0	1032	0	0	0	0	0	0	0	0	0	0	0	0	0	0	0	0	0	322	322	0.0	0.0	0.0	0.0	1.0	0.0	0.0	255	219	0.86	0.01	0.86	0.0	0.0	0.0	0.0	0.0	DoS	1	0	0	0	0	0	0	0	0	0
788	0	0	0	0	0	0	0	0	0	0	0	0	0	0	0	0	0	0	0	31	11	1.0	1.0	0.0	0.0	0.35	0.06	0.0	255	11	0.04	0.07	0.01	0.0	1.0	1.0	0.0	0.0	DoS	0	1	0	0	0	0	0	0	0	0
789	0	330	256	0	0	0	0	0	1	0	0	0	0	0	0	0	0	0	0	4	4	0.0	0.0	0.0	0.0	1.0	0.0	0.0	193	255	1.0	0.0	0.01	0.01	0.0	0.0	0.0	0.0	normal	0	1	0	0	0	0	0	0	0	0
790	0	0	0	0	0	0	0	0	0	0	0	0	0	0	0	0	0	0	0	271	25	1.0	1.0	0.0	0.0	0.09	0.05	0.0	255	25	0.1	0.05	0.0	0.0	1.0	1.0	0.0	0.0	DoS	0	1	0	0	0	0	0	0	0	0
791	0	302	7497	0	0	0	0	0	1	0	0	0	0	0	0	0	0	0	0	26	26	0.0	0.0	0.0	0.0	1.0	0.0	0.0	255	255	1.0	0.0	0.0	0.0	0.0	0.0	0.0	0.0	normal	0	1	0	0	0	0	0	0	0	0
792	0	0	0	0	0	0	0	0	0	0	0	0	0	0	0	0	0	0	0	140	12	1.0	1.0	0.0	0.0	0.09	0.06	0.0	255	12	0.05	0.06	0.0	0.0	1.0	1.0	0.0	0.0	DoS	0	1	0	0	0	0	0	0	0	0
793	0	0	0	0	0	0	0	0	0	0	0	0	0	0	0	0	0	0	0	180	13	1.0	1.0	0.0	0.0	0.07	0.07	0.0	255	13	0.05	0.07	0.0	0.0	1.0	1.0	0.0	0.0	DoS	0	1	0	0	0	0	0	0	0	0
794	0	0	0	0	0	0	0	0	0	0	0	0	0	0	0	0	0	0	0	278	20	1.0	1.0	0.0	0.0	0.07	0.06	0.0	255	20	0.08	0.07	0.0	0.0	1.0	1.0	0.0	0.0	DoS	0	1	0	0	0	0	0	0	0	0
795	0	0	0	0	0	0	0	0	0	0	0	0	0	0	0	0	0	0	0	45	4	1.0	1.0	0.0	0.0	0.09	0.13	0.0	255	4	0.02	0.09	0.0	0.0	1.0	1.0	0.0	0.0	DoS	0	1	0	0	0	0	0	0	0	0
796	0	0	0	0	0	0	0	0	0	0	0	0	0	0	0	0	0	0	0	6	3	1.0	1.0	0.0	0.0	0.5	0.33	0.0	255	3	0.01	0.08	0.0	0.0	1.0	1.0	0.0	0.0	DoS	0	1	0	0	0	0	0	0	0	0
797	0	284	307	0	0	0	0	0	1	0	0	0	0	0	0	0	0	0	0	2	29	0.0	0.0	0.0	0.0	1.0	0.0	0.07	255	255	1.0	0.0	0.0	0.0	0.0	0.0	0.0	0.0	normal	0	1	0	0	0	0	0	0	0	0
798	0	0	0	0	0	0	0	0	0	0	0	0	0	0	0	0	0	0	0	279	10	1.0	1.0	0.0	0.0	0.04	0.06	0.0	255	10	0.04	0.08	0.0	0.0	1.0	1.0	0.0	0.0	DoS	0	1	0	0	0	0	0	0	0	0
799	0	12	0	0	0	0	0	0	1	0	0	0	0	0	0	0	0	0	0	1	1	0.0	0.0	0.0	0.0	1.0	0.0	0.0	137	44	0.32	0.04	0.32	0.0	0.0	0.0	0.0	0.0	normal	0	1	0	0	0	0	0	0	0	0
800	0	238	276	0	0	0	0	0	1	0	0	0	0	0	0	0	0	0	0	13	13	0.0	0.0	0.0	0.0	1.0	0.0	0.0	59	255	1.0	0.0	0.02	0.03	0.0	0.0	0.0	0.0	normal	0	1	0	0	0	0	0	0	0	0
801	1	1194	482	0	0	0	0	0	1	0	0	0	0	0	0	0	0	0	0	1	3	0.0	0.0	0.0	0.0	1.0	0.0	1.0	255	13	0.05	0.01	0.0	0.0	0.0	0.0	0.05	0.0	normal	0	1	0	0	0	0	0	0	0	0
802	0	6601	0	0	0	0	0	0	1	0	0	0	0	0	0	0	0	0	0	21	1	0.05	0.0	0.0	0.0	0.05	0.38	0.0	173	1	0.01	0.06	0.32	0.0	0.01	0.0	0.0	0.0	normal	0	1	0	0	0	0	0	0	0	0
803	0	12	0	0	0	0	0	0	1	0	0	0	0	0	0	0	0	0	0	1	1	0.0	0.0	0.0	0.0	1.0	0.0	0.0	44	21	0.48	0.07	0.48	0.0	0.0	0.0	0.0	0.0	normal	0	1	0	0	0	0	0	0	0	0
804	2	1452	330	0	0	0	0	0	1	0	0	0	0	0	0	0	0	0	0	1	2	0.0	0.0	0.0	0.0	1.0	0.0	1.0	115	78	0.68	0.03	0.01	0.0	0.01	0.01	0.0	0.0	normal	0	1	0	0	0	0	0	0	0	0
805	2	2194619	0	0	0	0	0	0	1	0	0	0	0	0	0	0	0	0	0	2	2	0.0	0.0	0.0	0.0	1.0	0.0	0.0	164	28	0.17	0.03	0.17	0.0	0.0	0.0	0.0	0.0	normal	0	1	0	0	0	0	0	0	0	0
806	0	0	0	0	0	0	0	0	0	0	0	0	0	0	0	0	0	0	0	111	17	0.0	0.0	1.0	1.0	0.15	0.06	0.0	255	17	0.07	0.07	0.0	0.0	0.0	0.0	1.0	1.0	DoS	0	1	0	0	0	0	0	0	0	0
807	0	0	0	0	0	0	0	0	0	0	0	0	0	0	0	0	0	0	0	366	1	0.0	0.0	1.0	1.0	0.0	0.52	0.0	255	1	0.0	0.52	1.0	0.0	0.0	0.0	1.0	1.0	Probe	0	1	0	0	0	1	0	0	0	0
808	0	0	0	0	0	0	0	0	0	0	0	0	0	0	0	0	0	0	0	145	7	1.0	1.0	0.0	0.0	0.05	0.07	0.0	255	7	0.03	0.07	0.0	0.0	1.0	1.0	0.0	0.0	DoS	0	1	0	0	0	0	0	0	0	0
809	0	240	748	0	0	0	0	0	1	0	0	0	0	0	0	0	0	0	0	9	10	0.0	0.0	0.0	0.0	1.0	0.0	0.2	51	255	1.0	0.0	0.02	0.02	0.0	0.0	0.0	0.0	normal	0	1	0	0	0	0	0	0	0	0
810	0	0	0	0	0	0	0	0	0	0	0	0	0	0	0	0	0	0	0	231	9	1.0	1.0	0.0	0.0	0.04	0.07	0.0	255	14	0.05	0.08	0.0	0.0	1.0	1.0	0.0	0.0	DoS	0	1	0	0	0	0	0	0	0	0
811	0	42	42	0	0	0	0	0	0	0	0	0	0	0	0	0	0	0	0	8	18	0.0	0.0	0.0	0.0	1.0	0.0	0.22	255	245	0.96	0.01	0.0	0.0	0.0	0.0	0.0	0.0	normal	0	0	1	0	0	0	0	0	0	0
812	0	0	0	0	0	0	0	0	0	0	0	0	0	0	0	0	0	0	0	130	4	1.0	1.0	0.0	0.0	0.03	0.06	0.0	255	2	0.01	0.07	0.0	0.0	1.0	1.0	0.0	0.0	DoS	0	1	0	0	0	0	0	0	0	1
813	0	336	1294	0	0	0	0	0	1	0	0	0	0	0	0	0	0	0	0	21	21	0.0	0.0	0.0	0.0	1.0	0.0	0.0	255	255	1.0	0.0	0.0	0.0	0.0	0.0	0.0	0.0	normal	0	1	0	0	0	0	0	0	0	0
814	3	11436	1383	0	0	0	0	0	1	0	0	0	0	0	0	0	0	0	0	1	2	0.0	0.0	0.0	0.0	1.0	0.0	1.0	176	142	0.62	0.02	0.01	0.01	0.0	0.0	0.01	0.02	normal	0	1	0	0	0	0	0	0	0	0
815	0	0	0	0	0	0	0	0	0	0	0	0	0	0	0	0	0	0	0	23	3	1.0	1.0	0.0	0.0	0.13	0.17	0.0	255	54	0.21	0.04	0.01	0.0	1.0	1.0	0.0	0.0	DoS	0	1	0	0	0	0	0	0	0	0
816	0	195	4768	0	0	0	0	0	1	0	0	0	0	0	0	0	0	0	0	2	2	0.5	0.5	0.0	0.0	1.0	0.0	0.0	168	255	1.0	0.0	0.01	0.01	0.01	0.01	0.0	0.0	normal	0	1	0	0	0	0	0	0	0	0
817	0	516	4	0	0	0	0	0	0	0	0	0	0	0	0	0	0	0	0	191	191	0.0	0.0	0.0	0.0	1.0	0.0	0.0	191	191	1.0	0.0	1.0	0.0	0.0	0.0	0.0	0.0	normal	0	0	1	0	0	0	0	0	0	0
818	0	286	3491	0	0	0	0	0	1	0	0	0	0	0	0	0	0	0	0	10	10	0.0	0.0	0.0	0.0	1.0	0.0	0.0	25	255	1.0	0.0	0.04	0.05	0.0	0.0	0.0	0.0	normal	0	1	0	0	0	0	0	0	0	0
819	0	0	0	0	0	0	0	0	0	0	0	0	0	0	0	0	0	0	0	214	16	1.0	1.0	0.0	0.0	0.07	0.06	0.0	255	15	0.06	0.08	0.0	0.0	1.0	1.0	0.0	0.0	DoS	0	1	0	0	0	0	0	0	0	0
820	0	215	1062	0	0	0	0	0	1	0	0	0	0	0	0	0	0	0	0	6	6	0.0	0.0	0.0	0.0	1.0	0.0	0.0	6	255	1.0	0.0	0.17	0.04	0.0	0.01	0.0	0.0	normal	0	1	0	0	0	0	0	0	0	0
821	0	196	1337	0	0	0	0	0	1	0	0	0	0	0	0	0	0	0	0	35	35	0.0	0.0	0.0	0.0	1.0	0.0	0.0	255	255	1.0	0.0	0.0	0.0	0.0	0.0	0.0	0.0	normal	0	1	0	0	0	0	0	0	0	0
822	5	722	334	0	0	0	0	0	1	0	0	0	0	0	0	0	0	0	0	1	1	0.0	0.0	0.0	0.0	1.0	0.0	0.0	137	116	0.47	0.03	0.01	0.02	0.0	0.0	0.03	0.04	normal	0	1	0	0	0	0	0	0	0	0
823	0	0	0	0	0	0	0	0	0	0	0	0	0	0	0	0	0	0	0	2	1	0.0	0.0	1.0	1.0	0.5	1.0	0.0	255	1	0.0	0.68	0.67	0.0	0.0	0.0	0.67	1.0	Probe	0	1	0	0	0	0	0	0	0	0
824	0	0	0	0	0	0	0	0	0	0	0	0	0	0	0	0	0	0	0	244	2	1.0	1.0	0.0	0.0	0.01	0.06	0.0	255	2	0.01	0.06	0.0	0.0	1.0	1.0	0.0	0.0	DoS	0	1	0	0	0	0	0	0	0	0
825	0	214	3477	0	0	0	0	0	1	0	0	0	0	0	0	0	0	0	0	2	2	0.0	0.0	0.0	0.0	1.0	0.0	0.0	2	255	1.0	0.0	0.5	0.02	0.0	0.0	0.0	0.0	normal	0	1	0	0	0	0	0	0	0	0
826	0	0	0	0	0	0	0	0	0	0	0	0	0	0	0	0	0	0	0	257	3	1.0	1.0	0.0	0.0	0.01	0.07	0.0	255	17	0.07	0.06	0.0	0.0	1.0	1.0	0.0	0.0	DoS	0	1	0	0	0	0	0	0	0	0
827	0	232	2140	0	0	0	0	0	1	0	0	0	0	0	0	0	0	0	0	12	12	0.0	0.0	0.0	0.0	1.0	0.0	0.0	12	255	1.0	0.0	0.08	0.04	0.0	0.0	0.0	0.0	normal	0	1	0	0	0	0	0	0	0	0
828	0	224	1783	0	0	0	0	0	1	0	0	0	0	0	0	0	0	0	0	2	2	0.0	0.0	0.0	0.0	1.0	0.0	0.0	22	255	1.0	0.0	0.05	0.05	0.0	0.0	0.0	0.0	normal	0	1	0	0	0	0	0	0	0	0
829	0	8	0	0	0	0	0	0	0	0	0	0	0	0	0	0	0	0	0	1	27	0.0	0.0	0.0	0.0	1.0	0.0	1.0	2	129	1.0	0.0	1.0	0.5	0.0	0.0	0.0	0.0	Probe	1	0	0	0	0	0	0	0	0	0
830	0	192	0	0	0	0	0	0	1	0	0	0	0	0	0	0	0	0	0	2	2	0.0	0.0	0.0	0.0	1.0	0.0	0.0	129	117	0.45	0.02	0.45	0.02	0.0	0.0	0.0	0.0	normal	0	1	0	0	0	0	0	0	0	0
831	0	294	478	0	0	0	0	0	1	0	0	0	0	0	0	0	0	0	0	23	30	0.0	0.0	0.0	0.03	1.0	0.0	0.13	255	255	1.0	0.0	0.0	0.0	0.0	0.0	0.0	0.0	normal	0	1	0	0	0	0	0	0	0	0
832	0	0	0	0	0	0	0	0	0	0	0	0	0	0	0	0	0	0	0	78	1	0.01	0.0	0.92	1.0	0.01	1.0	0.0	255	1	0.0	0.33	0.0	0.0	0.0	0.0	0.29	1.0	Probe	0	1	0	0	0	0	0	0	0	0
833	0	213	259	0	0	0	0	0	1	0	0	0	0	0	0	0	0	0	0	7	11	0.0	0.0	0.0	0.0	1.0	0.0	0.18	255	255	1.0	0.0	0.0	0.0	0.0	0.0	0.0	0.0	normal	0	1	0	0	0	0	0	0	0	0
834	0	0	0	0	0	0	0	0	0	0	0	0	0	0	0	0	0	0	0	234	6	1.0	1.0	0.0	0.0	0.03	0.06	0.0	255	6	0.02	0.07	0.0	0.0	1.0	1.0	0.0	0.0	DoS	0	1	0	0	0	0	0	0	0	0
835	8	105	146	0	0	0	0	0	0	0	0	0	0	0	0	0	0	0	0	2	2	0.0	0.0	0.0	0.0	1.0	0.0	0.0	255	237	0.93	0.01	0.01	0.0	0.0	0.0	0.0	0.0	normal	0	0	1	0	0	0	0	0	0	0
836	0	0	0	0	0	0	0	0	0	0	0	0	0	0	0	0	0	0	0	116	2	0.0	0.0	1.0	1.0	0.02	0.07	0.0	255	2	0.01	0.07	0.0	0.0	0.0	0.0	1.0	1.0	DoS	0	1	0	0	0	0	0	0	0	0
837	0	303	458	0	0	0	0	0	1	0	0	0	0	0	0	0	0	0	0	1	1	0.0	0.0	0.0	0.0	1.0	0.0	0.0	3	255	1.0	0.0	0.33	0.06	0.0	0.0	0.0	0.0	normal	0	1	0	0	0	0	0	0	0	0
838	0	0	0	0	0	0	0	0	0	0	0	0	0	0	0	0	0	0	0	106	6	1.0	1.0	0.0	0.0	0.06	0.07	0.0	255	17	0.07	0.08	0.0	0.0	1.0	1.0	0.0	0.0	DoS	0	1	0	0	0	0	0	0	0	0
839	0	44	126	0	0	0	0	0	0	0	0	0	0	0	0	0	0	0	0	74	152	0.0	0.0	0.0	0.0	1.0	0.0	0.01	255	196	0.77	0.02	0.0	0.0	0.0	0.0	0.0	0.0	normal	0	0	1	0	0	0	0	0	0	0
840	4931	73	45	0	0	0	0	0	0	0	0	0	0	0	0	0	0	0	0	2	4	0.0	0.0	0.0	0.0	1.0	0.0	0.5	94	70	0.74	0.03	0.74	0.0	0.0	0.0	0.0	0.0	normal	0	0	1	0	0	0	0	0	0	0
841	0	197	2276	0	0	0	0	0	1	0	0	0	0	0	0	0	0	0	0	2	1	0.5	1.0	0.0	0.0	0.5	1.0	0.0	24	9	0.38	0.08	0.04	0.0	0.12	0.33	0.17	0.44	normal	0	1	0	1	0	0	0	0	0	0
842	0	0	0	0	0	0	0	0	0	0	0	0	0	0	0	0	0	0	0	1	1	0.0	0.0	1.0	1.0	1.0	0.0	0.0	53	1	0.02	0.15	0.09	0.0	0.11	0.0	0.09	1.0	Probe	0	1	0	0	0	0	0	0	0	0
843	0	242	6725	0	0	0	0	0	1	0	0	0	0	0	0	0	0	0	0	1	1	0.0	0.0	0.0	0.0	1.0	0.0	0.0	22	255	1.0	0.0	0.05	0.04	0.0	0.0	0.0	0.0	normal	0	1	0	0	0	0	0	0	0	0
844	0	0	0	0	0	0	0	0	0	0	0	0	0	0	0	0	0	0	0	256	4	1.0	1.0	0.0	0.0	0.02	0.06	0.0	255	4	0.02	0.05	0.0	0.0	1.0	1.0	0.0	0.0	DoS	0	1	0	0	0	0	0	0	0	0
845	0	308	607	0	0	0	0	0	1	0	0	0	0	0	0	0	0	0	0	8	8	0.0	0.0	0.0	0.0	1.0	0.0	0.0	255	255	1.0	0.0	0.0	0.0	0.0	0.0	0.0	0.0	normal	0	1	0	0	0	0	0	0	0	0
846	0	0	0	0	0	0	0	0	0	0	0	0	0	0	0	0	0	0	0	286	15	1.0	1.0	0.0	0.0	0.05	0.06	0.0	255	5	0.02	0.07	0.0	0.0	1.0	1.0	0.0	0.0	DoS	0	1	0	0	0	0	0	0	0	0
847	0	0	0	0	0	0	0	0	0	0	0	0	0	0	0	0	0	0	0	233	7	1.0	1.0	0.0	0.0	0.03	0.06	0.0	255	9	0.04	0.05	0.0	0.0	1.0	1.0	0.0	0.0	DoS	0	1	0	0	0	0	0	0	0	0
848	0	291	868	0	0	0	0	0	1	0	0	0	0	0	0	0	0	0	0	23	23	0.0	0.0	0.0	0.0	1.0	0.0	0.0	255	255	1.0	0.0	0.0	0.0	0.0	0.0	0.0	0.0	normal	0	1	0	0	0	0	0	0	0	0
849	0	0	0	0	0	0	0	0	0	0	0	0	0	0	0	0	0	0	0	29	15	1.0	1.0	0.0	0.0	0.52	0.07	0.0	255	63	0.25	0.02	0.01	0.0	1.0	1.0	0.0	0.0	DoS	0	1	0	0	0	0	0	0	0	0
850	0	2697	331	0	0	0	0	0	1	0	0	0	0	0	0	0	0	0	0	1	1	0.0	0.0	0.0	0.0	1.0	0.0	0.0	255	87	0.34	0.03	0.0	0.0	0.01	0.02	0.0	0.0	normal	0	1	0	0	0	0	0	0	0	0
851	0	1	0	0	0	0	0	0	0	0	0	0	0	0	0	0	0	0	0	17	17	0.0	0.0	0.0	0.0	1.0	0.0	0.0	255	214	0.84	0.02	1.0	0.0	0.0	0.0	0.0	0.0	Probe	0	0	1	0	0	0	0	0	0	0
852	0	0	0	0	0	0	0	0	0	0	0	0	0	0	0	0	0	0	0	108	18	1.0	1.0	0.0	0.0	0.17	0.06	0.0	255	9	0.04	0.07	0.0	0.0	1.0	1.0	0.0	0.0	DoS	0	1	0	0	0	0	0	0	0	0
853	0	0	0	0	0	0	0	0	0	0	0	0	0	0	0	0	0	0	0	102	2	1.0	1.0	0.0	0.0	0.02	0.07	0.0	255	2	0.01	0.09	0.0	0.0	1.0	1.0	0.0	0.0	DoS	0	1	0	0	0	0	0	0	0	1
854	0	200	3042	0	0	0	0	0	1	0	0	0	0	0	0	0	0	0	0	10	15	0.0	0.0	0.0	0.0	1.0	0.0	0.13	42	255	1.0	0.0	0.02	0.03	0.0	0.0	0.0	0.0	normal	0	1	0	0	0	0	0	0	0	0
855	0	0	0	0	0	0	0	0	0	0	0	0	0	0	0	0	0	0	0	229	9	1.0	1.0	0.0	0.0	0.04	0.07	0.0	255	9	0.04	0.09	0.0	0.0	1.0	1.0	0.0	0.0	DoS	0	1	0	0	0	0	0	0	0	0
856	0	0	0	0	0	0	0	0	0	0	0	0	0	0	0	0	0	0	0	239	12	1.0	1.0	0.0	0.0	0.05	0.06	0.0	255	4	0.02	0.09	0.0	0.0	1.0	1.0	0.0	0.0	DoS	0	1	0	0	0	0	0	0	0	0
857	0	8	224	0	0	0	0	0	0	0	0	0	0	0	0	0	0	0	0	1	1	0.0	0.0	0.0	0.0	1.0	0.0	0.0	145	5	0.03	0.02	0.01	0.0	0.0	0.0	0.0	0.0	normal	0	1	0	0	0	0	0	0	0	0
858	0	1032	0	0	0	0	0	0	0	0	0	0	0	0	0	0	0	0	0	511	511	0.0	0.0	0.0	0.0	1.0	0.0	0.0	243	98	0.4	0.01	0.4	0.0	0.0	0.0	0.0	0.0	DoS	1	0	0	0	0	0	0	0	0	0
859	0	28	0	0	3	0	0	0	0	0	0	0	0	0	0	0	0	0	0	18	18	0.0	0.0	0.0	0.0	1.0	0.0	0.0	255	18	0.07	0.02	0.07	0.0	0.0	0.0	0.72	0.0	DoS	0	0	1	0	0	0	0	0	0	0
860	0	0	0	0	0	0	0	0	0	0	0	0	0	0	0	0	0	0	0	258	6	0.0	0.0	1.0	1.0	0.02	0.07	0.0	255	6	0.02	0.07	0.0	0.0	0.0	0.0	1.0	1.0	DoS	0	1	0	0	0	0	0	0	0	0
861	0	341	281	0	0	0	0	0	1	0	0	0	0	0	0	0	0	0	0	4	4	0.0	0.0	0.0	0.0	1.0	0.0	0.0	255	243	0.95	0.01	0.0	0.0	0.0	0.0	0.0	0.0	normal	0	1	0	0	0	0	0	0	0	0
862	0	8	493	0	0	0	0	0	0	0	0	0	0	0	0	0	0	0	0	1	1	0.0	0.0	0.0	0.0	1.0	0.0	0.0	47	12	0.09	0.06	0.02	0.25	0.0	0.0	0.0	0.08	normal	0	1	0	0	0	0	0	0	0	0
863	0	0	0	0	0	0	0	0	0	0	0	0	0	0	0	0	0	0	0	105	5	1.0	1.0	0.0	0.0	0.05	0.07	0.0	255	27	0.11	0.05	0.0	0.0	1.0	1.0	0.0	0.0	DoS	0	1	0	0	0	0	0	0	0	0
864	0	0	0	0	0	0	0	0	0	0	0	0	0	0	0	0	0	0	0	145	21	1.0	1.0	0.0	0.0	0.14	0.05	0.0	255	21	0.08	0.05	0.0	0.0	1.0	1.0	0.0	0.0	DoS	0	1	0	0	0	0	0	0	0	0
865	1	1483	363	0	0	0	0	0	1	0	0	0	0	0	0	0	0	0	0	1	4	0.0	0.0	0.0	0.0	1.0	0.0	1.0	24	126	1.0	0.0	0.04	0.02	0.0	0.0	0.0	0.0	normal	0	1	0	0	0	0	0	0	0	0
866	0	46	128	0	0	0	0	0	0	0	0	0	0	0	0	0	0	0	0	19	79	0.0	0.0	0.0	0.0	1.0	0.0	0.03	255	238	0.93	0.01	0.0	0.0	0.0	0.0	0.0	0.0	normal	0	0	1	0	0	0	0	0	0	0
867	0	2426	2737	0	0	0	0	0	1	0	0	0	0	0	0	0	0	0	0	10	10	0.0	0.0	0.0	0.0	1.0	0.0	0.0	12	255	1.0	0.0	0.08	0.07	0.0	0.0	0.0	0.0	normal	0	1	0	0	0	0	0	0	0	0
868	0	36	0	0	0	0	0	0	0	0	0	0	0	0	0	0	0	0	0	1	11	0.0	0.0	0.0	0.0	1.0	0.0	0.55	98	78	0.33	0.05	0.33	0.04	0.0	0.0	0.0	0.0	normal	0	0	1	0	0	0	0	0	0	0
869	0	210	1425	0	0	0	0	0	1	0	0	0	0	0	0	0	0	0	0	10	10	0.0	0.0	0.0	0.0	1.0	0.0	0.0	65	255	1.0	0.0	0.02	0.04	0.0	0.0	0.0	0.0	normal	0	1	0	0	0	0	0	0	0	0
870	0	0	0	0	0	0	0	0	0	0	0	0	0	0	0	0	0	0	0	123	21	1.0	1.0	0.0	0.0	0.17	0.06	0.0	255	21	0.08	0.05	0.0	0.0	1.0	1.0	0.0	0.0	DoS	0	1	0	0	0	0	0	0	0	1
871	0	0	0	0	0	0	0	0	0	0	0	0	0	0	0	0	0	0	0	9	2	1.0	1.0	0.0	0.0	0.22	0.33	0.0	255	2	0.01	0.07	0.0	0.0	1.0	1.0	0.0	0.0	DoS	0	1	0	0	0	0	0	0	1	0
872	0	170	13603	0	0	0	0	0	1	0	0	0	0	0	0	0	0	0	0	1	1	0.0	0.0	0.0	0.0	1.0	0.0	0.0	34	255	1.0	0.0	0.03	0.05	0.0	0.0	0.94	0.97	normal	0	1	0	0	0	0	0	0	0	0
873	0	0	0	0	0	0	0	0	0	0	0	0	0	0	0	0	0	0	0	45	2	1.0	1.0	0.0	0.0	0.04	0.13	0.0	255	10	0.04	0.08	0.0	0.0	1.0	1.0	0.0	0.0	DoS	0	1	0	0	0	0	0	0	0	0
874	0	8	0	0	0	0	0	0	0	0	0	0	0	0	0	0	0	0	0	1	2	0.0	0.0	0.0	0.0	1.0	0.0	1.0	1	17	1.0	0.0	1.0	0.53	0.0	0.0	0.0	0.0	Probe	1	0	0	0	0	0	0	0	0	0
875	0	0	0	0	0	0	0	0	0	0	0	0	0	0	0	0	0	0	0	265	9	1.0	1.0	0.0	0.0	0.03	0.06	0.0	255	9	0.04	0.06	0.0	0.0	1.0	1.0	0.0	0.0	DoS	0	1	0	0	0	0	0	0	1	0
876	0	0	0	0	0	0	0	0	0	0	0	0	0	0	0	0	0	0	0	255	7	1.0	1.0	0.0	0.0	0.03	0.06	0.0	255	10	0.04	0.07	0.0	0.0	1.0	1.0	0.0	0.0	DoS	0	1	0	0	0	0	0	0	0	0
877	0	0	0	0	0	0	0	0	0	0	0	0	0	0	0	0	0	0	0	104	10	1.0	1.0	0.0	0.0	0.1	0.06	0.0	255	10	0.04	0.05	0.0	0.0	1.0	1.0	0.0	0.0	DoS	0	1	0	0	0	0	0	0	0	0
878	0	0	0	0	0	0	0	0	0	0	0	0	0	0	0	0	0	0	0	150	20	1.0	1.0	0.0	0.0	0.13	0.06	0.0	255	14	0.05	0.07	0.0	0.0	1.0	1.0	0.0	0.0	DoS	0	1	0	0	0	0	0	0	0	0
879	0	269	8921	0	0	0	0	0	1	0	0	0	0	0	0	0	0	0	0	2	2	0.0	0.0	0.0	0.0	1.0	0.0	0.0	104	255	1.0	0.0	0.01	0.03	0.0	0.01	0.01	0.03	normal	0	1	0	0	0	0	0	0	0	0
880	0	315	347	0	0	0	0	0	1	0	0	0	0	0	0	0	0	0	0	31	31	0.0	0.0	0.0	0.0	1.0	0.0	0.0	255	255	1.0	0.0	0.0	0.0	0.0	0.0	0.0	0.0	normal	0	1	0	0	0	0	0	0	0	0
881	0	0	0	0	0	0	0	0	0	0	0	0	0	0	0	0	0	0	0	232	3	1.0	1.0	0.0	0.0	0.01	0.06	0.0	255	3	0.01	0.06	0.0	0.0	1.0	1.0	0.0	0.0	DoS	0	1	0	0	0	0	0	0	0	0
882	0	0	0	0	0	0	0	0	0	0	0	0	0	0	0	0	0	0	0	217	2	1.0	1.0	0.0	0.0	0.01	0.07	0.0	255	2	0.01	0.08	0.0	0.0	1.0	1.0	0.0	0.0	DoS	0	1	0	0	0	0	0	0	1	0
883	0	0	0	0	0	0	0	0	0	0	0	0	0	0	0	0	0	0	0	66	1	0.0	0.0	1.0	1.0	0.02	0.09	0.0	255	16	0.06	0.06	0.0	0.0	0.0	0.0	1.0	1.0	DoS	0	1	0	0	0	0	0	0	0	0
884	0	0	0	0	0	0	0	0	0	0	0	0	0	0	0	0	0	0	0	1	1	0.0	0.0	1.0	1.0	1.0	0.0	0.0	119	1	0.01	0.13	0.01	0.0	0.0	0.0	0.03	1.0	Probe	0	1	0	0	0	0	0	0	0	0
885	0	216	7384	0	0	0	0	0	1	0	0	0	0	0	0	0	0	0	0	16	16	0.0	0.0	0.0	0.0	1.0	0.0	0.0	153	255	1.0	0.0	0.01	0.01	0.0	0.0	0.0	0.0	normal	0	1	0	0	0	0	0	0	0	0
886	0	0	0	0	0	0	0	0	0	0	0	0	0	0	0	0	0	0	0	1	1	0.0	0.0	1.0	1.0	1.0	0.0	0.0	28	255	1.0	0.0	0.04	0.23	0.0	0.0	1.0	1.0	normal	0	1	0	0	0	0	0	0	0	0
887	0	0	0	0	0	0	0	0	0	0	0	0	0	0	0	0	0	0	0	1	1	0.0	0.0	1.0	1.0	1.0	0.0	0.0	208	1	0.0	0.77	0.77	0.0	0.03	0.0	0.63	1.0	Probe	0	1	0	0	0	0	0	0	0	0
888	0	235	12623	0	0	0	0	0	1	0	0	0	0	0	0	0	0	0	0	4	4	0.0	0.0	0.0	0.0	1.0	0.0	0.0	28	255	1.0	0.0	0.04	0.04	0.0	0.0	0.46	0.06	normal	0	1	0	0	0	0	0	0	0	0
889	0	667	332	0	0	0	0	0	1	0	0	0	0	0	0	0	0	0	0	1	4	0.0	0.0	0.0	0.0	1.0	0.0	0.75	122	104	0.43	0.05	0.01	0.02	0.01	0.01	0.01	0.0	normal	0	1	0	0	0	0	0	0	0	0
890	2	1160	333	0	0	0	0	0	1	0	0	0	0	0	0	0	0	0	0	1	1	0.0	0.0	0.0	0.0	1.0	0.0	0.0	89	97	0.53	0.07	0.01	0.02	0.0	0.0	0.0	0.0	normal	0	1	0	0	0	0	0	0	0	0
891	0	8	0	0	0	0	0	0	0	0	0	0	0	0	0	0	0	0	0	1	36	0.0	0.0	0.0	0.0	1.0	0.0	1.0	1	169	1.0	0.0	1.0	0.25	0.0	0.0	0.0	0.0	Probe	1	0	0	0	0	0	0	0	0	0
892	2	1299	329	0	0	0	0	0	1	0	0	0	0	0	0	0	0	0	0	1	3	0.0	0.0	0.0	0.0	1.0	0.0	1.0	18	17	0.94	0.11	0.06	0.0	0.0	0.0	0.0	0.0	normal	0	1	0	0	0	0	0	0	0	0
893	0	0	0	0	0	0	0	0	0	0	0	0	0	0	0	0	0	0	0	195	1	1.0	1.0	0.0	0.0	0.01	0.06	0.0	255	1	0.0	0.05	0.0	0.0	1.0	1.0	0.0	0.0	DoS	0	1	0	0	0	0	0	0	0	0
894	0	0	0	0	0	0	0	0	0	0	0	0	0	0	0	0	0	0	0	232	13	1.0	1.0	0.0	0.0	0.06	0.07	0.0	255	13	0.05	0.06	0.0	0.0	1.0	1.0	0.0	0.0	DoS	0	1	0	0	0	0	0	0	0	0
895	0	711	336	0	0	0	0	0	1	0	0	0	0	0	0	0	0	0	0	1	1	0.0	0.0	0.0	0.0	1.0	0.0	0.0	60	130	0.42	0.05	0.02	0.02	0.0	0.0	0.0	0.0	normal	0	1	0	0	0	0	0	0	0	0
896	0	1032	0	0	0	0	0	0	0	0	0	0	0	0	0	0	0	0	0	65	65	0.0	0.0	0.0	0.0	1.0	0.0	0.0	255	255	1.0	0.0	1.0	0.0	0.0	0.0	0.0	0.0	DoS	1	0	0	0	0	0	0	0	0	0
897	0	8	0	0	0	0	0	0	0	0	0	0	0	0	0	0	0	0	0	1	17	0.0	0.0	0.0	0.0	1.0	0.0	1.0	3	80	1.0	0.0	1.0	0.26	0.0	0.0	0.0	0.0	Probe	1	0	0	0	0	0	0	0	0	0
898	2	0	0	0	0	0	0	0	0	0	0	0	0	0	0	0	0	0	0	1	1	0.0	0.0	1.0	1.0	1.0	0.0	0.0	255	1	0.0	0.51	1.0	0.0	0.0	0.0	1.0	1.0	Probe	0	1	0	0	0	0	0	0	0	0
899	0	0	0	0	0	0	0	0	0	0	0	0	0	0	0	0	0	0	0	120	2	1.0	1.0	0.0	0.0	0.02	0.06	0.0	255	1	0.0	0.07	0.0	0.0	1.0	1.0	0.0	0.0	DoS	0	1	0	0	0	0	0	0	0	0
900	0	0	0	0	0	0	0	0	0	0	0	0	0	0	0	0	0	0	0	204	1	0.06	0.0	0.88	1.0	0.0	1.0	0.0	255	1	0.0	0.81	0.0	0.0	0.05	0.0	0.71	1.0	Probe	0	1	0	0	0	0	0	0	0	0
901	0	42	42	0	0	0	0	0	0	0	0	0	0	0	0	0	0	0	0	8	14	0.0	0.0	0.0	0.0	1.0	0.0	0.21	255	247	0.97	0.01	0.0	0.0	0.0	0.0	0.0	0.0	normal	0	0	1	0	0	0	0	0	0	0
902	4	0	0	0	0	0	0	0	0	0	0	0	0	0	0	0	0	0	0	63	2	0.0	0.0	1.0	1.0	0.03	0.54	0.0	255	2	0.01	0.14	0.25	0.0	0.0	0.0	0.85	1.0	Probe	0	1	0	0	0	0	0	0	0	0
903	0	147	0	0	0	0	0	0	0	0	0	0	0	0	0	0	0	0	0	1	1	0.0	0.0	0.0	0.0	1.0	0.0	0.0	255	1	0.0	0.66	0.98	0.0	0.0	0.0	0.0	0.0	normal	0	0	1	0	0	0	0	0	0	0
904	0	0	0	0	0	0	0	0	0	0	0	0	0	0	0	0	0	0	0	1	2	0.0	0.0	1.0	1.0	1.0	0.0	1.0	13	255	1.0	0.0	0.08	0.11	0.0	0.0	1.0	0.81	normal	0	1	0	0	0	0	0	0	0	0
905	0	0	0	0	0	0	0	0	0	0	0	0	0	0	0	0	0	0	0	262	18	1.0	1.0	0.0	0.0	0.07	0.06	0.0	255	18	0.07	0.06	0.0	0.0	1.0	1.0	0.0	0.0	DoS	0	1	0	0	0	0	0	0	0	0
906	0	222	5834	0	0	0	0	0	1	0	0	0	0	0	0	0	0	0	0	3	3	0.0	0.0	0.0	0.0	1.0	0.0	0.0	255	255	1.0	0.0	0.0	0.0	0.0	0.0	0.0	0.0	normal	0	1	0	0	0	0	0	0	0	0
907	0	0	0	0	0	0	0	0	0	0	0	0	0	0	0	0	0	0	0	146	16	1.0	1.0	0.0	0.0	0.11	0.05	0.0	255	4	0.02	0.07	0.0	0.0	1.0	1.0	0.0	0.0	DoS	0	1	0	0	0	0	0	0	0	0
908	0	198	1427	0	0	0	0	0	1	0	0	0	0	0	0	0	0	0	0	20	20	0.0	0.0	0.0	0.0	1.0	0.0	0.0	20	255	1.0	0.0	0.05	0.04	0.0	0.0	0.0	0.0	normal	0	1	0	0	0	0	0	0	0	0
909	0	0	0	0	0	0	0	0	0	0	0	0	0	0	0	0	0	0	0	2	1	0.0	0.0	1.0	1.0	0.5	1.0	0.0	255	1	0.0	0.25	0.23	0.0	0.0	0.0	0.24	1.0	Probe	0	1	0	0	0	0	0	0	0	0
910	0	520	0	0	0	0	0	0	0	0	0	0	0	0	0	0	0	0	0	261	261	0.0	0.0	0.0	0.0	1.0	0.0	0.0	255	255	1.0	0.0	1.0	0.0	0.0	0.0	0.0	0.0	DoS	1	0	0	0	0	0	0	0	0	0
911	0	0	0	0	0	0	0	0	0	0	0	0	0	0	0	0	0	0	0	242	1	1.0	1.0	0.0	0.0	0.0	0.07	0.0	255	1	0.0	0.07	0.0	0.0	1.0	1.0	0.0	0.0	DoS	0	1	0	0	0	0	0	0	0	0
912	0	0	0	0	0	0	0	0	0	0	0	0	0	0	0	0	0	0	0	213	21	1.0	1.0	0.0	0.0	0.1	0.05	0.0	255	21	0.08	0.05	0.0	0.0	1.0	1.0	0.0	0.0	DoS	0	1	0	0	0	0	0	0	0	0
913	0	0	0	0	0	0	0	0	0	0	0	0	0	0	0	0	0	0	0	50	11	1.0	1.0	0.0	0.0	0.22	0.08	0.0	255	51	0.2	0.02	0.01	0.0	1.0	1.0	0.0	0.0	DoS	0	1	0	0	0	0	0	0	0	0
914	0	8	0	0	0	0	0	0	0	0	0	0	0	0	0	0	0	0	0	1	52	0.0	0.0	0.0	0.0	1.0	0.0	1.0	2	255	1.0	0.0	1.0	0.25	0.0	0.0	0.0	0.0	Probe	1	0	0	0	0	0	0	0	0	0
915	0	0	0	0	0	0	0	0	0	0	0	0	0	0	0	0	0	0	0	170	11	1.0	1.0	0.0	0.0	0.06	0.06	0.0	255	11	0.04	0.06	0.0	0.0	1.0	1.0	0.0	0.0	DoS	0	1	0	0	0	0	0	0	0	0
916	0	0	0	0	0	0	0	0	0	0	0	0	0	0	0	0	0	0	0	252	23	1.0	1.0	0.0	0.0	0.09	0.06	0.0	255	23	0.09	0.06	0.0	0.0	1.0	1.0	0.0	0.0	DoS	0	1	0	0	0	0	0	0	0	0
917	0	0	0	0	0	0	0	0	0	0	0	0	0	0	0	0	0	0	0	126	15	1.0	1.0	0.0	0.0	0.12	0.06	0.0	93	8	0.09	0.12	0.01	0.0	1.0	1.0	0.0	0.0	DoS	0	1	0	0	0	0	0	0	0	0
918	0	217	1035	0	0	0	0	0	1	0	0	0	0	0	0	0	0	0	0	34	34	0.0	0.0	0.0	0.0	1.0	0.0	0.0	255	255	1.0	0.0	0.0	0.0	0.0	0.0	0.32	0.32	normal	0	1	0	0	0	0	0	0	0	0
919	0	0	0	0	0	0	0	0	0	0	0	0	0	0	0	0	0	0	0	269	18	0.0	0.0	1.0	1.0	0.07	0.06	0.0	255	18	0.07	0.09	0.0	0.0	0.0	0.0	1.0	1.0	DoS	0	1	0	0	0	0	0	0	0	0
920	0	8	0	0	0	0	0	0	0	0	0	0	0	0	0	0	0	0	0	1	26	0.0	0.0	0.0	0.0	1.0	0.0	1.0	1	153	1.0	0.0	1.0	0.5	0.0	0.0	0.0	0.0	Probe	1	0	0	0	0	0	0	0	0	0
921	0	252	2795	0	0	0	0	0	1	0	0	0	0	0	0	0	0	0	0	5	5	0.0	0.0	0.0	0.0	1.0	0.0	0.0	42	255	1.0	0.0	0.02	0.06	0.0	0.0	0.0	0.0	normal	0	1	0	0	0	0	0	0	0	0
922	0	200	940	0	0	0	0	0	1	0	0	0	0	0	0	0	0	0	0	6	6	0.0	0.0	0.0	0.0	1.0	0.0	0.0	198	255	1.0	0.0	0.01	0.01	0.0	0.0	0.0	0.0	normal	0	1	0	0	0	0	0	0	0	0
923	0	0	0	0	0	0	0	0	0	0	0	0	0	0	0	0	0	0	0	61	15	1.0	1.0	0.0	0.0	0.25	0.07	0.0	223	57	0.26	0.02	0.01	0.0	0.99	0.96	0.0	0.0	DoS	0	1	0	0	0	0	0	0	0	0
924	0	243	663	0	0	0	0	0	1	0	0	0	0	0	0	0	0	0	0	13	13	0.0	0.0	0.0	0.0	1.0	0.0	0.0	255	255	1.0	0.0	0.0	0.0	0.0	0.0	0.0	0.0	normal	0	1	0	0	0	0	0	0	0	0
925	0	0	0	0	0	0	0	0	0	0	0	0	0	0	0	0	0	0	0	281	3	1.0	1.0	0.0	0.0	0.01	0.06	0.0	255	3	0.01	0.06	0.0	0.0	1.0	1.0	0.0	0.0	DoS	0	1	0	0	0	0	0	0	0	0
926	0	0	0	0	0	0	0	0	0	0	0	0	0	0	0	0	0	0	0	1	1	0.0	0.0	1.0	1.0	1.0	0.0	0.0	2	92	1.0	0.0	0.5	0.09	0.0	0.0	1.0	1.0	normal	0	1	0	0	0	0	0	0	0	0
927	0	0	0	0	0	0	0	0	0	0	0	0	0	0	0	0	0	0	0	240	1	1.0	1.0	0.0	0.0	0.0	0.06	0.0	255	1	0.0	0.06	0.0	0.0	1.0	1.0	0.0	0.0	DoS	0	1	0	0	0	0	0	0	0	0
928	0	0	0	0	0	0	0	0	0	0	0	0	0	0	0	0	0	0	0	260	8	1.0	1.0	0.0	0.0	0.03	0.06	0.0	255	14	0.05	0.07	0.0	0.0	1.0	1.0	0.0	0.0	DoS	0	1	0	0	0	0	0	0	0	0
929	0	0	0	0	0	0	0	0	0	0	0	0	0	0	0	0	0	0	0	275	3	1.0	1.0	0.0	0.0	0.01	0.07	0.0	255	3	0.01	0.07	0.0	0.0	1.0	1.0	0.0	0.0	DoS	0	1	0	0	0	0	0	0	0	0
930	0	0	0	0	0	0	0	0	0	0	0	0	0	0	0	0	0	0	0	116	12	0.0	0.0	1.0	1.0	0.1	0.08	0.0	255	12	0.05	0.07	0.0	0.0	0.0	0.0	1.0	1.0	DoS	0	1	0	0	0	0	0	0	0	0
931	0	0	0	0	0	0	0	0	0	0	0	0	0	0	0	0	0	0	0	164	7	1.0	1.0	0.0	0.0	0.04	0.07	0.0	255	8	0.03	0.09	0.0	0.0	1.0	1.0	0.0	0.0	DoS	0	1	0	0	0	0	0	0	0	0
932	0	209	2408	0	0	0	0	0	1	0	0	0	0	0	0	0	0	0	0	3	6	0.0	0.0	0.0	0.0	1.0	0.0	0.33	255	255	1.0	0.0	0.0	0.0	0.0	0.0	0.0	0.0	normal	0	1	0	0	0	0	0	0	0	0
933	0	215	11680	0	0	0	0	0	1	0	0	0	0	0	0	0	0	0	0	1	14	1.0	0.07	0.0	0.0	1.0	0.0	0.14	2	255	1.0	0.0	0.5	0.02	0.5	0.0	0.0	0.0	normal	0	1	0	0	0	0	0	0	0	0
934	0	0	0	0	0	0	0	0	0	0	0	0	0	0	0	0	0	0	0	194	3	0.0	0.0	1.0	1.0	0.02	0.07	0.0	255	3	0.01	0.08	0.0	0.0	0.0	0.0	1.0	1.0	DoS	0	1	0	0	0	0	0	0	0	0
935	0	31	0	0	0	0	0	0	0	0	0	0	0	0	0	0	0	0	0	1	2	0.0	0.0	0.0	0.0	1.0	0.0	1.0	2	19	0.5	1.0	0.5	0.11	0.0	0.0	0.0	0.0	normal	0	0	1	0	0	0	0	0	0	0
936	0	338	275	0	0	0	0	0	1	0	0	0	0	0	0	0	0	0	0	13	13	0.0	0.0	0.0	0.0	1.0	0.0	0.0	13	255	1.0	0.0	0.08	0.04	0.0	0.0	0.0	0.0	normal	0	1	0	0	0	0	0	0	0	0
937	0	249	27998	0	0	0	0	0	1	0	0	0	0	0	0	0	0	0	0	1	9	0.0	0.0	0.0	0.0	1.0	0.0	0.33	6	255	1.0	0.0	0.17	0.02	0.0	0.0	0.0	0.0	normal	0	1	0	0	0	0	0	0	0	0
938	0	232	5745	0	0	0	0	0	1	0	0	0	0	0	0	0	0	0	0	8	8	0.0	0.0	0.0	0.0	1.0	0.0	0.0	71	255	1.0	0.0	0.01	0.02	0.0	0.0	0.0	0.0	normal	0	1	0	0	0	0	0	0	0	0
939	0	260	283	0	0	0	0	0	1	0	0	0	0	0	0	0	0	0	0	8	8	0.0	0.0	0.0	0.0	1.0	0.0	0.0	255	251	0.98	0.01	0.0	0.0	0.0	0.0	0.0	0.0	normal	0	1	0	0	0	0	0	0	0	0
940	0	0	0	0	0	0	0	0	0	0	0	0	0	0	0	0	0	0	0	121	16	0.0	0.0	1.0	1.0	0.13	0.07	0.0	255	16	0.06	0.07	0.0	0.0	0.0	0.0	1.0	1.0	DoS	0	1	0	0	0	0	0	0	0	0
941	0	0	0	0	0	0	0	0	0	0	0	0	0	0	0	0	0	0	0	220	11	1.0	1.0	0.0	0.0	0.05	0.05	0.0	24	11	0.46	0.12	0.04	0.0	0.92	1.0	0.0	0.0	DoS	0	1	0	0	0	0	0	0	0	0
942	0	2168	402	0	0	0	0	0	1	0	0	0	0	0	0	0	0	0	0	1	1	0.0	0.0	0.0	0.0	1.0	0.0	0.0	255	16	0.06	0.02	0.0	0.0	0.93	0.0	0.0	0.0	normal	0	1	0	0	0	0	0	0	0	0
943	0	373	0	0	0	0	0	0	1	0	0	0	0	0	0	0	0	0	0	8	11	0.0	0.0	0.0	0.0	1.0	0.0	0.27	42	75	0.33	0.1	0.33	0.03	0.0	0.0	0.0	0.0	normal	0	1	0	0	0	0	0	0	0	0
944	0	347	1417	0	0	0	0	0	1	0	0	0	0	0	0	0	0	0	0	23	23	0.0	0.0	0.0	0.0	1.0	0.0	0.0	255	255	1.0	0.0	0.0	0.0	0.0	0.0	0.0	0.0	normal	0	1	0	0	0	0	0	0	0	0
945	0	354	1875	0	0	0	0	0	1	0	0	0	0	0	0	0	0	0	0	3	9	0.0	0.0	0.0	0.0	1.0	0.0	0.33	247	255	1.0	0.0	0.0	0.01	0.0	0.0	0.0	0.0	normal	0	1	0	0	0	0	0	0	0	0
946	0	0	0	0	0	0	0	0	0	0	0	0	0	0	0	0	0	0	0	29	2	1.0	1.0	0.0	0.0	0.07	0.14	0.0	255	62	0.24	0.02	0.01	0.0	1.0	1.0	0.0	0.0	DoS	0	1	0	0	0	0	0	0	0	0
947	0	0	0	0	0	0	0	0	0	0	0	0	0	0	0	0	0	0	0	229	11	0.0	0.0	1.0	1.0	0.05	0.06	0.0	255	11	0.04	0.07	0.0	0.0	0.0	0.0	1.0	1.0	DoS	0	1	0	0	0	0	0	0	0	0
948	0	0	0	0	0	0	0	0	0	0	0	0	0	0	0	0	0	0	0	118	16	0.0	0.0	1.0	1.0	0.14	0.07	0.0	255	16	0.06	0.06	0.0	0.0	0.0	0.0	1.0	1.0	DoS	0	1	0	0	0	0	0	0	0	1
949	0	0	0	0	0	0	0	0	0	0	0	0	0	0	0	0	0	0	0	240	9	1.0	1.0	0.0	0.0	0.04	0.06	0.0	255	9	0.04	0.06	0.0	0.0	1.0	1.0	0.0	0.0	DoS	0	1	0	0	0	0	0	0	0	0
950	0	305	2698	0	0	0	0	0	1	0	0	0	0	0	0	1	0	0	0	3	4	0.0	0.0	0.0	0.25	1.0	0.0	0.5	255	251	0.98	0.01	0.0	0.0	0.0	0.0	0.0	0.0	normal	0	1	0	0	0	0	0	0	0	0
951	0	0	0	0	0	0	0	0	0	0	0	0	0	0	0	0	0	0	0	18	18	1.0	1.0	0.0	0.0	1.0	0.0	0.0	78	24	0.23	0.05	0.01	0.08	1.0	0.75	0.0	0.0	DoS	0	1	0	0	0	0	0	0	0	0
952	0	105	147	0	0	0	0	0	0	0	0	0	0	0	0	0	0	0	0	8	2	0.0	0.0	0.0	0.0	0.25	0.25	0.0	255	242	0.95	0.01	0.01	0.0	0.0	0.0	0.0	0.0	normal	0	0	1	0	0	0	0	0	0	0
953	0	221	602	0	0	0	0	0	1	0	0	0	0	0	0	0	0	0	0	51	57	0.0	0.0	0.0	0.0	1.0	0.0	0.04	255	255	1.0	0.0	0.0	0.0	0.0	0.0	0.0	0.0	normal	0	1	0	0	0	0	0	0	0	0
954	0	887	436	0	0	0	0	0	1	0	0	0	0	0	0	0	0	0	0	1	2	0.0	0.0	0.0	0.0	1.0	0.0	1.0	255	109	0.43	0.04	0.0	0.0	0.14	0.0	0.02	0.0	normal	0	1	0	0	0	0	0	0	0	0
955	0	695	328	0	0	0	0	0	1	0	0	0	1	0	0	0	0	0	0	1	1	0.0	0.0	0.0	0.0	1.0	0.0	0.0	255	130	0.51	0.02	0.0	0.0	0.0	0.01	0.0	0.0	normal	0	1	0	0	0	0	0	0	0	0
956	0	520	0	0	0	0	0	0	0	0	0	0	0	0	0	0	0	0	0	434	434	0.0	0.0	0.0	0.0	1.0	0.0	0.0	30	30	1.0	0.0	1.0	0.0	0.0	0.0	0.0	0.0	DoS	1	0	0	0	0	0	0	0	0	0
957	0	495	0	0	0	0	0	0	1	0	0	0	5	0	0	0	0	0	0	1	1	0.0	0.0	0.0	0.0	1.0	0.0	0.0	1	30	1.0	0.0	1.0	0.1	0.0	0.0	0.0	0.0	normal	0	1	0	0	0	0	0	0	0	0
958	0	0	0	0	0	0	0	0	0	0	0	0	0	0	0	0	0	0	0	144	15	0.0	0.0	1.0	1.0	0.1	0.06	0.0	255	15	0.06	0.06	0.0	0.0	0.0	0.0	1.0	1.0	DoS	0	1	0	0	0	0	0	0	0	0
959	0	0	0	0	0	0	0	0	0	0	0	0	0	0	0	0	0	0	0	258	9	1.0	1.0	0.0	0.0	0.03	0.05	0.0	118	9	0.08	0.08	0.01	0.0	0.98	1.0	0.0	0.0	DoS	0	1	0	0	0	0	0	0	0	0
960	0	2760	370	0	0	0	0	0	1	0	0	0	0	0	0	0	0	0	0	1	1	0.0	0.0	0.0	0.0	1.0	0.0	0.0	1	154	1.0	0.0	1.0	0.01	0.0	0.01	0.0	0.0	normal	0	1	0	0	0	0	0	0	0	0
961	0	45	83	0	0	0	0	0	0	0	0	0	0	0	0	0	0	0	0	154	154	0.0	0.0	0.0	0.0	1.0	0.0	0.0	255	249	0.98	0.01	0.01	0.0	0.0	0.0	0.0	0.0	normal	0	0	1	0	0	0	0	0	0	0
962	1	756	332	0	0	0	0	0	1	0	0	0	0	0	0	0	0	0	0	1	1	0.0	0.0	0.0	0.0	1.0	0.0	0.0	75	53	0.71	0.07	0.01	0.0	0.0	0.0	0.0	0.0	normal	0	1	0	0	0	0	0	0	0	0
963	0	0	0	0	0	0	0	0	0	0	0	0	0	0	0	0	0	0	0	511	1	0.17	1.0	0.82	0.0	0.0	1.0	0.0	255	1	0.0	1.0	0.0	0.0	0.2	1.0	0.8	0.0	Probe	0	1	0	0	0	0	0	0	0	0
964	0	218	6776	0	0	0	0	0	1	0	0	0	0	0	0	0	0	0	0	11	12	0.0	0.0	0.0	0.0	1.0	0.0	0.17	27	255	1.0	0.0	0.04	0.03	0.0	0.0	0.0	0.0	normal	0	1	0	0	0	0	0	0	0	0
965	0	0	0	0	0	0	0	0	0	0	0	0	0	0	0	0	0	0	0	111	5	0.0	0.0	1.0	1.0	0.05	0.06	0.0	255	5	0.02	0.08	0.0	0.0	0.0	0.0	1.0	1.0	DoS	0	1	0	0	0	0	0	0	0	0
966	0	0	0	0	0	0	0	0	0	0	0	0	0	0	0	0	0	0	0	228	22	1.0	1.0	0.0	0.0	0.1	0.05	0.0	255	22	0.09	0.06	0.0	0.0	1.0	1.0	0.0	0.0	DoS	0	1	0	0	0	0	0	0	0	0
967	0	0	0	0	0	0	0	0	0	0	0	0	0	0	0	0	0	0	0	282	16	1.0	1.0	0.0	0.0	0.06	0.06	0.0	255	15	0.06	0.08	0.0	0.0	1.0	1.0	0.0	0.0	DoS	0	1	0	0	0	0	0	0	0	0
968	0	7196	0	0	0	0	0	0	1	0	0	0	0	0	0	0	0	0	0	9	9	0.0	0.0	0.0	0.0	1.0	0.0	0.0	111	55	0.33	0.05	0.33	0.04	0.0	0.0	0.0	0.0	normal	0	1	0	0	0	0	0	0	0	0
969	0	46	134	0	0	0	0	0	0	0	0	0	0	0	0	0	0	0	0	307	306	0.0	0.0	0.0	0.0	1.0	0.01	0.0	255	225	0.88	0.01	0.0	0.0	0.0	0.0	0.0	0.0	normal	0	0	1	0	0	0	0	0	0	0
970	0	12	0	0	0	0	0	0	1	0	0	0	0	0	0	0	0	0	0	1	1	0.0	0.0	0.0	0.0	1.0	0.0	0.0	79	24	0.3	0.05	0.3	0.0	0.0	0.0	0.0	0.0	normal	0	1	0	0	0	0	0	0	0	0
971	0	45	130	0	0	0	0	0	0	0	0	0	0	0	0	0	0	0	0	43	121	0.0	0.0	0.0	0.0	1.0	0.0	0.02	233	171	0.73	0.02	0.0	0.0	0.0	0.0	0.0	0.0	normal	0	0	1	0	0	0	0	0	0	0
972	0	43	71	0	0	0	0	0	0	0	0	0	0	0	0	0	0	0	0	202	202	0.0	0.0	0.0	0.0	1.0	0.0	0.0	255	255	1.0	0.0	0.01	0.0	0.0	0.0	0.0	0.0	normal	0	0	1	0	0	0	0	0	0	0
973	0	520	0	0	0	0	0	0	0	0	0	0	0	0	0	0	0	0	0	282	282	0.0	0.0	0.0	0.0	1.0	0.0	0.0	255	255	1.0	0.0	1.0	0.0	0.0	0.0	0.0	0.0	DoS	1	0	0	0	0	0	0	0	0	0
974	0	206	12642	0	0	0	0	0	1	0	0	0	0	0	0	0	0	0	0	4	4	0.0	0.0	0.0	0.0	1.0	0.0	0.0	10	255	1.0	0.0	0.1	0.09	0.0	0.0	0.0	0.0	normal	0	1	0	0	0	0	0	0	0	0
975	0	1032	0	0	0	0	0	0	0	0	0	0	0	0	0	0	0	0	0	250	250	0.0	0.0	0.0	0.0	1.0	0.0	0.0	255	250	0.98	0.01	0.98	0.0	0.0	0.0	0.0	0.0	DoS	1	0	0	0	0	0	0	0	0	0
976	9908	2634	8611	0	0	0	0	0	1	0	0	0	0	0	0	0	0	0	0	1	1	0.0	0.0	1.0	1.0	1.0	0.0	0.0	11	4	0.36	0.18	0.09	0.0	0.0	0.0	0.36	1.0	normal	0	1	0	1	0	0	0	0	0	0
977	357	334	10686	0	0	0	0	0	0	0	0	0	0	0	0	0	0	0	0	1	1	0.0	0.0	0.0	0.0	1.0	0.0	0.0	255	65	0.25	0.02	0.0	0.0	0.8	0.92	0.0	0.0	normal	0	1	0	0	0	0	0	0	0	0
978	0	4539	0	0	0	0	0	0	1	0	0	0	0	0	0	0	0	0	0	20	20	0.0	0.0	0.0	0.0	1.0	0.0	0.0	141	49	0.28	0.03	0.28	0.04	0.0	0.0	0.0	0.0	normal	0	1	0	0	0	0	0	0	0	0
979	0	320	520	0	0	0	0	0	1	0	0	0	0	0	0	0	0	0	0	23	43	0.0	0.0	0.0	0.0	1.0	0.0	0.12	255	255	1.0	0.0	0.0	0.0	0.0	0.0	0.0	0.0	normal	0	1	0	0	0	0	0	0	0	0
980	0	30	0	0	0	0	0	0	0	0	0	0	0	0	0	0	0	0	0	2	1	0.0	0.0	0.0	0.0	0.5	1.0	0.0	255	6	0.02	0.01	0.11	0.0	0.0	0.0	0.0	0.0	normal	1	0	0	0	0	0	0	0	0	0
981	0	0	0	0	0	0	0	0	0	0	0	0	0	0	0	0	0	0	0	1	1	0.0	0.0	1.0	1.0	1.0	0.0	0.0	214	155	0.72	0.01	0.0	0.0	0.0	0.0	0.72	1.0	normal	0	1	0	0	0	0	0	0	0	0
982	0	281	759	0	0	0	0	0	1	0	0	0	0	0	0	0	0	0	0	3	5	0.0	0.0	0.0	0.0	1.0	0.0	0.4	113	255	1.0	0.0	0.01	0.02	0.01	0.01	0.0	0.0	normal	0	1	0	0	0	0	0	0	0	0
983	0	345	3938	0	0	0	0	0	1	0	0	0	0	0	0	0	0	0	0	10	16	0.0	0.0	0.0	0.0	1.0	0.0	0.25	255	255	1.0	0.0	0.0	0.0	0.0	0.0	0.0	0.0	normal	0	1	0	0	0	0	0	0	0	0
984	0	0	0	0	0	0	0	0	0	0	0	0	0	0	0	0	0	0	0	75	6	1.0	1.0	0.0	0.0	0.08	0.07	0.0	255	15	0.06	0.06	0.0	0.0	1.0	1.0	0.0	0.0	DoS	0	1	0	0	0	0	0	0	0	0
985	0	223	408	0	0	0	0	0	1	0	0	0	0	0	0	0	0	0	0	6	26	0.0	0.0	0.0	0.0	1.0	0.0	0.08	64	255	1.0	0.0	0.02	0.03	0.0	0.0	0.0	0.0	normal	0	1	0	0	0	0	0	0	0	0
986	0	0	0	0	0	0	0	0	0	0	0	0	0	0	0	0	0	0	0	262	7	1.0	1.0	0.0	0.0	0.03	0.06	0.0	255	7	0.03	0.09	0.0	0.0	1.0	1.0	0.0	0.0	DoS	0	1	0	0	0	0	0	0	0	0
987	0	0	0	0	0	0	0	0	0	0	0	0	0	0	0	0	0	0	0	1	1	0.0	0.0	1.0	1.0	1.0	0.0	0.0	53	229	1.0	0.0	0.02	0.06	0.0	0.0	0.08	0.55	normal	0	1	0	0	0	0	0	0	0	0
988	0	8	0	0	0	0	0	0	0	0	0	0	0	0	0	0	0	0	0	1	34	0.0	0.0	0.0	0.0	1.0	0.0	1.0	1	139	1.0	0.0	1.0	0.5	0.0	0.0	0.0	0.0	Probe	1	0	0	0	0	0	0	0	0	0
989	0	0	0	0	0	0	0	0	0	0	0	0	0	0	0	0	0	0	0	206	18	1.0	1.0	0.0	0.0	0.09	0.07	0.0	255	20	0.08	0.07	0.0	0.0	1.0	1.0	0.0	0.0	DoS	0	1	0	0	0	0	0	0	0	0
990	0	204	260	0	0	0	0	0	1	0	0	0	0	0	0	0	0	0	0	17	19	0.0	0.0	0.0	0.0	1.0	0.0	0.16	35	255	1.0	0.0	0.03	0.06	0.0	0.0	0.03	0.06	normal	0	1	0	0	0	0	0	0	0	0
991	0	0	0	0	0	0	0	0	0	0	0	0	0	0	0	0	0	0	0	270	7	1.0	1.0	0.0	0.0	0.03	0.06	0.0	255	7	0.03	0.08	0.0	0.0	1.0	1.0	0.0	0.0	DoS	0	1	0	0	0	0	0	0	0	0
992	1051	1	0	0	0	0	0	0	0	0	0	0	0	0	0	0	0	0	0	2	2	0.0	0.0	1.0	1.0	1.0	0.0	0.0	255	2	0.01	0.73	1.0	0.0	0.0	0.0	1.0	1.0	Probe	0	1	0	0	0	0	0	0	0	0
993	0	0	0	0	0	0	0	0	0	0	0	0	0	0	0	0	0	0	0	239	6	1.0	1.0	0.0	0.0	0.03	0.06	0.0	255	6	0.02	0.05	0.0	0.0	1.0	1.0	0.0	0.0	DoS	0	1	0	0	0	0	0	0	0	0
994	0	0	0	0	0	0	0	0	0	0	0	0	0	0	0	0	0	0	0	229	7	1.0	1.0	0.0	0.0	0.03	0.07	0.0	255	7	0.03	0.07	0.0	0.0	1.0	1.0	0.0	0.0	DoS	0	1	0	0	0	0	0	0	0	0
995	799	676	23920	0	0	0	0	0	1	2	0	0	0	0	0	1	0	0	0	3	2	0.0	0.0	0.67	1.0	0.67	0.67	0.0	255	16	0.06	0.06	0.01	0.0	0.67	0.06	0.01	0.12	normal	0	1	0	0	0	0	0	0	0	0
996	0	209	3556	0	0	0	0	0	1	0	0	0	0	0	0	0	0	0	0	2	2	0.0	0.0	0.0	0.0	1.0	0.0	0.0	26	255	1.0	0.0	0.04	0.04	0.0	0.0	0.0	0.0	normal	0	1	0	0	0	0	0	0	0	0
997	0	0	0	0	0	0	0	0	0	0	0	0	0	0	0	0	0	0	0	113	7	1.0	1.0	0.0	0.0	0.06	0.08	0.0	255	7	0.03	0.07	0.0	0.0	1.0	1.0	0.0	0.0	DoS	0	1	0	0	0	0	0	0	0	0
998	0	0	0	0	0	0	0	0	0	0	0	0	0	0	0	0	0	0	0	279	16	1.0	1.0	0.0	0.0	0.06	0.05	0.0	255	5	0.02	0.07	0.0	0.0	1.0	1.0	0.0	0.0	DoS	0	1	0	0	0	0	0	0	0	0
999	0	229	934	0	0	0	0	0	1	0	0	0	0	0	0	0	0	0	0	3	3	0.0	0.0	0.0	0.0	1.0	0.0	0.0	5	255	1.0	0.0	0.2	0.05	0.0	0.01	0.0	0.0	normal	0	1	0	0	0	0	0	0	0	0
1000	0	0	0	0	0	0	0	0	0	0	0	0	0	0	0	0	0	0	0	233	13	1.0	1.0	0.0	0.0	0.06	0.07	0.0	255	13	0.05	0.08	0.0	0.0	1.0	1.0	0.0	0.0	DoS	0	1	0	0	0	0	0	0	0	0
1001	0	516	4	0	0	0	0	0	0	0	0	0	0	0	0	0	0	0	0	148	148	0.0	0.0	0.0	0.0	1.0	0.0	0.0	148	148	1.0	0.0	1.0	0.0	0.0	0.0	0.0	0.0	normal	0	0	1	0	0	0	0	0	0	0
1002	0	344	1247	0	0	0	0	0	1	0	0	0	0	0	0	0	0	0	0	9	9	0.0	0.0	0.0	0.0	1.0	0.0	0.0	209	255	1.0	0.0	0.0	0.02	0.0	0.0	0.0	0.0	normal	0	1	0	0	0	0	0	0	0	0
1003	0	0	0	0	0	0	0	0	0	0	0	0	0	0	0	0	0	0	0	207	7	1.0	1.0	0.0	0.0	0.03	0.06	0.0	255	19	0.07	0.06	0.0	0.0	1.0	1.0	0.0	0.0	DoS	0	1	0	0	0	0	0	0	0	0
1004	0	0	0	0	0	0	0	0	0	0	0	0	0	0	0	0	0	0	0	112	5	0.0	0.0	1.0	1.0	0.04	0.08	0.0	137	5	0.04	0.08	0.01	0.0	0.0	0.0	1.0	1.0	DoS	0	1	0	0	0	0	0	0	0	0
1005	0	277	1224	0	0	0	0	0	1	0	0	0	0	0	0	0	0	0	0	1	1	0.0	0.0	0.0	0.0	1.0	0.0	0.0	1	255	1.0	0.0	1.0	0.04	0.0	0.01	0.0	0.0	normal	0	1	0	0	0	0	0	0	0	0
1006	0	325	3941	0	0	0	0	0	1	0	0	0	0	0	0	0	0	0	0	4	4	0.25	0.25	0.0	0.0	1.0	0.0	0.0	255	255	1.0	0.0	0.0	0.0	0.0	0.0	0.0	0.0	normal	0	1	0	0	0	0	0	0	0	0
1007	0	0	0	0	0	0	0	0	0	0	0	0	0	0	0	0	0	0	0	210	12	1.0	1.0	0.0	0.0	0.06	0.06	0.0	255	13	0.05	0.07	0.0	0.0	1.0	1.0	0.0	0.0	DoS	0	1	0	0	0	0	0	0	0	0
1008	1	1277	328	0	0	0	0	0	1	0	0	0	0	0	0	0	0	0	0	1	2	0.0	0.0	0.0	0.0	1.0	0.0	1.0	54	168	0.59	0.09	0.02	0.01	0.0	0.0	0.0	0.0	normal	0	1	0	0	0	0	0	0	0	0
1009	0	0	0	0	0	0	0	0	0	0	0	0	0	0	0	0	0	0	0	255	16	1.0	1.0	0.0	0.0	0.06	0.07	0.0	255	17	0.07	0.07	0.0	0.0	1.0	1.0	0.0	0.0	DoS	0	1	0	0	0	0	0	0	0	0
1010	0	0	0	0	0	0	0	0	0	0	0	0	0	0	0	0	0	0	0	102	2	1.0	1.0	0.0	0.0	0.02	0.05	0.0	255	2	0.01	0.05	0.0	0.0	1.0	1.0	0.0	0.0	DoS	0	1	0	0	0	0	0	1	0	0
1011	0	219	183	0	0	0	0	0	1	0	0	0	0	0	0	0	0	0	0	8	8	0.0	0.0	0.0	0.0	1.0	0.0	0.0	68	255	1.0	0.0	0.01	0.03	0.0	0.0	0.0	0.0	normal	0	1	0	0	0	0	0	0	0	0
1012	0	0	0	0	0	0	0	0	0	0	0	0	0	0	0	0	0	0	0	4	1	1.0	1.0	0.0	0.0	0.25	0.75	0.0	255	1	0.0	0.09	0.0	0.0	1.0	1.0	0.0	0.0	DoS	0	1	0	0	0	0	0	0	0	0
1013	0	0	0	0	0	0	0	0	0	0	0	0	0	0	0	0	0	0	0	175	3	1.0	1.0	0.0	0.0	0.02	0.06	0.0	21	3	0.14	0.24	0.05	0.0	0.33	1.0	0.05	0.0	DoS	0	1	0	0	0	0	0	0	0	0
1014	0	41	71	0	0	0	0	0	0	0	0	0	0	0	0	0	0	0	0	121	121	0.0	0.0	0.0	0.0	1.0	0.0	0.0	255	199	0.78	0.01	0.01	0.0	0.0	0.0	0.0	0.0	normal	0	0	1	0	0	0	0	0	0	0
1015	0	0	0	0	0	0	0	0	0	0	0	0	0	0	0	0	0	0	0	118	13	1.0	1.0	0.0	0.0	0.11	0.06	0.0	255	8	0.03	0.08	0.0	0.0	1.0	1.0	0.0	0.0	DoS	0	1	0	0	0	0	0	0	0	0
1016	0	0	0	0	0	0	0	0	0	0	0	0	0	0	0	0	0	0	0	1	1	0.0	0.0	1.0	1.0	1.0	0.0	0.0	255	1	0.0	0.89	0.88	0.0	0.0	0.0	0.88	1.0	Probe	0	1	0	0	0	0	0	0	0	0
1017	0	326	420	0	0	0	0	0	1	0	0	0	0	0	0	0	0	0	0	3	10	0.0	0.0	0.0	0.0	1.0	0.0	0.3	255	255	1.0	0.0	0.0	0.0	0.0	0.0	0.0	0.0	normal	0	1	0	0	0	0	0	0	0	0
1018	0	0	0	0	0	0	0	0	0	0	0	0	0	0	0	0	0	0	0	206	4	1.0	1.0	0.0	0.0	0.02	0.07	0.0	255	4	0.02	0.07	0.0	0.0	1.0	1.0	0.0	0.0	DoS	0	1	0	0	0	0	0	1	0	0
1019	0	1032	0	0	0	0	0	0	0	0	0	0	0	0	0	0	0	0	0	134	134	0.0	0.0	0.0	0.0	1.0	0.0	0.0	255	134	0.53	0.01	0.53	0.0	0.0	0.0	0.0	0.0	DoS	1	0	0	0	0	0	0	0	0	0
1020	0	0	0	0	0	0	0	0	0	0	0	0	0	0	0	0	0	0	0	432	1	0.05	0.0	0.93	1.0	0.0	1.0	0.0	255	1	0.0	1.0	0.0	0.0	0.08	0.0	0.92	1.0	Probe	0	1	0	0	0	0	0	0	0	0
1021	0	334	0	0	0	0	0	0	1	0	0	0	0	0	0	0	0	0	0	1	1	0.0	0.0	0.0	0.0	1.0	0.0	0.0	1	54	1.0	0.0	1.0	0.13	0.0	0.02	0.0	0.0	R2L	0	1	0	0	0	0	0	0	0	0
1022	0	8	0	0	0	0	0	0	0	0	0	0	0	0	0	0	0	0	0	1	36	0.0	0.0	0.0	0.0	1.0	0.0	1.0	1	73	1.0	0.0	1.0	0.51	0.0	0.0	0.0	0.0	Probe	1	0	0	0	0	0	0	0	0	0
1023	1	0	0	0	0	0	0	0	0	0	0	0	0	0	0	0	0	0	0	72	3	0.79	0.67	0.21	0.33	0.04	0.38	0.0	255	3	0.01	0.11	0.28	0.0	0.22	0.67	0.06	0.33	Probe	0	1	0	0	0	0	0	0	0	0
1024	0	0	0	0	0	0	0	0	0	0	0	0	0	0	0	0	0	0	0	144	9	1.0	1.0	0.0	0.0	0.06	0.06	0.0	255	9	0.04	0.05	0.0	0.0	1.0	1.0	0.0	0.0	DoS	0	1	0	0	0	0	0	0	0	0
1025	0	229	301	0	0	0	0	0	1	0	0	0	0	0	0	0	0	0	0	4	4	0.25	0.25	0.0	0.0	1.0	0.0	0.0	255	255	1.0	0.0	0.0	0.0	0.0	0.0	0.0	0.0	normal	0	1	0	0	0	0	0	0	0	0
1026	0	205	6622	0	0	0	0	0	1	0	0	0	0	0	0	0	0	0	0	9	10	0.0	0.0	0.0	0.0	1.0	0.0	0.2	81	255	1.0	0.0	0.01	0.01	0.0	0.0	0.0	0.0	normal	0	1	0	0	0	0	0	0	0	0
1027	0	0	0	0	0	0	0	0	0	0	0	0	0	0	0	0	0	0	0	253	18	1.0	1.0	0.0	0.0	0.07	0.06	0.0	255	4	0.02	0.08	0.0	0.0	1.0	1.0	0.0	0.0	DoS	0	1	0	0	0	0	0	0	0	0
1028	0	319	583	0	0	0	0	0	1	0	0	0	0	0	0	0	0	0	0	9	23	0.0	0.0	0.0	0.0	1.0	0.0	0.09	28	255	1.0	0.0	0.04	0.03	0.0	0.0	0.0	0.0	normal	0	1	0	0	0	0	0	0	0	0
1029	0	0	0	0	0	0	0	0	0	0	0	0	0	0	0	0	0	0	0	247	16	1.0	1.0	0.0	0.0	0.06	0.06	0.0	255	16	0.06	0.07	0.0	0.0	1.0	1.0	0.0	0.0	DoS	0	1	0	0	0	0	0	0	0	0
1030	0	304	1380	0	0	0	0	0	1	0	0	0	0	0	0	0	0	0	0	1	18	0.0	0.0	0.0	0.0	1.0	0.0	0.17	194	190	0.98	0.01	0.01	0.0	0.0	0.0	0.0	0.0	normal	0	1	0	0	0	0	0	0	0	0
1031	0	9	317	0	0	0	0	0	0	0	0	0	0	0	0	0	0	0	0	1	1	0.0	0.0	0.0	0.0	1.0	0.0	0.0	41	8	0.02	0.07	0.02	0.38	0.0	0.0	0.0	0.0	normal	0	1	0	0	0	0	0	0	0	0
1032	0	0	0	0	0	0	0	0	0	0	0	0	0	0	0	0	0	0	0	282	17	1.0	1.0	0.0	0.0	0.06	0.06	0.0	255	17	0.07	0.06	0.0	0.0	1.0	1.0	0.0	0.0	DoS	0	1	0	0	0	1	0	0	0	0
1033	0	356	1137	0	0	0	0	0	1	0	0	0	0	0	0	0	0	0	0	6	7	0.0	0.0	0.0	0.0	1.0	0.0	0.29	165	255	1.0	0.0	0.01	0.03	0.0	0.0	0.01	0.0	normal	0	1	0	0	0	0	0	0	0	0
1034	0	0	0	0	0	0	0	0	0	0	0	0	0	0	0	0	0	0	0	89	17	1.0	1.0	0.0	0.0	0.19	0.06	0.0	255	2	0.01	0.08	0.0	0.0	1.0	1.0	0.0	0.0	DoS	0	1	0	0	0	0	0	0	0	0
1035	0	44	73	0	0	0	0	0	0	0	0	0	0	0	0	0	0	0	0	212	212	0.0	0.0	0.0	0.0	1.0	0.0	0.0	255	255	1.0	0.0	0.01	0.0	0.0	0.0	0.0	0.0	normal	0	0	1	0	0	0	0	0	0	0
1036	0	0	0	0	0	0	0	0	0	0	0	0	0	0	0	0	0	0	0	144	14	0.0	0.0	1.0	1.0	0.1	0.06	0.0	255	29	0.11	0.05	0.0	0.0	0.0	0.0	1.0	1.0	DoS	0	1	0	0	0	0	0	0	0	0
1037	0	299	12471	0	0	0	0	0	1	0	0	0	0	0	0	0	0	0	0	15	15	0.0	0.0	0.0	0.0	1.0	0.0	0.0	255	255	1.0	0.0	0.01	0.0	0.0	0.0	0.0	0.0	normal	0	1	0	0	0	0	0	0	0	0
1038	35682	381709090	0	0	0	0	0	0	0	0	0	0	0	0	0	0	0	0	0	1	1	0.0	0.0	1.0	1.0	1.0	0.0	0.0	78	2	0.03	0.12	0.08	0.0	0.0	0.0	0.08	0.5	Probe	0	1	0	0	0	0	0	0	0	0
1039	0	6	123	0	0	0	0	0	1	0	0	0	0	0	0	0	0	0	0	8	1	0.0	0.0	0.38	0.0	0.12	1.0	0.0	115	166	0.51	0.1	0.01	0.01	0.0	0.01	0.03	0.0	Probe	0	1	0	0	0	0	0	0	0	0
1040	4	0	15	0	0	0	0	0	0	0	0	0	0	0	0	0	0	0	0	1	1	0.0	0.0	1.0	1.0	1.0	0.0	0.0	130	1	0.01	0.05	0.01	0.0	0.0	0.0	0.01	1.0	normal	0	1	0	0	0	0	0	0	0	0
1041	0	0	0	0	0	0	0	0	0	0	0	0	0	0	0	0	0	0	0	258	3	0.0	0.0	1.0	1.0	0.01	0.07	0.0	255	3	0.01	0.07	0.0	0.0	0.0	0.0	1.0	1.0	DoS	0	1	0	0	0	0	0	0	0	0
1042	0	0	0	0	0	0	0	0	0	0	0	0	0	0	0	0	0	0	0	101	18	1.0	1.0	0.0	0.0	0.18	0.06	0.0	255	20	0.08	0.05	0.0	0.0	1.0	1.0	0.0	0.0	DoS	0	1	0	0	0	0	0	0	0	0
1043	0	366	4084	0	0	0	0	0	1	0	0	0	0	0	0	0	0	0	0	7	7	0.0	0.0	0.0	0.0	1.0	0.0	0.0	255	255	1.0	0.0	0.0	0.0	0.0	0.0	0.0	0.0	normal	0	1	0	0	0	0	0	0	0	0
1044	0	0	0	0	0	0	0	0	0	0	0	0	0	0	0	0	0	0	0	1	1	0.0	0.0	1.0	1.0	1.0	0.0	0.0	18	4	0.22	0.28	0.06	0.0	0.06	0.0	0.22	1.0	normal	0	1	0	0	0	0	0	0	0	0
1045	0	0	0	0	0	0	0	0	0	0	0	0	0	0	0	0	0	0	0	284	19	1.0	1.0	0.0	0.0	0.07	0.06	0.0	255	19	0.07	0.07	0.0	0.0	1.0	1.0	0.0	0.0	DoS	0	1	0	0	0	0	0	0	0	0
1046	3	2194619	0	0	0	0	0	0	1	0	0	0	0	0	0	0	0	0	0	2	2	0.0	0.0	0.0	0.0	1.0	0.0	0.0	23	72	0.3	0.09	0.3	0.03	0.0	0.0	0.0	0.0	normal	0	1	0	0	0	0	0	0	0	0
1047	15435	145	105	0	0	0	0	0	0	0	0	0	0	0	0	0	0	0	0	4	2	0.0	0.0	0.0	0.0	0.5	0.5	0.0	255	2	0.01	0.84	1.0	0.0	0.0	0.0	0.0	0.0	normal	0	0	1	0	0	0	0	0	0	0
1048	2414	146	105	0	0	0	0	0	0	0	0	0	0	0	0	0	0	0	0	3	1	0.0	0.0	0.0	0.0	0.33	0.67	0.0	255	1	0.0	0.85	1.0	0.0	0.0	0.0	0.0	0.0	normal	0	0	1	0	0	0	0	0	0	0
1049	0	0	0	0	0	0	0	0	0	0	0	0	0	0	0	0	0	0	0	104	18	0.0	0.0	1.0	1.0	0.17	0.08	0.0	255	18	0.07	0.07	0.0	0.0	0.0	0.0	1.0	1.0	DoS	0	1	0	0	0	0	0	0	0	0
1050	0	45	45	0	0	0	0	0	0	0	0	0	0	0	0	0	0	0	0	80	160	0.0	0.0	0.0	0.0	0.99	0.03	0.01	255	249	0.98	0.01	0.0	0.0	0.0	0.0	0.0	0.0	normal	0	0	1	0	0	0	0	0	0	0
1051	0	0	0	0	0	0	0	0	0	0	0	0	0	0	0	0	0	0	0	67	17	1.0	1.0	0.0	0.0	0.25	0.06	0.0	255	37	0.15	0.06	0.0	0.0	1.0	1.0	0.0	0.0	DoS	0	1	0	0	0	0	0	0	0	0
1052	0	0	0	0	0	0	0	0	0	0	0	0	0	0	0	0	0	0	0	291	16	1.0	1.0	0.0	0.0	0.05	0.06	0.0	255	14	0.05	0.08	0.0	0.0	1.0	1.0	0.0	0.0	DoS	0	1	0	0	0	0	0	0	0	0
1053	0	236	357	0	0	0	0	0	1	0	0	0	0	0	0	0	0	0	0	18	18	0.0	0.0	0.0	0.0	1.0	0.0	0.0	58	255	1.0	0.0	0.02	0.04	0.0	0.0	0.0	0.0	normal	0	1	0	0	0	0	0	0	0	0
1054	0	0	0	0	0	0	0	0	0	0	0	0	0	0	0	0	0	0	0	114	15	1.0	1.0	0.0	0.0	0.13	0.05	0.0	255	3	0.01	0.07	0.0	0.0	1.0	1.0	0.0	0.0	DoS	0	1	0	0	0	0	0	0	0	0
1055	0	0	0	0	0	0	0	0	0	0	0	0	0	0	0	0	0	0	0	116	2	1.0	1.0	0.0	0.0	0.02	0.06	0.0	255	4	0.02	0.06	0.0	0.0	1.0	1.0	0.0	0.0	DoS	0	1	0	0	0	0	0	0	0	0
1056	0	258	11380	0	0	0	0	0	1	0	0	0	0	0	0	0	0	0	0	6	6	0.0	0.0	0.0	0.0	1.0	0.0	0.0	255	251	0.98	0.01	0.0	0.0	0.0	0.0	0.0	0.0	normal	0	1	0	0	0	0	0	0	0	0
1057	10	0	0	0	0	0	0	0	0	0	0	0	0	0	0	0	0	0	0	1	1	0.0	0.0	1.0	1.0	1.0	0.0	0.0	255	1	0.0	0.48	0.47	0.0	0.0	0.0	0.47	1.0	Probe	0	1	0	0	0	0	0	0	0	0
1058	0	188	13450	0	0	0	0	0	1	0	0	0	0	0	0	0	0	0	0	1	1	0.0	0.0	0.0	0.0	1.0	0.0	0.0	40	255	1.0	0.0	0.03	0.02	0.0	0.0	0.0	0.0	normal	0	1	0	0	0	0	0	0	0	0
1059	0	0	0	0	0	0	0	0	0	0	0	0	0	0	0	0	0	0	0	9	5	1.0	1.0	0.0	0.0	0.56	0.33	0.0	255	12	0.05	0.05	0.01	0.0	1.0	1.0	0.0	0.0	DoS	0	1	0	0	0	0	0	0	0	0
1060	0	1195	2449	0	0	0	28	0	1	0	0	0	0	0	0	0	0	0	1	1	1	0.0	0.0	0.0	0.0	1.0	0.0	0.0	116	14	0.12	0.05	0.01	0.0	0.02	0.0	0.07	0.0	R2L	0	1	0	0	0	0	0	0	0	0
1061	0	992	329	0	0	0	0	0	1	0	0	0	0	0	0	0	0	0	0	1	1	0.0	0.0	0.0	0.0	1.0	0.0	0.0	146	170	0.68	0.03	0.01	0.01	0.0	0.0	0.0	0.0	normal	0	1	0	0	0	0	0	0	0	0
1062	0	0	0	0	0	0	0	0	0	0	0	0	0	0	0	0	0	0	0	235	15	1.0	1.0	0.0	0.0	0.06	0.06	0.0	255	15	0.06	0.06	0.0	0.0	1.0	1.0	0.0	0.0	DoS	0	1	0	0	0	0	0	0	0	0
1063	0	310	255	0	0	0	0	0	1	0	0	0	0	0	0	0	0	0	0	9	9	0.0	0.0	0.0	0.0	1.0	0.0	0.0	47	156	1.0	0.0	0.02	0.04	0.0	0.0	0.0	0.0	normal	0	1	0	0	0	0	0	0	0	0
1064	6	2597	331	0	0	0	0	0	1	0	0	0	0	0	0	0	0	0	0	1	4	0.0	0.0	0.0	0.0	1.0	0.0	1.0	59	163	0.56	0.22	0.02	0.01	0.02	0.0	0.0	0.05	normal	0	1	0	0	0	0	0	0	0	0
1065	0	0	0	0	0	0	0	0	0	0	0	0	0	0	0	0	0	0	0	179	25	1.0	1.0	0.0	0.0	0.14	0.05	0.0	255	25	0.1	0.05	0.0	0.0	1.0	1.0	0.0	0.0	DoS	0	1	0	0	0	0	0	0	0	0
1066	0	251	1981	0	0	0	0	0	1	0	0	0	0	0	0	0	0	0	0	2	2	0.0	0.0	0.0	0.0	1.0	0.0	0.0	223	255	1.0	0.0	0.0	0.01	0.0	0.0	0.0	0.0	normal	0	1	0	0	0	0	0	0	0	0
1067	0	0	0	0	0	0	0	0	0	0	0	0	0	0	0	0	0	0	0	272	6	1.0	1.0	0.0	0.0	0.02	0.05	0.0	255	6	0.02	0.05	0.0	0.0	1.0	1.0	0.0	0.0	DoS	0	1	0	0	0	1	0	0	0	0
1068	0	748	0	0	0	0	0	0	0	0	0	0	0	0	0	0	0	0	0	1	1	0.0	0.0	0.0	0.0	1.0	0.0	0.0	143	33	0.2	0.03	0.2	0.06	0.0	0.0	0.0	0.0	normal	0	1	0	0	0	0	0	0	0	0
1069	0	158	38643	0	0	0	0	0	1	0	0	0	0	0	0	0	0	0	0	1	13	0.0	0.0	0.0	0.0	1.0	0.0	0.23	255	255	1.0	0.0	0.0	0.0	0.0	0.0	0.0	0.0	normal	0	1	0	0	0	0	0	0	0	0
1070	0	0	0	0	0	0	0	0	0	0	0	0	0	0	0	0	0	0	0	248	11	1.0	1.0	0.0	0.0	0.04	0.05	0.0	255	11	0.04	0.05	0.0	0.0	1.0	1.0	0.0	0.0	DoS	0	1	0	0	0	0	0	0	0	0
1071	0	0	0	0	0	0	0	0	0	0	0	0	0	0	0	0	0	0	0	9	9	1.0	1.0	0.0	0.0	1.0	0.0	0.0	255	9	0.04	0.07	0.0	0.0	1.0	1.0	0.0	0.0	DoS	0	1	0	0	0	0	0	0	0	0
1072	0	8	0	0	0	0	0	0	0	0	0	0	0	0	0	0	0	0	0	1	9	0.0	0.0	0.0	0.0	1.0	0.0	1.0	2	62	1.0	0.0	1.0	0.52	0.0	0.0	0.0	0.0	Probe	1	0	0	0	0	0	0	0	0	0
1073	0	0	0	0	0	0	0	0	0	0	0	0	0	0	0	0	0	0	0	126	16	1.0	1.0	0.0	0.0	0.13	0.06	0.0	255	16	0.06	0.07	0.0	0.0	1.0	1.0	0.0	0.0	DoS	0	1	0	0	0	0	0	0	0	0
1074	0	229	682	0	0	0	0	0	1	0	0	0	0	0	0	0	0	0	0	7	12	0.0	0.0	0.0	0.0	1.0	0.0	0.17	253	255	1.0	0.0	0.0	0.01	0.0	0.0	0.14	0.15	normal	0	1	0	0	0	0	0	0	0	0
1075	0	8	0	0	0	0	0	0	0	0	0	0	0	0	0	0	0	0	0	1	36	0.0	0.0	0.0	0.0	1.0	0.0	1.0	2	68	1.0	0.0	1.0	0.5	0.0	0.0	0.0	0.0	Probe	1	0	0	0	0	0	0	0	0	0
1076	0	10044	0	0	0	0	0	0	1	0	0	0	0	0	0	0	0	0	0	12	13	0.0	0.0	0.0	0.0	1.0	0.0	0.15	146	92	0.29	0.04	0.29	0.02	0.0	0.0	0.0	0.0	normal	0	1	0	0	0	0	0	0	0	0
1077	0	123	234	0	0	0	0	0	1	0	0	0	0	0	0	0	0	0	0	1	1	0.0	0.0	0.0	0.0	1.0	0.0	0.0	114	85	0.27	0.62	0.01	0.02	0.0	0.0	0.58	0.0	normal	0	1	0	0	0	0	0	0	0	0
1078	0	0	0	0	0	0	0	0	0	0	0	0	0	0	0	0	0	0	0	150	20	1.0	1.0	0.0	0.0	0.13	0.05	0.0	255	4	0.02	0.09	0.0	0.0	1.0	1.0	0.0	0.0	DoS	0	1	0	0	0	0	0	0	0	0
1079	0	276	108545	0	0	0	0	0	1	0	0	0	0	0	0	0	0	0	0	3	3	0.0	0.0	0.0	0.0	1.0	0.0	0.0	3	255	1.0	0.0	0.33	0.03	0.0	0.0	0.0	0.0	normal	0	1	0	0	0	0	0	0	0	0
1080	0	0	0	0	0	0	0	0	0	0	0	0	0	0	0	0	0	0	0	1	1	0.0	0.0	1.0	1.0	1.0	0.0	0.0	36	2	0.03	1.0	0.03	1.0	0.0	0.0	0.86	1.0	Probe	0	1	0	0	0	0	0	0	0	0
1081	0	319	4143	0	0	0	0	0	1	0	0	0	0	0	0	0	0	0	0	15	15	0.0	0.0	0.0	0.0	1.0	0.0	0.0	15	255	1.0	0.0	0.07	0.03	0.0	0.0	0.0	0.0	normal	0	1	0	0	0	0	0	0	0	0
1082	0	280	16574	0	0	0	0	0	1	0	0	0	0	0	0	0	0	0	0	9	9	0.0	0.0	0.0	0.0	1.0	0.0	0.0	9	255	1.0	0.0	0.11	0.07	0.0	0.01	0.0	0.0	normal	0	1	0	0	0	0	0	0	0	0
1083	0	0	0	0	0	0	0	0	0	0	0	0	0	0	0	0	0	0	0	114	6	1.0	1.0	0.0	0.0	0.05	0.06	0.0	255	6	0.02	0.05	0.0	0.0	1.0	1.0	0.0	0.0	DoS	0	1	0	0	0	0	0	0	0	1
1084	0	42	42	0	0	0	0	0	0	0	0	0	0	0	0	0	0	0	0	7	13	0.0	0.0	0.0	0.0	1.0	0.0	0.23	255	255	1.0	0.0	0.0	0.0	0.0	0.0	0.0	0.0	normal	0	0	1	0	0	0	0	0	0	0
1085	0	8	0	0	0	0	0	0	0	0	0	0	0	0	0	0	0	0	0	1	41	0.0	0.0	0.0	0.0	1.0	0.0	1.0	2	106	1.0	0.0	1.0	0.5	0.0	0.0	0.0	0.0	Probe	1	0	0	0	0	0	0	0	0	0
1086	0	2838	325	0	0	0	0	0	1	0	0	0	0	0	0	0	0	0	0	1	1	0.0	0.0	0.0	0.0	1.0	0.0	0.0	255	130	0.51	0.05	0.0	0.0	0.01	0.0	0.0	0.0	normal	0	1	0	0	0	0	0	0	0	0
1087	0	463	12604	0	0	0	0	0	1	0	0	0	0	0	0	0	0	0	0	19	45	0.0	0.0	0.0	0.0	1.0	0.0	0.04	255	255	1.0	0.0	0.0	0.0	0.0	0.0	0.0	0.0	normal	0	1	0	0	0	0	0	0	0	0
1088	0	0	0	0	0	0	0	0	0	0	0	0	0	0	0	0	0	0	0	279	23	1.0	1.0	0.0	0.0	0.08	0.05	0.0	255	23	0.09	0.05	0.0	0.0	1.0	1.0	0.0	0.0	DoS	0	1	0	0	0	0	0	0	0	0
1089	0	0	0	0	0	0	0	0	0	0	0	0	0	0	0	0	0	0	0	239	4	1.0	1.0	0.0	0.0	0.02	0.05	0.0	255	4	0.02	0.05	0.0	0.0	1.0	1.0	0.0	0.0	DoS	0	1	0	0	0	0	0	0	0	0
1090	0	45	134	0	0	0	0	0	0	0	0	0	0	0	0	0	0	0	0	77	156	0.0	0.0	0.0	0.0	1.0	0.0	0.01	255	255	1.0	0.0	0.0	0.0	0.0	0.0	0.0	0.0	normal	0	0	1	0	0	0	0	0	0	0
1091	0	8	0	0	0	0	0	0	0	0	0	0	0	0	0	0	0	0	0	1	20	0.0	0.0	0.0	0.0	1.0	0.0	1.0	1	75	1.0	0.0	1.0	0.51	0.0	0.0	0.0	0.0	Probe	1	0	0	0	0	0	0	0	0	0
1092	1	0	4	0	0	0	0	0	0	0	0	0	0	0	0	0	0	0	0	1	1	0.0	0.0	0.0	0.0	1.0	0.0	0.0	12	12	1.0	0.0	0.08	0.0	0.0	0.0	0.0	0.0	normal	0	1	0	0	0	0	0	0	0	0
1093	0	0	0	0	0	0	0	0	0	0	0	0	0	0	0	0	0	0	0	277	20	0.0	0.0	1.0	1.0	0.07	0.06	0.0	255	20	0.08	0.07	0.0	0.0	0.0	0.0	1.0	1.0	DoS	0	1	0	0	0	0	0	0	0	0
1094	0	28	0	0	3	0	0	0	0	0	0	0	0	0	0	0	0	0	0	92	92	0.0	0.0	0.0	0.0	1.0	0.0	0.0	164	92	0.56	0.02	0.56	0.0	0.0	0.0	0.0	0.0	DoS	0	0	1	0	0	0	0	0	0	0
1095	0	0	0	0	0	0	0	0	0	0	0	0	0	0	0	0	0	0	0	511	1	0.05	0.0	0.95	1.0	0.0	1.0	0.0	255	1	0.0	1.0	0.0	0.0	0.04	0.0	0.96	1.0	Probe	0	1	0	0	0	0	0	0	0	0
1096	0	294	3808	0	0	0	0	0	1	0	0	0	0	0	0	0	0	0	0	2	2	0.0	0.0	0.0	0.0	1.0	0.0	0.0	6	255	1.0	0.0	0.17	0.05	0.0	0.0	0.0	0.0	normal	0	1	0	0	0	0	0	0	0	0
1097	8486	146	105	0	0	0	0	0	0	0	0	0	0	0	0	0	0	0	0	1	1	0.0	0.0	0.0	0.0	1.0	0.0	0.0	255	1	0.0	0.7	0.96	0.0	0.0	0.0	0.0	0.0	normal	0	0	1	0	0	0	0	0	0	0
1098	0	31	91	0	0	0	0	0	0	0	0	0	0	0	0	0	0	0	0	3	3	0.0	0.0	0.0	0.0	1.0	0.0	0.0	8	20	1.0	0.0	1.0	0.1	0.0	0.0	0.0	0.0	normal	0	0	1	0	0	0	0	0	0	0
1099	0	29	29	0	0	0	0	0	0	0	0	0	0	0	0	0	0	0	0	2	5	0.0	0.0	0.0	0.0	1.0	0.0	0.6	197	193	0.98	0.02	0.01	0.0	0.0	0.0	0.0	0.0	normal	0	0	1	0	0	0	0	0	0	0
1100	0	0	0	0	0	0	0	0	0	0	0	0	0	0	0	0	0	0	0	123	18	1.0	1.0	0.0	0.0	0.15	0.06	0.0	255	18	0.07	0.07	0.0	0.0	1.0	1.0	0.0	0.0	DoS	0	1	0	0	0	0	0	0	0	0
1101	0	1131	326	0	0	0	0	0	1	0	0	0	0	0	0	0	0	0	0	1	1	0.0	0.0	0.0	0.0	1.0	0.0	0.0	9	180	0.67	0.33	0.11	0.01	0.0	0.0	0.0	0.0	normal	0	1	0	0	0	0	0	0	0	0
1102	0	217	2887	0	0	0	0	0	1	0	0	0	0	0	0	0	0	0	0	10	10	0.0	0.0	0.0	0.0	1.0	0.0	0.0	255	255	1.0	0.0	0.0	0.0	0.0	0.0	0.0	0.0	normal	0	1	0	0	0	0	0	0	0	0
1103	0	1329	330	0	0	0	0	0	1	0	0	0	0	0	0	0	0	0	0	1	1	0.0	0.0	0.0	0.0	1.0	0.0	0.0	110	177	0.69	0.04	0.01	0.01	0.0	0.0	0.0	0.0	normal	0	1	0	0	0	0	0	0	0	0
1104	0	44	145	0	0	0	0	0	0	0	0	0	0	0	0	0	0	0	0	213	215	0.0	0.0	0.0	0.0	1.0	0.01	0.01	255	255	1.0	0.0	0.0	0.0	0.0	0.0	0.0	0.0	normal	0	0	1	0	0	0	0	0	0	0
1105	0	0	0	0	0	0	0	0	0	0	0	0	0	0	0	0	0	0	0	273	6	1.0	1.0	0.0	0.0	0.02	0.07	0.0	255	6	0.02	0.07	0.0	0.0	1.0	1.0	0.0	0.0	DoS	0	1	0	0	0	0	0	0	0	0
1106	0	8	0	0	0	0	0	0	0	0	0	0	0	0	0	0	0	0	0	1	12	0.0	0.0	0.0	0.0	1.0	0.0	1.0	1	29	1.0	0.0	1.0	0.52	0.0	0.0	0.0	0.0	Probe	1	0	0	0	0	0	0	0	0	0
1107	0	224	6874	0	0	0	0	0	1	0	0	0	0	0	0	0	0	0	0	3	3	0.0	0.0	0.0	0.0	1.0	0.0	0.0	3	255	1.0	0.0	0.33	0.06	0.0	0.0	0.0	0.0	normal	0	1	0	0	0	0	0	0	0	0
1108	0	290	1704	0	0	0	0	0	1	0	0	0	0	0	0	0	0	0	0	9	10	0.0	0.0	0.0	0.0	1.0	0.0	0.2	20	255	1.0	0.0	0.05	0.02	0.0	0.0	0.0	0.0	normal	0	1	0	0	0	0	0	0	0	0
1109	0	242	16819	0	0	0	0	0	1	0	0	0	0	0	0	0	0	0	0	7	7	0.0	0.0	0.43	0.43	1.0	0.0	0.0	128	255	1.0	0.0	0.01	0.01	0.0	0.0	0.03	0.02	normal	0	1	0	0	0	0	0	0	0	0
1110	0	197	7204	0	0	0	0	0	1	0	0	0	0	0	0	0	0	0	0	2	2	0.0	0.0	0.0	0.0	1.0	0.0	0.0	32	167	1.0	0.0	0.03	0.03	0.0	0.0	0.0	0.0	normal	0	1	0	0	0	0	0	0	0	0
1111	0	1032	0	0	0	0	0	0	0	0	0	0	0	0	0	0	0	0	0	511	511	0.0	0.0	0.0	0.0	1.0	0.0	0.0	255	126	0.49	0.02	0.49	0.0	0.02	0.0	0.0	0.0	DoS	1	0	0	0	0	0	0	0	0	0
1112	0	318	9696	0	0	0	0	0	1	0	0	0	0	0	0	0	0	0	0	40	40	0.0	0.0	0.0	0.0	1.0	0.0	0.0	255	255	1.0	0.0	0.0	0.0	0.0	0.0	0.01	0.01	normal	0	1	0	0	0	0	0	0	0	0
1113	0	0	0	0	0	0	0	0	0	0	0	0	0	0	0	0	0	0	0	171	8	1.0	1.0	0.0	0.0	0.05	0.08	0.0	255	8	0.03	0.09	0.0	0.0	1.0	1.0	0.0	0.0	DoS	0	1	0	0	0	0	0	0	0	0
1114	0	234	2659	0	0	0	0	0	1	0	0	0	0	0	0	0	0	0	0	12	13	0.0	0.0	0.0	0.0	1.0	0.0	0.15	198	246	1.0	0.0	0.01	0.02	0.0	0.0	0.0	0.0	normal	0	1	0	0	0	0	0	0	0	0
1115	0	1032	0	0	0	0	0	0	0	0	0	0	0	0	0	0	0	0	0	511	511	0.0	0.0	0.0	0.0	1.0	0.0	0.0	255	166	0.65	0.02	0.65	0.0	0.0	0.0	0.0	0.0	DoS	1	0	0	0	0	0	0	0	0	0
1116	1	1492	336	0	0	0	0	0	1	0	0	0	0	0	0	0	0	0	0	1	6	0.0	0.0	0.0	0.0	1.0	0.0	1.0	244	165	0.63	0.02	0.0	0.01	0.0	0.0	0.0	0.0	normal	0	1	0	0	0	0	0	0	0	0
1117	0	0	0	0	0	0	0	0	0	0	0	0	0	0	0	0	0	0	0	26	4	1.0	1.0	0.0	0.0	0.15	0.15	0.0	255	4	0.02	0.08	0.0	0.0	1.0	1.0	0.0	0.0	DoS	0	1	0	0	0	0	0	0	0	0
1118	0	0	0	0	0	0	0	0	0	0	0	0	0	0	0	0	0	0	0	36	12	1.0	1.0	0.0	0.0	0.33	0.11	0.0	255	72	0.28	0.02	0.0	0.0	1.0	1.0	0.0	0.0	DoS	0	1	0	0	0	0	0	0	0	0
1119	0	0	0	0	0	0	0	0	0	0	0	0	0	0	0	0	0	0	0	2	2	0.5	0.5	0.0	0.0	1.0	0.0	0.0	153	115	0.35	0.05	0.01	0.02	0.01	0.01	0.0	0.0	normal	0	1	0	0	0	0	0	0	0	0
1120	0	303	6833	0	0	0	0	0	1	0	0	0	0	0	0	0	0	0	0	9	9	0.0	0.0	0.0	0.0	1.0	0.0	0.0	34	255	1.0	0.0	0.03	0.05	0.0	0.0	0.0	0.0	normal	0	1	0	0	0	0	0	0	0	0
1121	0	262	3819	0	0	0	0	0	1	0	0	0	0	0	0	0	0	0	0	10	10	0.0	0.0	0.0	0.0	1.0	0.0	0.0	255	255	1.0	0.0	0.0	0.0	0.0	0.0	0.0	0.0	normal	0	1	0	0	0	0	0	0	0	0
1122	0	0	0	0	0	0	0	0	0	0	0	0	0	0	0	0	0	0	0	149	20	0.0	0.0	1.0	1.0	0.13	0.05	0.0	255	13	0.05	0.06	0.0	0.0	0.0	0.0	1.0	1.0	DoS	0	1	0	0	0	0	0	0	0	0
1123	0	334	0	0	0	0	0	0	1	0	0	0	0	0	0	0	0	0	0	2	2	0.0	0.0	0.0	0.0	1.0	0.0	0.0	6	20	1.0	0.0	1.0	0.15	0.0	0.0	0.0	0.0	R2L	0	1	0	0	0	0	0	0	0	0
1124	0	258	12037	0	0	0	0	0	1	0	0	0	0	0	0	0	0	0	0	10	10	0.0	0.0	0.0	0.0	1.0	0.0	0.0	255	255	1.0	0.0	0.0	0.0	0.0	0.0	0.0	0.0	normal	0	1	0	0	0	0	0	0	0	0
1125	0	215	0	0	0	0	0	0	0	0	0	0	0	0	0	0	0	0	0	1	1	0.0	0.0	0.0	0.0	1.0	0.0	0.0	99	83	0.84	0.02	0.84	0.0	0.0	0.0	0.0	0.0	Probe	0	0	1	0	0	0	0	0	0	0
1126	0	246	1600	0	0	0	0	0	1	0	0	0	0	0	0	0	0	0	0	6	36	0.0	0.0	0.0	0.0	1.0	0.0	0.14	138	255	1.0	0.0	0.01	0.02	0.0	0.0	0.0	0.0	normal	0	1	0	0	0	0	0	0	0	0
1127	0	312	3222	0	0	0	0	0	1	0	0	0	0	0	0	0	0	0	0	3	3	0.0	0.0	0.0	0.0	1.0	0.0	0.0	255	246	0.96	0.02	0.0	0.0	0.0	0.0	0.0	0.0	normal	0	1	0	0	0	0	0	0	0	0
1128	0	201	0	0	0	0	0	0	1	0	0	0	0	0	0	0	0	0	0	5	5	0.0	0.0	0.0	0.0	1.0	0.0	0.0	255	114	0.45	0.02	0.45	0.0	0.0	0.0	0.0	0.0	normal	0	1	0	0	0	0	0	0	0	0
1129	0	222	2446	0	0	0	0	0	1	0	0	0	0	0	0	0	0	0	0	19	37	0.0	0.0	0.0	0.0	1.0	0.0	0.05	255	255	1.0	0.0	0.0	0.0	0.0	0.0	0.0	0.0	normal	0	1	0	0	0	0	0	0	0	0
1130	0	290	2107	0	0	0	0	0	1	0	0	0	0	0	0	0	0	0	0	9	10	0.0	0.0	0.0	0.0	1.0	0.0	0.2	60	255	1.0	0.0	0.02	0.01	0.0	0.0	0.0	0.0	normal	0	1	0	0	0	0	0	0	0	0
1131	0	11376	0	0	0	0	0	0	1	0	0	0	0	0	0	0	0	0	0	9	9	0.0	0.0	0.0	0.0	1.0	0.0	0.0	255	45	0.18	0.02	0.18	0.0	0.0	0.0	0.72	0.0	normal	0	1	0	0	0	0	0	0	0	0
1132	0	0	0	0	0	0	0	0	0	0	0	0	0	0	0	0	0	0	0	167	20	1.0	1.0	0.0	0.0	0.12	0.06	0.0	255	7	0.03	0.07	0.0	0.0	1.0	1.0	0.0	0.0	DoS	0	1	0	0	0	0	0	0	0	0
1133	0	306	3222	0	0	0	0	0	1	0	0	0	0	0	0	0	0	0	0	2	2	0.0	0.0	0.0	0.0	1.0	0.0	0.0	255	251	0.98	0.01	0.0	0.0	0.0	0.0	0.0	0.0	normal	0	1	0	0	0	0	0	0	0	0
1134	0	308	608	0	0	0	0	0	1	0	0	0	0	0	0	0	0	0	0	16	41	0.0	0.0	0.0	0.0	1.0	0.0	0.07	255	255	1.0	0.0	0.0	0.0	0.0	0.0	0.0	0.0	normal	0	1	0	0	0	0	0	0	0	0
1135	0	0	0	0	0	0	0	0	0	0	0	0	0	0	0	0	0	0	0	260	7	1.0	1.0	0.0	0.0	0.03	0.06	0.0	255	8	0.03	0.08	0.0	0.0	1.0	1.0	0.0	0.0	DoS	0	1	0	0	0	0	0	0	0	0
1136	0	0	0	0	0	0	0	0	0	0	0	0	0	0	0	0	0	0	0	237	18	1.0	1.0	0.0	0.0	0.08	0.07	0.0	255	17	0.07	0.06	0.0	0.0	1.0	1.0	0.0	0.0	DoS	0	1	0	0	0	0	0	0	0	0
1137	0	0	0	0	0	0	0	0	0	0	0	0	0	0	0	0	0	0	0	269	1	0.08	0.0	0.87	1.0	0.0	1.0	0.0	255	1	0.0	1.0	0.0	0.0	0.08	0.0	0.87	1.0	Probe	0	1	0	0	0	0	0	0	0	0
1138	0	199	749	0	0	0	0	0	1	0	0	0	0	0	0	0	0	0	0	8	9	0.0	0.0	0.0	0.0	1.0	0.0	0.22	158	255	1.0	0.0	0.01	0.05	0.0	0.0	0.0	0.0	normal	0	1	0	0	0	0	0	0	0	0
1139	0	0	0	0	0	0	0	0	0	0	0	0	0	0	0	0	0	0	0	115	2	1.0	1.0	0.0	0.0	0.02	0.05	0.0	255	2	0.01	0.05	0.0	0.0	1.0	1.0	0.0	0.0	DoS	0	1	0	0	0	0	0	0	0	0
1140	0	8	0	0	0	0	0	0	0	0	0	0	0	0	0	0	0	0	0	1	24	0.0	0.0	0.0	0.0	1.0	0.0	1.0	1	79	1.0	0.0	1.0	0.51	0.0	0.0	0.0	0.0	Probe	1	0	0	0	0	0	0	0	0	0
1141	37815	1	0	0	0	0	0	0	0	0	0	0	0	0	0	0	0	0	0	2	2	0.0	0.0	1.0	1.0	1.0	0.0	0.0	255	2	0.01	0.5	1.0	0.0	0.0	0.0	1.0	1.0	Probe	0	1	0	0	0	0	0	0	0	0
1142	0	0	0	0	0	0	0	0	0	0	0	0	0	0	0	0	0	0	0	288	11	1.0	1.0	0.0	0.0	0.04	0.06	0.0	255	9	0.04	0.07	0.0	0.0	1.0	1.0	0.0	0.0	DoS	0	1	0	0	0	0	0	0	0	0
1143	0	564	0	0	0	0	0	0	0	0	0	0	0	0	0	0	0	0	0	1	1	0.0	0.0	0.0	0.0	1.0	0.0	0.0	1	1	1.0	0.0	1.0	0.0	0.0	0.0	0.0	0.0	DoS	1	0	0	0	0	0	0	0	0	0
1144	0	0	0	0	0	0	0	0	0	0	0	0	0	0	0	0	0	0	0	55	1	0.13	0.0	0.87	1.0	0.02	1.0	0.0	255	1	0.0	0.49	0.0	0.0	0.03	0.0	0.2	1.0	Probe	0	1	0	0	0	0	0	0	0	0
1145	0	280	9544	0	0	0	0	0	1	0	0	0	0	0	0	0	0	0	0	1	4	0.0	0.0	0.0	0.0	1.0	0.0	0.5	169	255	1.0	0.0	0.01	0.03	0.0	0.0	0.01	0.0	normal	0	1	0	0	0	0	0	0	0	0
1146	0	0	0	0	0	0	0	0	0	0	0	0	0	0	0	0	0	0	0	275	18	1.0	1.0	0.0	0.0	0.07	0.06	0.0	255	15	0.06	0.07	0.0	0.0	1.0	1.0	0.0	0.0	DoS	0	1	0	0	0	0	0	0	0	0
1147	0	186	15495	0	0	0	0	0	1	0	0	0	0	0	0	0	0	0	0	1	1	0.0	0.0	0.0	0.0	1.0	0.0	0.0	10	255	1.0	0.0	0.1	0.07	0.0	0.0	0.0	0.0	normal	0	1	0	0	0	0	0	0	0	0
1148	0	0	0	0	0	0	0	0	0	0	0	0	0	0	0	0	0	0	0	239	5	1.0	1.0	0.0	0.0	0.02	0.07	0.0	255	1	0.0	0.07	0.0	0.0	1.0	1.0	0.0	0.0	DoS	0	1	0	0	0	0	0	0	0	0
1149	0	0	0	0	0	0	0	0	0	0	0	0	0	0	0	0	0	0	0	285	13	1.0	1.0	0.0	0.0	0.05	0.06	0.0	255	3	0.01	0.08	0.0	0.0	1.0	1.0	0.0	0.0	DoS	0	1	0	0	0	0	0	0	0	0
1150	0	0	0	0	0	0	0	0	0	0	0	0	0	0	0	0	0	0	0	111	10	0.0	0.0	1.0	1.0	0.09	0.07	0.0	255	10	0.04	0.06	0.0	0.0	0.0	0.0	1.0	1.0	DoS	0	1	0	0	0	0	0	0	0	0
1151	0	0	0	0	0	0	0	0	0	0	0	0	0	0	0	0	0	0	0	239	19	1.0	1.0	0.0	0.0	0.08	0.05	0.0	255	19	0.07	0.07	0.0	0.0	1.0	1.0	0.0	0.0	DoS	0	1	0	0	0	0	0	0	0	0
1152	0	44	73	0	0	0	0	0	0	0	0	0	0	0	0	0	0	0	0	267	267	0.0	0.0	0.0	0.0	1.0	0.0	0.0	255	239	0.94	0.01	0.0	0.0	0.0	0.0	0.0	0.0	normal	0	0	1	0	0	0	0	0	0	0
1153	0	197	380	0	0	0	0	0	1	0	0	0	0	0	0	0	0	0	0	21	24	0.0	0.0	0.0	0.0	1.0	0.0	0.12	201	255	1.0	0.0	0.0	0.02	0.0	0.0	0.0	0.0	normal	0	1	0	0	0	0	0	0	0	0
1154	0	0	0	0	0	0	0	0	0	0	0	0	0	0	0	0	0	0	0	288	8	1.0	1.0	0.0	0.0	0.03	0.06	0.0	255	4	0.02	0.06	0.0	0.0	1.0	1.0	0.0	0.0	DoS	0	1	0	0	0	0	0	0	0	0
1155	0	0	0	0	0	0	0	0	0	0	0	0	0	0	0	0	0	0	0	150	20	1.0	1.0	0.0	0.0	0.13	0.06	0.0	255	20	0.08	0.07	0.0	0.0	1.0	1.0	0.0	0.0	DoS	0	1	0	0	0	0	0	0	0	0
1156	0	0	0	0	0	0	0	0	0	0	0	0	0	0	0	0	0	0	0	1	1	0.0	0.0	1.0	1.0	1.0	0.0	0.0	255	1	0.0	0.49	0.49	0.0	0.0	0.0	0.49	1.0	Probe	0	1	0	0	0	0	0	0	0	0
1157	0	8	0	0	0	0	0	0	0	0	0	0	0	0	0	0	0	0	0	1	52	0.0	0.0	0.0	0.0	1.0	0.0	1.0	1	129	1.0	0.0	1.0	0.51	0.0	0.0	0.0	0.0	Probe	1	0	0	0	0	0	0	0	0	0
1158	0	0	0	0	0	0	0	0	0	0	0	0	0	0	0	0	0	0	0	150	20	0.0	0.0	1.0	1.0	0.13	0.05	0.0	255	12	0.05	0.06	0.0	0.0	0.0	0.0	1.0	1.0	DoS	0	1	0	0	0	0	0	0	0	0
1159	0	28	0	0	3	0	0	0	0	0	0	0	0	0	0	0	0	0	0	43	43	0.0	0.0	0.0	0.0	1.0	0.0	0.0	255	143	0.56	0.44	0.56	0.0	0.09	0.0	0.35	0.0	DoS	0	0	1	0	0	0	0	0	0	0
1160	0	0	0	0	0	0	0	0	0	0	0	0	0	0	0	0	0	0	0	272	15	1.0	1.0	0.0	0.0	0.06	0.07	0.0	255	15	0.06	0.08	0.0	0.0	1.0	1.0	0.0	0.0	DoS	0	1	0	0	0	0	0	0	0	0
1161	0	0	0	0	0	0	0	0	0	0	0	0	0	0	0	0	0	0	0	1	1	0.0	0.0	1.0	1.0	1.0	0.0	0.0	3	166	1.0	0.0	0.33	0.23	0.0	0.0	1.0	1.0	normal	0	1	0	0	0	0	0	0	0	0
1162	0	0	0	0	0	0	0	0	0	0	0	0	0	0	0	0	0	0	0	269	22	1.0	1.0	0.0	0.0	0.08	0.05	0.0	255	22	0.09	0.05	0.0	0.0	1.0	1.0	0.0	0.0	DoS	0	1	0	0	0	0	0	0	0	0
1163	0	0	0	0	0	0	0	0	0	0	0	0	0	0	0	0	0	0	0	86	5	1.0	1.0	0.0	0.0	0.06	0.07	0.0	255	5	0.02	0.06	0.0	0.0	1.0	1.0	0.0	0.0	DoS	0	1	0	0	0	0	0	0	0	0
1164	0	0	0	0	0	0	0	0	0	0	0	0	0	0	0	0	0	0	0	189	16	1.0	1.0	0.0	0.0	0.08	0.06	0.0	255	6	0.02	0.07	0.0	0.0	1.0	1.0	0.0	0.0	DoS	0	1	0	0	0	0	0	0	0	0
1165	0	8	0	0	0	0	0	0	0	0	0	0	0	0	0	0	0	0	0	1	9	0.0	0.0	0.0	0.0	1.0	0.0	1.0	2	106	1.0	0.0	1.0	0.51	0.0	0.0	0.0	0.0	Probe	1	0	0	0	0	0	0	0	0	0
1166	0	0	0	0	0	0	0	0	0	0	0	0	0	0	0	0	0	0	0	29	7	1.0	1.0	0.0	0.0	0.24	0.14	0.0	255	63	0.25	0.02	0.02	0.0	1.0	1.0	0.0	0.0	DoS	0	1	0	0	0	0	0	0	0	0
1167	0	14	41	0	0	0	0	0	0	0	0	0	0	0	0	0	0	0	0	2	2	0.0	0.0	0.0	0.0	1.0	0.0	0.0	55	9	0.09	0.09	0.02	0.22	0.0	0.0	0.0	0.0	normal	0	1	0	0	0	0	0	1	0	0
1168	0	0	0	0	0	0	0	0	0	0	0	0	0	0	0	0	0	0	0	253	1	1.0	1.0	0.0	0.0	0.0	0.07	0.0	255	1	0.0	0.08	0.0	0.0	1.0	1.0	0.0	0.0	DoS	0	1	0	0	0	0	0	0	0	0
1169	0	8	0	0	0	0	0	0	0	0	0	0	0	0	0	0	0	0	0	1	40	0.0	0.0	0.0	0.0	1.0	0.0	1.0	3	75	1.0	0.0	1.0	0.25	0.0	0.0	0.0	0.0	Probe	1	0	0	0	0	0	0	0	0	0
1170	0	0	0	0	0	0	0	0	0	0	0	0	0	0	0	0	0	0	0	147	18	1.0	1.0	0.0	0.0	0.12	0.05	0.0	255	7	0.03	0.07	0.0	0.0	1.0	1.0	0.0	0.0	DoS	0	1	0	0	0	0	0	0	0	0
1171	0	1032	0	0	0	0	0	0	0	0	0	0	0	0	0	0	0	0	0	511	511	0.0	0.0	0.0	0.0	1.0	0.0	0.0	116	22	0.19	0.06	0.19	0.0	0.02	0.0	0.54	0.0	DoS	1	0	0	0	0	0	0	0	0	0
1172	0	181	0	0	0	0	0	0	0	0	0	0	0	0	0	0	0	0	0	2	1	0.0	0.0	0.0	0.0	0.5	1.0	0.0	255	113	0.44	0.01	0.56	0.0	0.0	0.0	0.0	0.0	normal	1	0	0	0	0	0	0	0	0	0
1173	1	105	147	0	0	0	0	0	0	0	0	0	0	0	0	0	0	0	0	2	2	0.0	0.0	0.0	0.0	1.0	0.0	0.0	64	26	0.41	0.05	0.05	0.0	0.0	0.0	0.0	0.0	normal	0	0	1	0	0	0	0	0	0	0
1174	0	1	0	0	0	0	0	0	0	0	0	0	0	0	0	0	0	0	0	26	2	0.0	0.0	0.0	0.0	0.08	0.27	0.0	255	2	0.01	0.22	1.0	0.0	0.0	0.0	0.0	0.0	Probe	0	0	1	0	0	0	0	0	0	0
1175	0	289	2488	0	0	0	0	0	1	0	0	0	0	0	0	0	0	0	0	4	4	0.0	0.0	0.0	0.0	1.0	0.0	0.0	255	255	1.0	0.0	0.01	0.0	0.0	0.0	0.0	0.0	normal	0	1	0	0	0	0	0	0	0	0
1176	0	45	45	0	0	0	0	0	0	0	0	0	0	0	0	0	0	0	0	48	129	0.0	0.0	0.0	0.0	1.0	0.0	0.02	255	255	1.0	0.0	0.01	0.0	0.0	0.0	0.0	0.0	normal	0	0	1	0	0	0	0	0	0	0
1177	0	1032	0	0	0	0	0	0	0	0	0	0	0	0	0	0	0	0	0	435	435	0.0	0.0	0.0	0.0	1.0	0.0	0.0	255	255	1.0	0.0	1.0	0.0	0.0	0.0	0.0	0.0	DoS	1	0	0	0	0	0	0	0	0	0
1178	9114	1121	7999	0	0	0	0	0	1	0	0	0	0	0	0	0	0	0	0	1	1	0.0	0.0	1.0	1.0	1.0	0.0	0.0	29	11	0.38	0.07	0.03	0.0	0.14	0.36	0.17	0.45	normal	0	1	0	1	0	0	0	0	0	0
1179	0	235	512	0	0	0	0	0	1	0	0	0	0	0	0	0	0	0	0	59	60	0.0	0.0	0.0	0.0	1.0	0.0	0.03	255	255	1.0	0.0	0.0	0.0	0.0	0.0	0.0	0.0	normal	0	1	0	0	0	0	0	0	0	0
1180	0	0	0	0	0	0	0	0	0	0	0	0	0	0	0	0	0	0	0	115	2	1.0	1.0	0.0	0.0	0.02	0.07	0.0	255	19	0.07	0.07	0.0	0.0	1.0	1.0	0.0	0.0	DoS	0	1	0	0	0	0	0	0	0	0
1181	0	299	1129	0	0	0	0	0	1	0	0	0	0	0	0	0	0	0	0	6	6	0.0	0.0	0.0	0.0	1.0	0.0	0.0	6	255	1.0	0.0	0.17	0.05	0.0	0.0	0.0	0.0	normal	0	1	0	0	0	0	0	0	0	0
1182	0	0	0	0	0	0	0	0	0	0	0	0	0	0	0	0	0	0	0	226	14	0.0	0.0	1.0	1.0	0.06	0.07	0.0	255	14	0.05	0.07	0.0	0.0	0.0	0.0	1.0	1.0	DoS	0	1	0	0	0	0	0	0	1	0
1183	0	0	0	0	0	0	0	0	0	0	0	0	0	0	0	0	0	0	0	107	25	1.0	1.0	0.0	0.0	0.23	0.05	0.0	255	8	0.03	0.07	0.0	0.0	1.0	1.0	0.0	0.0	DoS	0	1	0	0	0	0	0	0	0	0
1184	0	0	0	0	0	0	0	0	0	0	0	0	0	0	0	0	0	0	0	276	16	1.0	1.0	0.0	0.0	0.06	0.06	0.0	255	16	0.06	0.08	0.0	0.0	1.0	1.0	0.0	0.0	DoS	0	1	0	0	0	0	0	0	0	0
1185	0	520	0	0	0	0	0	0	0	0	0	0	0	0	0	0	0	0	0	441	441	0.0	0.0	0.0	0.0	1.0	0.0	0.0	191	191	1.0	0.0	1.0	0.0	0.0	0.0	0.0	0.0	DoS	1	0	0	0	0	0	0	0	0	0
1186	10	664	333	0	0	0	2	0	1	0	0	0	0	0	0	0	0	0	0	1	1	0.0	0.0	0.0	0.0	1.0	0.0	0.0	5	207	1.0	0.0	0.2	0.01	0.0	0.0	0.0	0.0	normal	0	1	0	0	0	0	0	0	0	0
1187	3	1770	328	0	0	0	0	0	1	0	0	0	0	0	0	0	0	0	0	1	2	0.0	0.0	0.0	0.0	1.0	0.0	1.0	152	248	0.97	0.01	0.01	0.01	0.0	0.0	0.0	0.0	normal	0	1	0	0	0	0	0	0	0	0
1188	0	42	42	0	0	0	0	0	0	0	0	0	0	0	0	0	0	0	0	210	210	0.0	0.0	0.0	0.0	1.0	0.0	0.0	255	255	1.0	0.0	0.0	0.0	0.0	0.0	0.0	0.0	normal	0	0	1	0	0	0	0	0	0	0
1189	0	276	2924	0	0	0	0	0	1	0	0	0	0	0	0	0	0	0	0	4	4	0.0	0.0	0.0	0.0	1.0	0.0	0.0	88	255	1.0	0.0	0.01	0.02	0.0	0.0	0.0	0.0	normal	0	1	0	0	0	0	0	0	0	0
1190	0	0	0	0	0	0	0	0	0	0	0	0	0	0	0	0	0	0	0	281	11	0.0	0.0	1.0	1.0	0.04	0.06	0.0	255	11	0.04	0.07	0.0	0.0	0.0	0.0	1.0	1.0	DoS	0	1	0	0	0	0	0	0	0	0
1191	0	0	0	0	0	0	0	0	0	0	0	0	0	0	0	0	0	0	0	242	19	1.0	1.0	0.0	0.0	0.08	0.07	0.0	255	19	0.07	0.08	0.0	0.0	1.0	1.0	0.0	0.0	DoS	0	1	0	0	0	0	0	0	0	0
1192	0	299	1380	0	0	0	0	0	1	0	0	0	0	0	0	0	0	0	0	4	4	0.0	0.0	0.0	0.0	1.0	0.0	0.0	255	240	0.94	0.01	0.0	0.0	0.0	0.0	0.0	0.0	normal	0	1	0	0	0	0	0	0	0	0
1193	0	0	0	0	0	0	0	0	0	0	0	0	0	0	0	0	0	0	0	1	2	0.0	0.0	1.0	0.5	1.0	0.0	1.0	181	174	0.69	0.02	0.01	0.01	0.01	0.01	0.03	0.03	normal	0	1	0	0	0	0	0	0	0	0
1194	0	296	943	0	0	0	0	0	1	0	0	0	0	0	0	0	0	0	0	16	16	0.0	0.0	0.0	0.0	1.0	0.0	0.0	68	255	1.0	0.0	0.01	0.02	0.04	0.01	0.0	0.01	normal	0	1	0	0	0	0	0	0	0	0
1195	0	0	0	0	0	0	0	0	0	0	0	0	0	0	0	0	0	0	0	257	5	1.0	1.0	0.0	0.0	0.02	0.07	0.0	255	5	0.02	0.07	0.0	0.0	1.0	1.0	0.0	0.0	DoS	0	1	0	0	0	0	0	0	0	0
1196	0	224	8621	0	0	0	0	0	1	0	0	0	0	0	0	0	0	0	0	14	18	0.0	0.0	0.0	0.0	1.0	0.0	0.22	14	255	1.0	0.0	0.07	0.07	0.0	0.0	0.0	0.0	normal	0	1	0	0	0	0	0	0	0	0
1197	10	2376	329	0	0	0	0	0	1	0	0	0	0	0	0	0	0	0	0	1	1	0.0	0.0	0.0	0.0	1.0	0.0	0.0	149	166	0.55	0.03	0.01	0.01	0.0	0.0	0.0	0.0	normal	0	1	0	0	0	0	0	0	0	0
1198	0	18	0	0	0	0	0	0	0	0	0	0	0	0	0	0	0	0	0	1	1	0.0	0.0	0.0	0.0	1.0	0.0	0.0	4	120	1.0	0.0	1.0	0.25	0.0	0.0	0.0	0.0	Probe	1	0	0	0	0	0	0	0	0	0
1199	0	210	566	0	0	0	0	0	1	0	0	0	0	0	0	0	0	0	0	7	7	0.0	0.0	0.0	0.0	1.0	0.0	0.0	15	255	1.0	0.0	0.07	0.01	0.0	0.0	0.0	0.0	normal	0	1	0	0	0	0	0	0	0	0
1200	0	327	1695	0	0	0	0	0	1	0	0	0	0	0	0	0	0	0	0	9	11	0.0	0.0	0.0	0.0	1.0	0.0	0.27	255	255	1.0	0.0	0.0	0.0	0.0	0.0	0.0	0.0	normal	0	1	0	0	0	0	0	0	0	0
1201	0	0	0	0	0	0	0	0	0	0	0	0	0	0	0	0	0	0	0	230	11	1.0	1.0	0.0	0.0	0.05	0.07	0.0	255	13	0.05	0.07	0.0	0.0	1.0	1.0	0.0	0.0	DoS	0	1	0	0	0	0	0	0	0	0
1202	0	0	0	0	0	0	0	0	0	0	0	0	0	0	0	0	0	0	0	281	16	1.0	1.0	0.0	0.0	0.06	0.05	0.0	255	2	0.01	0.07	0.0	0.0	1.0	1.0	0.0	0.0	DoS	0	1	0	0	0	0	0	0	0	0
1203	0	0	0	0	0	0	0	0	0	0	0	0	0	0	0	0	0	0	0	120	1	0.01	0.0	0.94	1.0	0.01	1.0	0.0	245	1	0.0	0.52	0.0	0.0	0.0	0.0	0.47	1.0	Probe	0	1	0	0	0	0	0	0	0	0
1204	0	306	1319	0	0	0	0	0	1	0	0	0	0	0	0	0	0	0	0	8	13	0.0	0.0	0.0	0.0	1.0	0.0	0.31	218	255	1.0	0.0	0.0	0.02	0.0	0.0	0.0	0.0	normal	0	1	0	0	0	0	0	0	0	0
1205	1	1211	282	0	0	0	0	0	1	0	0	0	0	0	0	0	0	0	0	1	1	0.0	0.0	0.0	0.0	1.0	0.0	0.0	20	194	0.8	0.15	0.05	0.01	0.0	0.0	0.0	0.0	normal	0	1	0	0	0	0	0	0	0	0
1206	0	44	44	0	0	0	0	0	0	0	0	0	0	0	0	0	0	0	0	189	188	0.0	0.0	0.0	0.0	0.99	0.01	0.0	255	254	1.0	0.01	0.01	0.0	0.0	0.0	0.0	0.0	normal	0	0	1	0	0	0	0	0	0	0
1207	0	0	0	0	0	0	0	0	0	0	0	0	0	0	0	0	0	0	0	2	1	0.0	0.0	1.0	1.0	0.5	1.0	0.0	255	1	0.0	0.65	0.64	0.0	0.0	0.0	0.64	1.0	Probe	0	1	0	0	0	0	0	0	0	0
1208	0	43	128	0	0	0	0	0	0	0	0	0	0	0	0	0	0	0	0	151	231	0.0	0.0	0.0	0.0	1.0	0.0	0.01	255	254	1.0	0.01	0.0	0.0	0.0	0.0	0.0	0.0	normal	0	0	1	0	0	0	0	0	0	0
1209	0	0	0	0	0	0	0	0	0	0	0	0	0	0	0	0	0	0	0	289	17	1.0	1.0	0.0	0.0	0.06	0.06	0.0	255	15	0.06	0.08	0.0	0.0	1.0	1.0	0.0	0.0	DoS	0	1	0	0	0	0	0	0	0	0
1210	0	229	8015	0	0	0	0	0	1	0	0	0	0	0	0	0	0	0	0	1	7	0.0	0.0	0.0	0.0	1.0	0.0	0.29	243	255	1.0	0.0	0.01	0.01	0.0	0.0	0.0	0.0	normal	0	1	0	0	0	0	0	0	0	0
1211	0	0	0	0	0	0	0	0	0	0	0	0	0	0	0	0	0	0	0	196	17	1.0	1.0	0.0	0.0	0.09	0.06	0.0	255	20	0.08	0.06	0.0	0.0	1.0	1.0	0.0	0.0	DoS	0	1	0	0	0	0	0	0	0	0
1212	0	307	321	0	0	0	0	0	1	0	0	0	0	0	0	0	0	0	0	8	8	0.0	0.0	0.0	0.0	1.0	0.0	0.0	255	255	1.0	0.0	0.0	0.0	0.0	0.0	0.0	0.0	normal	0	1	0	0	0	0	0	0	0	0
1213	0	0	0	0	0	0	0	0	0	0	0	0	0	0	0	0	0	0	0	247	10	1.0	1.0	0.0	0.0	0.04	0.06	0.0	255	10	0.04	0.08	0.0	0.0	1.0	1.0	0.0	0.0	DoS	0	1	0	0	0	1	0	0	0	0
1214	0	228	24786	0	0	0	0	0	1	0	0	0	0	0	0	0	0	0	0	14	14	0.0	0.0	0.0	0.0	1.0	0.0	0.0	99	255	1.0	0.0	0.01	0.01	0.0	0.0	0.0	0.0	normal	0	1	0	0	0	0	0	0	0	0
1215	0	0	0	0	0	0	0	0	0	0	0	0	0	0	0	0	0	0	0	170	2	1.0	1.0	0.0	0.0	0.01	0.09	0.0	255	2	0.01	0.09	0.0	0.0	1.0	1.0	0.0	0.0	DoS	0	1	0	0	0	0	0	0	0	0
1216	0	0	0	0	0	0	0	0	0	0	0	0	0	0	0	0	0	0	0	141	16	1.0	1.0	0.0	0.0	0.11	0.06	0.0	255	16	0.06	0.06	0.0	0.0	1.0	1.0	0.0	0.0	DoS	0	1	0	0	0	0	0	0	0	0
1217	0	211	321	0	0	0	0	0	1	0	0	0	0	0	0	0	0	0	0	17	20	0.0	0.0	0.0	0.0	1.0	0.0	0.1	255	255	1.0	0.0	0.0	0.0	0.0	0.0	0.0	0.0	normal	0	1	0	0	0	0	0	0	0	0
1218	59	259	275	0	0	0	0	0	1	0	0	0	0	0	0	0	0	0	0	23	23	0.0	0.0	0.0	0.0	1.0	0.0	0.0	164	164	1.0	0.0	0.01	0.0	0.0	0.0	0.0	0.0	normal	0	1	0	0	0	0	0	0	0	0
1219	0	31	47	0	0	0	0	0	0	0	0	0	0	0	0	0	0	0	0	3	6	0.0	0.0	0.0	0.0	1.0	0.0	0.5	255	255	1.0	0.0	0.02	0.0	0.0	0.0	0.0	0.0	normal	0	0	1	0	0	0	0	0	0	0
1220	0	0	0	0	0	0	0	0	0	0	0	0	0	0	0	0	0	0	0	71	17	1.0	1.0	0.0	0.0	0.24	0.06	0.0	255	57	0.22	0.02	0.01	0.0	1.0	1.0	0.0	0.0	DoS	0	1	0	0	0	0	0	0	0	0
1221	0	1	0	0	0	0	0	0	0	0	0	0	0	0	0	0	0	0	0	15	9	0.0	0.0	0.0	0.0	0.6	0.33	0.0	255	9	0.04	0.78	0.26	0.0	0.1	0.0	0.64	0.0	Probe	0	0	1	0	0	0	0	0	0	0
1222	0	538	6471	0	0	0	0	0	1	0	0	0	0	0	0	0	0	0	0	3	8	0.0	0.0	0.0	0.0	1.0	0.0	0.25	255	255	1.0	0.0	0.0	0.0	0.0	0.0	0.0	0.0	normal	0	1	0	0	0	0	0	0	0	0
1223	0	0	0	0	0	0	0	0	0	0	0	0	0	0	0	0	0	0	0	266	10	0.0	0.0	1.0	1.0	0.04	0.06	0.0	255	10	0.04	0.07	0.0	0.0	0.0	0.0	1.0	1.0	DoS	0	1	0	0	0	0	0	0	0	0
1224	0	520	0	0	0	0	0	0	0	0	0	0	0	0	0	0	0	0	0	446	446	0.0	0.0	0.0	0.0	1.0	0.0	0.0	247	247	1.0	0.0	1.0	0.0	0.0	0.0	0.0	0.0	DoS	1	0	0	0	0	0	0	0	0	0
1225	0	0	0	0	0	0	0	0	0	0	0	0	0	0	0	0	0	0	0	271	20	1.0	1.0	0.0	0.0	0.07	0.06	0.0	255	1	0.0	0.08	0.0	0.0	1.0	1.0	0.0	0.0	DoS	0	1	0	0	0	1	0	0	0	0
1226	0	748	0	0	0	0	0	0	1	0	0	0	9	0	0	0	0	0	0	1	1	0.0	0.0	0.0	0.0	1.0	0.0	0.0	186	46	0.25	0.02	0.25	0.0	0.0	0.0	0.0	0.0	normal	0	1	0	0	0	0	0	0	0	0
1227	0	0	0	0	0	0	0	0	0	0	0	0	0	0	0	0	0	0	0	19	8	1.0	1.0	0.0	0.0	0.42	0.21	0.0	255	67	0.26	0.02	0.01	0.0	1.0	1.0	0.0	0.0	DoS	0	1	0	0	0	0	0	0	0	0
1228	0	0	0	0	0	0	0	0	0	0	0	0	0	0	0	0	0	0	0	1	1	1.0	1.0	0.0	0.0	1.0	0.0	0.0	35	1	0.03	0.74	0.77	0.0	0.77	1.0	0.0	0.0	Probe	0	1	0	0	0	0	0	0	0	0
1229	0	43	136	0	0	0	0	0	0	0	0	0	0	0	0	0	0	0	0	68	148	0.0	0.0	0.0	0.0	1.0	0.0	0.01	255	255	1.0	0.0	0.0	0.0	0.0	0.0	0.0	0.0	normal	0	0	1	0	0	0	0	0	0	0
1230	0	283	337	0	0	0	0	0	1	0	0	0	0	0	0	0	0	0	0	2	4	0.0	0.0	0.0	0.0	1.0	0.0	0.75	2	255	1.0	0.0	0.5	0.06	0.0	0.0	0.0	0.0	normal	0	1	0	0	0	0	0	0	0	0
1231	0	341	786	0	0	0	0	0	1	0	0	0	0	0	0	0	0	0	0	13	13	0.0	0.0	0.0	0.0	1.0	0.0	0.0	255	255	1.0	0.0	0.0	0.0	0.0	0.0	0.0	0.0	normal	0	1	0	0	0	0	0	0	0	0
1232	0	8	0	0	0	0	0	0	0	0	0	0	0	0	0	0	0	0	0	1	30	0.0	0.0	0.0	0.0	1.0	0.0	1.0	1	117	1.0	0.0	1.0	0.5	0.0	0.0	0.0	0.0	Probe	1	0	0	0	0	0	0	0	0	0
1233	0	42	42	0	0	0	0	0	0	0	0	0	0	0	0	0	0	0	0	17	27	0.0	0.0	0.0	0.0	1.0	0.0	0.11	255	255	1.0	0.0	0.0	0.0	0.0	0.0	0.0	0.0	normal	0	0	1	0	0	0	0	0	0	0
1234	0	0	0	0	0	0	0	0	0	0	0	0	0	0	0	0	0	0	0	28	22	1.0	1.0	0.0	0.0	0.79	0.07	0.0	255	22	0.09	0.06	0.0	0.0	1.0	1.0	0.0	0.0	DoS	0	1	0	0	0	0	0	0	0	0
1235	41802	1	0	0	0	0	0	0	0	0	0	0	0	0	0	0	0	0	0	2	2	0.0	0.0	1.0	1.0	1.0	0.0	0.0	216	2	0.01	0.23	0.44	0.0	0.0	0.0	0.44	1.0	Probe	0	1	0	0	0	0	0	0	0	0
1236	0	0	0	0	0	0	0	0	0	0	0	0	0	0	0	0	0	0	0	133	3	0.0	0.0	1.0	1.0	0.02	0.07	0.0	255	1	0.0	0.07	0.0	0.0	0.0	0.0	1.0	1.0	DoS	0	1	0	0	0	0	0	0	0	0
1237	0	10389	0	0	0	0	0	0	0	0	0	0	0	0	0	0	0	0	0	6	6	0.0	0.0	0.0	0.0	1.0	0.0	0.0	103	63	0.22	0.06	0.22	0.03	0.01	0.02	0.0	0.0	normal	0	1	0	0	0	0	0	0	0	0
1238	0	0	0	0	0	0	0	0	0	0	0	0	0	0	0	0	0	0	0	217	5	1.0	1.0	0.0	0.0	0.02	0.07	0.0	255	6	0.02	0.06	0.0	0.0	1.0	1.0	0.0	0.0	DoS	0	1	0	0	0	0	0	0	0	0
1239	0	45	45	0	0	0	0	0	0	0	0	0	0	0	0	0	0	0	0	107	112	0.0	0.0	0.0	0.0	1.0	0.0	0.03	255	255	1.0	0.0	0.0	0.0	0.0	0.0	0.0	0.0	normal	0	0	1	0	0	0	0	0	0	0
1240	0	74	0	0	0	0	0	0	1	0	0	0	0	0	0	0	0	0	0	2	4	0.0	0.0	0.0	0.0	1.0	0.0	0.5	121	109	0.17	0.02	0.17	0.02	0.07	0.0	0.01	0.0	normal	0	1	0	0	0	0	0	0	0	0
1241	0	43	68	0	0	0	0	0	0	0	0	0	0	0	0	0	0	0	0	261	261	0.0	0.0	0.0	0.0	1.0	0.0	0.0	255	200	0.78	0.01	0.0	0.0	0.0	0.0	0.0	0.0	normal	0	0	1	0	0	0	0	0	0	0
1242	2	1243	366	0	0	0	0	0	1	0	0	0	0	0	0	0	0	0	0	1	1	0.0	0.0	0.0	0.0	1.0	0.0	0.0	163	115	0.71	0.02	0.01	0.0	0.0	0.0	0.0	0.0	normal	0	1	0	0	0	0	0	0	0	0
1243	0	318	495	0	0	0	0	0	1	0	0	0	0	0	0	0	0	0	0	4	4	0.0	0.0	0.0	0.0	1.0	0.0	0.0	255	255	1.0	0.0	0.0	0.0	0.0	0.0	0.0	0.0	normal	0	1	0	0	0	0	0	0	0	0
1244	2	2194619	0	0	0	0	0	0	1	0	0	0	0	0	0	0	0	0	0	2	2	0.0	0.0	0.0	0.0	1.0	0.0	0.0	10	35	0.6	0.4	0.6	0.06	0.0	0.0	0.0	0.0	normal	0	1	0	0	0	0	0	0	0	0
1245	0	0	0	0	0	0	0	0	0	0	0	0	0	0	0	0	0	0	0	197	14	1.0	1.0	0.0	0.0	0.07	0.08	0.0	255	14	0.05	0.08	0.0	0.0	1.0	1.0	0.0	0.0	DoS	0	1	0	0	0	0	0	0	0	0
1246	0	78	44	0	0	0	0	0	0	0	0	0	0	0	0	0	0	0	0	106	106	0.0	0.0	0.0	0.0	1.0	0.0	0.0	255	166	0.65	0.01	0.17	0.0	0.0	0.0	0.0	0.0	normal	0	0	1	0	0	0	0	0	0	0
1247	0	43	116	0	0	0	0	0	0	0	0	0	0	0	0	0	0	0	0	24	23	0.0	0.0	0.0	0.0	0.96	0.08	0.0	255	162	0.64	0.01	0.0	0.0	0.0	0.0	0.0	0.0	normal	0	0	1	0	0	0	0	0	0	0
1248	0	1637	338	0	0	0	0	0	1	0	0	0	0	0	0	0	0	0	0	1	2	0.0	0.0	0.0	0.0	1.0	0.0	1.0	188	144	0.62	0.03	0.01	0.01	0.02	0.02	0.0	0.0	normal	0	1	0	0	0	0	0	0	0	0
1249	0	213	900	0	0	0	0	0	1	0	0	0	0	0	0	0	0	0	0	8	10	0.0	0.0	0.0	0.0	1.0	0.0	0.2	130	255	1.0	0.0	0.01	0.02	0.01	0.0	0.0	0.0	normal	0	1	0	0	0	0	0	0	0	0
1250	0	0	0	0	0	0	0	0	0	0	0	0	0	0	0	0	0	0	0	110	18	1.0	1.0	0.0	0.0	0.16	0.05	0.0	255	14	0.05	0.07	0.0	0.0	1.0	1.0	0.0	0.0	DoS	0	1	0	0	0	0	0	0	0	0
1251	1	1232	333	0	0	0	0	0	1	0	0	0	0	0	0	1	0	0	0	1	1	0.0	0.0	0.0	0.0	1.0	0.0	0.0	228	148	0.58	0.02	0.0	0.01	0.0	0.0	0.0	0.0	normal	0	1	0	0	0	0	0	0	0	0
1252	0	266	499	0	0	0	0	0	1	0	0	0	0	0	0	0	0	0	0	1	3	0.0	0.0	0.0	0.0	1.0	0.0	0.67	12	255	1.0	0.0	0.08	0.04	0.08	0.0	0.0	0.0	normal	0	1	0	0	0	0	0	0	0	0
1253	0	285	2531	0	0	0	0	0	1	0	0	0	0	0	0	0	0	0	0	1	1	0.0	0.0	0.0	0.0	1.0	0.0	0.0	255	255	1.0	0.0	0.01	0.0	0.0	0.0	0.0	0.0	normal	0	1	0	0	0	0	0	0	0	0
1254	0	0	0	0	0	0	0	0	0	0	0	0	0	0	0	0	0	0	0	123	13	1.0	1.0	0.0	0.0	0.11	0.07	0.0	255	5	0.02	0.07	0.0	0.0	1.0	1.0	0.0	0.0	DoS	0	1	0	0	0	0	0	0	0	0
1255	0	286	1425	0	0	0	0	0	1	0	0	0	0	0	0	0	0	0	0	2	2	0.0	0.0	0.0	0.0	1.0	0.0	0.0	221	225	1.0	0.0	0.0	0.01	0.01	0.01	0.0	0.0	normal	0	1	0	0	0	0	0	0	0	0
1256	0	30	0	0	0	0	0	0	0	0	0	0	0	0	0	0	0	0	0	1	2	0.0	0.0	0.0	0.0	1.0	0.0	1.0	41	26	0.15	0.12	0.15	0.08	0.0	0.0	0.0	0.0	normal	0	0	1	0	0	0	0	0	0	0
1257	0	0	0	0	0	0	0	0	0	0	0	0	0	0	0	0	0	0	0	112	15	1.0	1.0	0.0	0.0	0.13	0.04	0.0	255	15	0.06	0.05	0.0	0.0	1.0	1.0	0.0	0.0	DoS	0	1	0	0	0	0	0	0	0	0
1258	0	0	0	0	0	0	0	0	0	0	0	0	0	0	0	0	0	0	0	144	15	1.0	1.0	0.0	0.0	0.1	0.06	0.0	255	6	0.02	0.06	0.0	0.0	1.0	1.0	0.0	0.0	DoS	0	1	0	0	0	0	0	0	0	0
1259	0	0	0	0	0	0	0	0	0	0	0	0	0	0	0	0	0	0	0	209	3	1.0	1.0	0.0	0.0	0.01	0.06	0.0	255	3	0.01	0.09	0.0	0.0	1.0	1.0	0.0	0.0	DoS	0	1	0	0	0	0	0	0	0	0
1260	0	223	3327	0	0	0	0	0	1	0	0	0	0	0	0	0	0	0	0	2	14	0.0	0.0	0.0	0.0	1.0	0.0	0.14	19	255	1.0	0.0	0.05	0.06	0.0	0.0	0.0	0.0	normal	0	1	0	0	0	0	0	0	0	0
1261	0	200	1061	0	0	0	0	0	1	0	0	0	0	0	0	0	0	0	0	18	18	0.0	0.0	0.0	0.0	1.0	0.0	0.0	18	255	1.0	0.0	0.06	0.06	0.0	0.0	0.0	0.0	normal	0	1	0	0	0	0	0	0	0	0
1262	0	0	0	0	0	0	0	0	0	0	0	0	0	0	0	0	0	0	0	19	6	0.95	1.0	0.05	0.0	0.32	0.21	0.0	255	18	0.07	0.06	0.01	0.0	1.0	1.0	0.0	0.0	DoS	0	1	0	0	0	0	0	0	0	0
1263	0	0	0	0	0	0	0	0	0	0	0	0	0	0	0	0	0	0	0	37	6	1.0	1.0	0.0	0.0	0.16	0.11	0.0	255	64	0.25	0.02	0.0	0.0	1.0	1.0	0.0	0.0	DoS	0	1	0	0	0	0	0	0	0	0
1264	0	1480	0	0	1	0	0	0	0	0	0	0	0	0	0	0	0	0	0	11	11	0.0	0.0	0.0	0.0	1.0	0.0	0.0	255	12	0.05	0.08	0.05	0.0	0.57	0.0	0.01	0.0	DoS	1	0	0	0	0	0	0	0	0	0
1265	0	45	140	0	0	0	0	0	0	0	0	0	0	0	0	0	0	0	0	69	219	0.0	0.0	0.0	0.0	1.0	0.0	0.02	209	196	0.81	0.01	0.73	0.01	0.0	0.0	0.07	0.0	normal	0	0	1	0	0	0	0	0	0	0
1266	0	0	0	0	0	0	0	0	0	0	0	0	0	0	0	0	0	0	0	181	11	1.0	1.0	0.0	0.0	0.06	0.05	0.0	255	11	0.04	0.05	0.0	0.0	1.0	1.0	0.0	0.0	DoS	0	1	0	0	0	0	0	0	0	0
1267	0	28	0	0	3	0	0	0	0	0	0	0	0	0	0	0	0	0	0	99	98	0.01	0.0	0.0	0.0	0.99	0.02	0.0	255	98	0.38	0.01	0.38	0.0	0.0	0.0	0.0	0.0	DoS	0	0	1	0	0	0	0	0	0	0
1268	0	204	313	0	0	0	0	0	1	0	0	0	0	0	0	0	0	0	0	38	38	0.0	0.0	0.0	0.0	1.0	0.0	0.0	255	255	1.0	0.0	0.0	0.0	0.0	0.0	0.0	0.0	normal	0	1	0	0	0	0	0	0	0	0
1269	0	0	0	0	0	0	0	0	0	0	0	0	0	0	0	0	0	0	0	23	9	1.0	1.0	0.0	0.0	0.39	0.22	0.0	255	10	0.04	0.08	0.0	0.0	1.0	1.0	0.0	0.0	DoS	0	1	0	0	0	0	0	0	0	0
1270	0	297	753	0	0	0	0	0	1	0	0	0	0	0	0	0	0	0	0	24	25	0.0	0.0	0.0	0.0	1.0	0.0	0.08	255	255	1.0	0.0	0.0	0.0	0.0	0.0	0.0	0.0	normal	0	1	0	0	0	0	0	0	0	0
1271	0	0	0	0	0	0	0	0	0	0	0	0	0	0	0	0	0	0	0	230	2	1.0	1.0	0.0	0.0	0.01	0.06	0.0	255	2	0.01	0.06	0.0	0.0	1.0	1.0	0.0	0.0	DoS	0	1	0	0	0	0	0	0	0	0
1272	0	0	0	0	0	0	0	0	0	0	0	0	0	0	0	0	0	0	0	114	9	0.0	0.0	1.0	1.0	0.08	0.08	0.0	255	9	0.04	0.07	0.0	0.0	0.0	0.0	1.0	1.0	DoS	0	1	0	0	0	0	0	0	0	0
1273	0	0	0	0	0	0	0	0	0	0	0	0	0	0	0	0	0	0	0	254	1	1.0	1.0	0.0	0.0	0.0	0.07	0.0	255	1	0.0	0.08	0.0	0.0	1.0	1.0	0.0	0.0	DoS	0	1	0	0	0	0	0	0	0	0
1274	0	300	311	0	0	0	0	0	1	0	0	0	0	0	0	0	0	0	0	4	4	0.0	0.0	0.0	0.0	1.0	0.0	0.0	84	255	1.0	0.0	0.01	0.02	0.0	0.0	0.0	0.0	normal	0	1	0	0	0	0	0	0	0	0
1275	0	8	0	0	0	0	0	0	0	0	0	0	0	0	0	0	0	0	0	1	47	0.0	0.0	0.0	0.0	1.0	0.0	1.0	1	77	1.0	0.0	1.0	0.26	0.0	0.0	0.0	0.0	Probe	1	0	0	0	0	0	0	0	0	0
1276	0	0	0	0	0	0	0	0	0	0	0	0	0	0	0	0	0	0	0	1	1	0.0	0.0	1.0	1.0	1.0	0.0	0.0	18	255	1.0	0.0	0.06	0.09	0.0	0.0	1.0	0.66	normal	0	1	0	0	0	0	0	0	0	0
1277	0	30	0	0	0	0	0	0	1	0	0	0	0	0	0	0	0	0	0	1	1	0.0	0.0	0.0	0.0	1.0	0.0	0.0	5	42	1.0	0.0	1.0	0.12	0.0	0.0	0.0	0.0	R2L	0	1	0	0	0	0	0	0	0	0
1278	0	0	0	0	0	0	0	0	0	0	0	0	0	0	0	0	0	0	0	135	19	1.0	1.0	0.0	0.0	0.14	0.06	0.0	255	19	0.07	0.07	0.0	0.0	1.0	1.0	0.0	0.0	DoS	0	1	0	0	0	0	0	0	0	0
1279	0	0	0	0	0	0	0	0	0	0	0	0	0	0	0	0	0	0	0	280	12	1.0	1.0	0.0	0.0	0.04	0.06	0.0	255	27	0.11	0.06	0.0	0.0	1.0	1.0	0.0	0.0	DoS	0	1	0	0	0	0	0	0	0	0
1280	0	8	0	0	0	0	0	0	0	0	0	0	0	0	0	0	0	0	0	1	14	0.0	0.0	0.0	0.0	1.0	0.0	1.0	1	61	1.0	0.0	1.0	0.26	0.0	0.0	0.0	0.0	Probe	1	0	0	0	0	0	0	0	0	0
1281	2	0	0	0	0	0	0	0	0	0	0	0	0	0	0	0	0	0	0	1	1	0.0	0.0	1.0	1.0	1.0	0.0	0.0	255	1	0.0	0.67	1.0	0.0	0.0	0.0	1.0	1.0	Probe	0	1	0	0	0	0	0	0	0	0
1282	0	105	146	0	0	0	0	0	0	0	0	0	0	0	0	0	0	0	0	2	2	0.0	0.0	0.0	0.0	1.0	0.0	0.0	255	252	0.99	0.01	0.01	0.0	0.0	0.0	0.0	0.0	normal	0	0	1	0	0	0	0	0	0	0
1283	0	1	0	0	0	0	0	0	0	0	0	0	0	0	0	0	0	0	0	2	2	0.0	0.0	0.0	0.0	1.0	0.0	0.0	255	2	0.01	0.25	0.71	0.0	0.0	0.0	0.24	0.0	Probe	0	0	1	0	0	0	0	0	0	0
1284	0	244	263	0	0	0	0	0	1	0	0	0	0	0	0	0	0	0	0	10	10	0.0	0.0	0.0	0.0	1.0	0.0	0.0	255	255	1.0	0.0	0.0	0.0	0.0	0.0	0.01	0.01	normal	0	1	0	0	0	0	0	0	0	0
1285	0	8	0	0	0	0	0	0	0	0	0	0	0	0	0	0	0	0	0	1	21	0.0	0.0	0.0	0.0	1.0	0.0	1.0	2	158	1.0	0.0	1.0	0.25	0.0	0.0	0.0	0.0	Probe	1	0	0	0	0	0	0	0	0	0
1286	0	0	0	0	0	0	0	0	0	0	0	0	0	0	0	0	0	0	0	123	10	1.0	1.0	0.0	0.0	0.08	0.07	0.0	255	29	0.11	0.05	0.0	0.0	1.0	1.0	0.0	0.0	DoS	0	1	0	0	0	0	0	0	0	0
1287	0	771	374	0	0	0	0	0	1	0	0	0	0	0	0	0	0	0	0	1	2	0.0	0.0	0.0	0.0	1.0	0.0	1.0	112	172	0.88	0.04	0.01	0.01	0.0	0.0	0.0	0.0	normal	0	1	0	0	0	0	0	0	0	0
1288	0	105	147	0	0	0	0	0	0	0	0	0	0	0	0	0	0	0	0	8	2	0.0	0.0	0.0	0.0	0.25	0.25	0.0	255	237	0.93	0.01	0.01	0.0	0.0	0.0	0.0	0.0	normal	0	0	1	0	0	0	0	0	0	0
1289	0	0	0	0	0	0	0	0	0	0	0	0	0	0	0	0	0	0	0	199	7	1.0	1.0	0.0	0.0	0.04	0.07	0.0	255	7	0.03	0.07	0.0	0.0	1.0	1.0	0.0	0.0	DoS	0	1	0	0	0	0	0	0	0	0
1290	0	254	5918	0	0	0	0	0	1	0	0	0	0	0	0	0	0	0	0	6	6	0.0	0.0	0.0	0.0	1.0	0.0	0.0	255	255	1.0	0.0	0.0	0.0	0.0	0.0	0.0	0.0	normal	0	1	0	0	0	0	0	0	0	0
1291	0	0	0	0	0	0	0	0	0	0	0	0	0	0	0	0	0	0	0	151	6	0.0	0.0	1.0	1.0	0.04	0.08	0.0	255	6	0.02	0.07	0.0	0.0	0.0	0.0	1.0	1.0	DoS	0	1	0	0	0	0	0	0	0	0
1292	0	330	13508	0	0	0	0	0	1	0	0	0	0	0	0	0	0	0	0	7	7	0.0	0.0	0.0	0.0	1.0	0.0	0.0	24	24	1.0	0.0	0.04	0.0	0.0	0.0	0.0	0.0	normal	0	1	0	0	0	0	0	0	0	0
1293	0	0	0	0	0	0	0	0	0	0	0	0	0	0	0	0	0	0	0	144	14	1.0	1.0	0.0	0.0	0.1	0.06	0.0	255	17	0.07	0.07	0.0	0.0	1.0	1.0	0.0	0.0	DoS	0	1	0	0	0	0	0	0	0	0
1294	0	0	0	0	0	0	0	0	0	0	0	0	0	0	0	0	0	0	0	1	1	0.0	0.0	1.0	1.0	1.0	0.0	0.0	3	255	1.0	0.0	0.33	0.26	0.0	0.0	1.0	1.0	normal	0	1	0	0	0	0	0	0	0	0
1295	0	0	0	0	0	0	0	0	0	0	0	0	0	0	0	0	0	0	0	117	9	1.0	1.0	0.0	0.0	0.08	0.06	0.0	255	9	0.04	0.08	0.0	0.0	1.0	1.0	0.0	0.0	DoS	0	1	0	0	0	0	0	0	0	0
1296	4468	166	23376	0	0	0	0	0	1	1	0	0	0	0	0	0	0	0	0	1	1	0.0	0.0	0.0	0.0	1.0	0.0	0.0	1	1	1.0	0.0	1.0	0.0	0.0	0.0	0.0	0.0	normal	0	1	0	0	0	0	0	0	0	0
1297	0	322	1408	0	0	0	0	0	1	0	0	0	0	0	0	0	0	0	0	6	6	0.0	0.0	0.0	0.0	1.0	0.0	0.0	6	255	1.0	0.0	0.17	0.02	0.0	0.0	0.0	0.0	normal	0	1	0	0	0	0	0	0	0	0
1298	0	28	0	0	3	0	0	0	0	0	0	0	0	0	0	0	0	0	0	34	34	0.0	0.0	0.0	0.0	1.0	0.0	0.0	237	34	0.14	0.05	0.14	0.0	0.02	0.0	0.0	0.0	DoS	0	0	1	0	0	0	0	0	0	0
1299	0	30	0	0	0	0	0	0	0	0	0	0	0	0	0	0	0	0	0	2	2	0.0	0.0	0.0	0.0	1.0	0.0	0.0	48	48	1.0	0.0	1.0	0.0	0.0	0.0	0.0	0.0	normal	1	0	0	0	0	0	0	0	0	0
1300	0	45	130	0	0	0	0	0	0	0	0	0	0	0	0	0	0	0	0	169	169	0.0	0.0	0.0	0.0	1.0	0.0	0.0	255	255	1.0	0.0	0.0	0.0	0.0	0.0	0.0	0.0	normal	0	0	1	0	0	0	0	0	0	0
1301	0	0	0	0	0	0	0	0	0	0	0	0	0	0	0	0	0	0	0	256	14	1.0	1.0	0.0	0.0	0.05	0.05	0.0	255	14	0.05	0.05	0.0	0.0	1.0	1.0	0.0	0.0	DoS	0	1	0	0	0	1	0	0	0	0
1302	0	8	0	0	0	0	0	0	0	0	0	0	0	0	0	0	0	0	0	1	51	0.0	0.0	0.0	0.0	1.0	0.0	1.0	1	58	1.0	0.0	1.0	0.52	0.0	0.0	0.0	0.0	Probe	1	0	0	0	0	0	0	0	0	0
1303	0	0	0	0	0	0	0	0	0	0	0	0	0	0	0	0	0	0	0	257	4	1.0	1.0	0.0	0.0	0.02	0.05	0.0	215	4	0.02	0.07	0.0	0.0	0.99	1.0	0.0	0.0	DoS	0	1	0	0	0	0	0	0	0	0
1304	0	215	0	0	0	0	0	0	0	0	0	0	0	0	0	0	0	0	0	1	1	0.0	0.0	0.0	0.0	1.0	0.0	0.0	185	153	0.83	0.01	0.83	0.0	0.0	0.0	0.0	0.0	Probe	0	0	1	0	0	0	0	0	0	0
1305	0	298	3571	0	0	0	0	0	1	0	0	0	0	0	0	0	0	0	0	8	8	0.0	0.0	0.0	0.0	1.0	0.0	0.0	169	255	1.0	0.0	0.01	0.02	0.01	0.0	0.0	0.0	normal	0	1	0	0	0	0	0	0	0	0
1306	0	0	0	0	0	0	0	0	0	0	0	0	0	0	0	0	0	0	0	232	5	0.0	0.0	1.0	1.0	0.02	0.06	0.0	255	5	0.02	0.07	0.0	0.0	0.0	0.0	1.0	1.0	DoS	0	1	0	0	0	0	0	0	0	0
1307	0	252	273544	0	0	0	0	0	1	0	0	0	0	0	0	0	0	0	0	1	1	0.0	0.0	0.0	0.0	1.0	0.0	0.0	255	247	0.97	0.01	0.0	0.0	0.0	0.0	0.0	0.0	normal	0	1	0	0	0	0	0	0	0	0
1308	0	0	0	0	0	0	0	0	0	0	0	0	0	0	0	0	0	0	0	112	2	0.0	0.0	1.0	1.0	0.02	0.07	0.0	255	22	0.09	0.07	0.0	0.0	0.0	0.0	1.0	1.0	DoS	0	1	0	0	0	0	0	0	0	0
1309	0	0	0	0	0	0	0	0	0	0	0	0	0	0	0	0	0	0	0	181	4	1.0	1.0	0.0	0.0	0.02	0.07	0.0	27	4	0.15	0.22	0.04	0.0	0.48	1.0	0.04	0.0	DoS	0	1	0	0	0	0	0	0	0	0
1310	0	4539	0	0	0	0	0	0	0	0	0	0	0	0	0	0	0	0	0	15	15	0.0	0.0	0.0	0.0	1.0	0.0	0.0	80	91	0.44	0.06	0.44	0.02	0.0	0.0	0.0	0.0	normal	0	1	0	0	0	0	0	0	0	0
1311	0	197	18881	0	0	0	0	0	1	0	0	0	0	0	0	0	0	0	0	3	7	0.0	0.0	0.0	0.0	1.0	0.0	0.29	3	255	1.0	0.0	0.33	0.02	0.0	0.0	0.0	0.0	normal	0	1	0	0	0	0	0	0	0	0
1312	0	0	0	0	0	0	0	0	0	0	0	0	0	0	0	0	0	0	0	280	18	1.0	1.0	0.0	0.0	0.06	0.04	0.0	140	18	0.13	0.07	0.01	0.0	0.99	1.0	0.0	0.0	DoS	0	1	0	0	0	0	0	0	0	0
1313	0	0	0	0	0	0	0	0	0	0	0	0	0	0	0	0	0	0	0	133	14	0.0	0.0	1.0	1.0	0.11	0.06	0.0	255	14	0.05	0.07	0.0	0.0	0.0	0.0	1.0	1.0	DoS	0	1	0	0	0	0	0	0	0	0
1314	0	259	1541	0	0	0	0	0	1	0	0	0	0	0	0	0	0	0	0	1	2	0.0	0.0	0.0	0.0	1.0	0.0	1.0	79	255	1.0	0.0	0.01	0.04	0.0	0.0	0.0	0.0	normal	0	1	0	0	0	0	0	0	0	0
1315	0	1193	333	0	0	0	0	0	1	0	0	0	0	0	0	0	0	0	0	1	1	0.0	0.0	0.0	0.0	1.0	0.0	0.0	37	39	0.97	0.05	0.03	0.05	0.0	0.0	0.05	0.05	normal	0	1	0	0	0	0	0	0	0	0
1316	0	46	117	0	0	0	0	0	0	0	0	0	0	0	0	0	0	0	0	1	2	0.0	0.0	0.0	0.0	1.0	0.0	1.0	255	235	0.92	0.01	0.0	0.0	0.0	0.0	0.02	0.0	normal	0	0	1	0	0	0	0	0	0	0
1317	1	1016	332	0	0	0	0	0	1	0	0	0	0	0	0	0	0	0	0	1	1	0.0	0.0	0.0	0.0	1.0	0.0	0.0	13	100	0.31	0.23	0.08	0.02	0.0	0.0	0.0	0.0	normal	0	1	0	0	0	0	0	0	0	0
1318	0	0	0	0	0	0	0	0	0	0	0	0	0	0	0	0	0	0	0	347	1	0.09	0.0	0.9	1.0	0.0	1.0	0.0	255	1	0.0	1.0	0.0	0.0	0.09	0.0	0.9	1.0	Probe	0	1	0	0	0	0	0	0	0	0
1319	0	237	5250	0	0	0	0	0	1	0	0	0	0	0	0	0	0	0	0	1	3	0.0	0.0	0.0	0.0	1.0	0.0	0.67	41	255	1.0	0.0	0.02	0.05	0.0	0.0	0.0	0.0	normal	0	1	0	0	0	0	0	0	0	0
1320	0	0	0	0	0	0	0	0	0	0	0	0	0	0	0	0	0	0	0	276	5	1.0	1.0	0.0	0.0	0.02	0.05	0.0	255	5	0.02	0.05	0.0	0.0	1.0	1.0	0.0	0.0	DoS	0	1	0	0	0	0	0	0	0	0
1321	0	0	0	0	0	0	0	0	0	0	0	0	0	0	0	0	0	0	0	204	1	1.0	1.0	0.0	0.0	0.0	0.05	0.0	255	1	0.0	0.05	0.0	0.0	1.0	1.0	0.0	0.0	DoS	0	1	0	0	0	0	0	0	0	0
1322	0	0	0	0	0	0	0	0	0	0	0	0	0	0	0	0	0	0	0	46	15	1.0	1.0	0.0	0.0	0.33	0.09	0.0	255	15	0.06	0.05	0.0	0.0	1.0	1.0	0.0	0.0	DoS	0	1	0	0	0	0	0	0	0	0
1323	0	219	6721	0	0	0	0	0	1	0	0	0	0	0	0	0	0	0	0	4	4	0.0	0.0	0.0	0.0	1.0	0.0	0.0	45	255	1.0	0.0	0.02	0.07	0.0	0.0	0.0	0.0	normal	0	1	0	0	0	0	0	0	0	0
1324	0	0	0	0	0	0	0	0	0	0	0	0	0	0	0	0	0	0	0	260	12	1.0	1.0	0.0	0.0	0.05	0.06	0.0	255	9	0.04	0.07	0.0	0.0	1.0	1.0	0.0	0.0	DoS	0	1	0	0	0	0	0	0	0	0
1325	0	0	0	0	0	0	0	0	0	0	0	0	0	0	0	0	0	0	0	213	4	1.0	1.0	0.0	0.0	0.02	0.06	0.0	255	17	0.07	0.06	0.0	0.0	1.0	1.0	0.0	0.0	DoS	0	1	0	0	0	0	0	0	0	0
1326	0	8	0	0	0	0	0	0	0	0	0	0	0	0	0	0	0	0	0	1	4	0.0	0.0	0.0	0.0	1.0	0.0	1.0	2	226	1.0	0.0	1.0	0.5	0.0	0.0	0.0	0.0	Probe	1	0	0	0	0	0	0	0	0	0
1327	0	0	0	0	0	0	0	0	0	0	0	0	0	0	0	0	0	0	0	114	8	0.0	0.0	1.0	1.0	0.07	0.07	0.0	255	8	0.03	0.06	0.0	0.0	0.0	0.0	1.0	1.0	DoS	0	1	0	0	0	0	0	0	0	0
1328	0	45	72	0	0	0	0	0	0	0	0	0	0	0	0	0	0	0	0	160	160	0.0	0.0	0.0	0.0	1.0	0.0	0.0	255	254	1.0	0.01	0.01	0.0	0.0	0.0	0.0	0.0	normal	0	0	1	0	0	0	0	0	0	0
1329	0	0	0	0	0	0	0	0	0	0	0	0	0	0	0	0	0	0	0	111	19	1.0	1.0	0.0	0.0	0.17	0.08	0.0	255	19	0.07	0.08	0.0	0.0	1.0	1.0	0.0	0.0	DoS	0	1	0	0	0	0	0	0	0	0
1330	0	0	0	0	0	0	0	0	0	0	0	0	0	0	0	0	0	0	0	98	5	1.0	1.0	0.0	0.0	0.05	0.07	0.0	205	5	0.02	0.07	0.0	0.0	1.0	1.0	0.0	0.0	DoS	0	1	0	0	0	0	0	0	0	0
1331	0	43	107	0	0	0	0	0	0	0	0	0	0	0	0	0	0	0	0	2	5	0.0	0.0	0.0	0.0	1.0	0.0	0.4	255	252	0.99	0.01	0.0	0.0	0.0	0.0	0.0	0.0	normal	0	0	1	0	0	0	0	0	0	0
1332	0	0	0	0	0	0	0	0	0	0	0	0	0	0	0	0	0	0	0	89	1	1.0	1.0	0.0	0.0	0.01	0.09	0.0	255	1	0.0	0.07	0.0	0.0	1.0	1.0	0.0	0.0	DoS	0	1	0	0	0	0	0	0	0	0
1333	0	276	71903	0	0	0	1	0	1	0	1	0	0	0	0	0	0	0	0	1	1	0.0	0.0	0.0	0.0	1.0	0.0	0.0	24	255	1.0	0.0	0.04	0.02	0.04	0.0	0.0	0.0	normal	0	1	0	0	0	0	0	0	0	0
1334	0	147	0	0	0	0	0	0	0	0	0	0	0	0	0	0	0	0	0	1	1	0.0	0.0	0.0	0.0	1.0	0.0	0.0	255	3	0.01	0.68	0.98	0.0	0.0	0.0	0.0	0.0	normal	0	0	1	0	0	0	0	0	0	0
1335	0	172	15119	0	0	0	0	0	1	0	0	0	0	0	0	0	0	0	0	1	1	0.0	0.0	0.0	0.0	1.0	0.0	0.0	159	255	1.0	0.0	0.01	0.02	0.0	0.0	0.02	0.01	normal	0	1	0	0	0	0	0	0	0	0
1336	0	42	42	0	0	0	0	0	0	0	0	0	0	0	0	0	0	0	0	204	206	0.0	0.0	0.0	0.0	1.0	0.0	0.01	255	236	0.93	0.01	0.0	0.0	0.0	0.0	0.0	0.0	normal	0	0	1	0	0	0	0	0	0	0
1337	0	237	3891	0	0	0	0	0	1	0	0	0	0	0	0	0	0	0	0	4	4	0.0	0.0	0.0	0.0	1.0	0.0	0.0	255	255	1.0	0.0	0.0	0.0	0.0	0.0	0.0	0.0	normal	0	1	0	0	0	0	0	0	0	0
1338	0	200	267	0	0	0	0	0	1	0	0	0	0	0	0	0	0	0	0	6	6	0.0	0.0	0.0	0.0	1.0	0.0	0.0	170	255	1.0	0.0	0.01	0.01	0.0	0.0	0.0	0.0	normal	0	1	0	0	0	0	0	0	0	0
1339	0	360	1738	0	0	0	0	0	1	0	0	0	0	0	0	0	0	0	0	23	23	0.0	0.0	0.0	0.0	1.0	0.0	0.0	255	255	1.0	0.0	0.0	0.0	0.0	0.0	0.0	0.0	normal	0	1	0	0	0	0	0	0	0	0
1340	0	347	807	0	0	0	0	0	1	0	0	0	0	0	0	0	0	0	0	13	13	0.0	0.0	0.0	0.0	1.0	0.0	0.0	255	255	1.0	0.0	0.0	0.0	0.0	0.0	0.0	0.0	normal	0	1	0	0	0	0	0	0	0	0
1341	0	231	1225	0	0	0	0	0	1	0	0	0	0	0	0	0	0	0	0	1	1	0.0	0.0	0.0	0.0	1.0	0.0	0.0	176	255	1.0	0.0	0.01	0.01	0.01	0.0	0.0	0.0	normal	0	1	0	0	0	0	0	0	0	0
1342	0	224	4114	0	0	0	0	0	1	0	0	0	0	0	0	0	0	0	0	4	4	0.0	0.0	0.0	0.0	1.0	0.0	0.0	208	255	1.0	0.0	0.0	0.01	0.0	0.0	0.04	0.04	normal	0	1	0	0	0	0	0	0	0	0
1343	0	0	0	0	0	0	0	0	0	0	0	0	0	0	0	0	0	0	0	103	13	1.0	1.0	0.0	0.0	0.13	0.06	0.0	255	2	0.01	0.07	0.0	0.0	1.0	1.0	0.0	0.0	DoS	0	1	0	0	0	0	0	0	0	0
1344	0	0	0	0	0	0	0	0	0	0	0	0	0	0	0	0	0	0	0	104	7	1.0	1.0	0.0	0.0	0.07	0.06	0.0	255	7	0.03	0.06	0.0	0.0	1.0	1.0	0.0	0.0	DoS	0	1	0	0	0	0	0	0	0	0
1345	0	201	2435	0	0	0	0	0	1	0	0	0	0	0	0	0	0	0	0	14	14	0.0	0.0	0.0	0.0	1.0	0.0	0.0	255	255	1.0	0.0	0.0	0.0	0.0	0.0	0.0	0.0	normal	0	1	0	0	0	0	0	0	0	0
1346	0	43	71	0	0	0	0	0	0	0	0	0	0	0	0	0	0	0	0	266	265	0.0	0.0	0.0	0.0	1.0	0.01	0.0	255	254	1.0	0.01	0.0	0.0	0.0	0.0	0.0	0.0	normal	0	0	1	0	0	0	0	0	0	0
1347	0	8	0	0	0	0	0	0	0	0	0	0	0	0	0	0	0	0	0	1	23	0.0	0.0	0.0	0.0	1.0	0.0	1.0	1	15	1.0	0.0	1.0	0.53	0.0	0.0	0.0	0.0	Probe	1	0	0	0	0	0	0	0	0	0
1348	0	0	0	0	0	0	0	0	0	0	0	0	0	0	0	0	0	0	0	236	3	1.0	1.0	0.0	0.0	0.01	0.07	0.0	255	3	0.01	0.07	0.0	0.0	1.0	1.0	0.0	0.0	DoS	0	1	0	0	0	0	0	0	0	0
1349	0	226	3709	0	0	0	0	0	1	0	0	0	0	0	0	0	0	0	0	24	25	0.0	0.0	0.0	0.0	1.0	0.0	0.08	255	255	1.0	0.0	0.0	0.0	0.0	0.0	0.0	0.0	normal	0	1	0	0	0	0	0	0	0	0
1350	27	704	2070	0	0	0	14	0	1	0	0	0	0	0	0	0	0	0	1	1	1	0.0	0.0	0.0	0.0	1.0	0.0	0.0	100	31	0.31	0.07	0.01	0.0	0.0	0.0	0.0	0.0	normal	0	1	0	0	0	0	0	0	0	0
1351	0	186	14609	0	0	0	0	0	1	0	0	0	0	0	0	0	0	0	0	1	30	0.0	0.0	0.0	0.0	1.0	0.0	0.1	205	255	1.0	0.0	0.0	0.02	0.0	0.0	0.0	0.0	normal	0	1	0	0	0	0	0	0	0	0
1352	0	44	672	0	0	0	0	0	0	0	0	0	0	0	0	0	0	0	0	5	1	0.0	0.0	0.4	0.0	0.2	1.0	0.0	165	1	0.01	0.1	0.01	0.0	0.01	0.0	0.02	0.0	Probe	0	1	0	0	0	0	0	0	0	0
1353	0	8	0	0	0	0	0	0	0	0	0	0	0	0	0	0	0	0	0	1	16	0.0	0.0	0.0	0.0	1.0	0.0	1.0	2	190	1.0	0.0	1.0	0.25	0.0	0.0	0.0	0.0	Probe	1	0	0	0	0	0	0	0	0	0
1354	0	0	0	0	0	0	0	0	0	0	0	0	0	0	0	0	0	0	0	247	8	0.0	0.0	1.0	1.0	0.03	0.07	0.0	255	8	0.03	0.07	0.0	0.0	0.0	0.0	1.0	1.0	DoS	0	1	0	0	0	0	0	0	0	0
1355	0	0	0	0	0	0	0	0	0	0	0	0	0	0	0	0	0	0	0	234	16	1.0	1.0	0.0	0.0	0.07	0.06	0.0	255	16	0.06	0.06	0.0	0.0	1.0	1.0	0.0	0.0	DoS	0	1	0	0	0	0	0	0	0	0
1356	0	30	0	0	0	0	0	0	0	0	0	0	0	0	0	0	0	0	0	1	1	0.0	0.0	0.0	0.0	1.0	0.0	0.0	19	125	1.0	0.0	1.0	0.43	0.0	0.0	0.0	0.0	normal	1	0	0	0	0	0	0	0	0	0
1357	0	0	0	0	0	0	0	0	0	0	0	0	0	0	0	0	0	0	0	1	1	0.0	0.0	1.0	1.0	1.0	0.0	0.0	68	1	0.01	1.0	0.01	0.0	0.0	0.0	0.91	1.0	Probe	0	1	0	0	0	0	0	0	0	0
1358	0	0	0	0	0	0	0	0	0	0	0	0	0	0	0	0	0	0	0	81	13	0.0	0.0	1.0	1.0	0.16	0.06	0.0	255	13	0.05	0.08	0.0	0.0	0.0	0.0	1.0	1.0	DoS	0	1	0	0	0	0	0	0	0	0
1359	2	1231	2451	0	0	0	28	0	1	0	0	0	0	0	0	0	0	0	1	1	1	0.0	0.0	0.0	0.0	1.0	0.0	0.0	210	38	0.18	0.02	0.0	0.0	0.0	0.0	0.01	0.0	R2L	0	1	0	0	0	0	0	0	0	0
1360	0	285	263	0	0	0	0	0	1	0	0	0	0	0	0	0	0	0	0	21	27	0.0	0.0	0.0	0.0	1.0	0.0	0.11	255	255	1.0	0.0	0.0	0.0	0.0	0.0	0.0	0.0	normal	0	1	0	0	0	0	0	0	0	0
1361	0	0	0	0	0	0	0	0	0	0	0	0	0	0	0	0	0	0	0	140	19	1.0	1.0	0.0	0.0	0.14	0.05	0.0	255	19	0.07	0.05	0.0	0.0	1.0	1.0	0.0	0.0	DoS	0	1	0	0	0	0	0	0	0	0
1362	0	520	0	0	0	0	0	0	0	0	0	0	0	0	0	0	0	0	0	52	52	0.0	0.0	0.0	0.0	1.0	0.0	0.0	255	255	1.0	0.0	1.0	0.0	0.0	0.0	0.0	0.0	DoS	1	0	0	0	0	0	0	0	0	0
1363	0	0	0	0	0	0	0	0	0	0	0	0	0	0	0	0	0	0	0	102	13	1.0	1.0	0.0	0.0	0.13	0.06	0.0	255	13	0.05	0.05	0.0	0.0	1.0	1.0	0.0	0.0	DoS	0	1	0	0	0	0	0	0	0	0
1364	0	272	4841	0	0	0	0	0	1	0	0	0	0	0	0	0	0	0	0	1	5	0.0	0.0	0.0	0.0	1.0	0.0	0.6	193	255	1.0	0.0	0.01	0.03	0.0	0.0	0.0	0.0	normal	0	1	0	0	0	0	0	0	0	0
1365	0	201	1148	0	0	0	0	0	1	0	0	0	0	0	0	0	0	0	0	15	15	0.0	0.0	0.0	0.0	1.0	0.0	0.0	15	69	1.0	0.0	0.07	0.06	0.0	0.0	0.0	0.0	normal	0	1	0	0	0	0	0	0	0	0
1366	0	286	1476	0	0	0	0	0	1	0	0	0	0	0	0	0	0	0	0	12	14	0.0	0.0	0.0	0.0	1.0	0.0	0.21	12	255	1.0	0.0	0.08	0.05	0.0	0.0	0.0	0.0	normal	0	1	0	0	0	0	0	0	0	0
1367	0	0	0	0	0	0	0	0	0	0	0	0	0	0	0	0	0	0	0	128	10	1.0	1.0	0.0	0.0	0.08	0.05	0.0	255	29	0.11	0.05	0.0	0.0	1.0	1.0	0.0	0.0	DoS	0	1	0	0	0	0	0	0	0	0
1368	0	0	0	0	0	0	0	0	0	0	0	0	0	0	0	0	0	0	0	215	7	0.0	0.0	1.0	1.0	0.03	0.07	0.0	255	7	0.03	0.08	0.0	0.0	0.0	0.0	1.0	1.0	DoS	0	1	0	0	0	0	0	0	0	0
1369	0	370	274	0	0	0	0	0	1	0	0	0	0	0	0	0	0	0	0	14	14	0.0	0.0	0.0	0.0	1.0	0.0	0.0	243	255	1.0	0.0	0.0	0.02	0.0	0.0	0.0	0.0	normal	0	1	0	0	0	0	0	0	0	0
1370	0	8	0	0	0	0	0	0	0	0	0	0	0	0	0	0	0	0	0	1	42	0.0	0.0	0.0	0.0	1.0	0.0	1.0	3	223	1.0	0.0	1.0	0.25	0.0	0.0	0.0	0.0	Probe	1	0	0	0	0	0	0	0	0	0
1371	0	8	0	0	0	0	0	0	0	0	0	0	0	0	0	0	0	0	0	1	1	0.0	0.0	0.0	0.0	1.0	0.0	0.0	146	12	0.05	0.01	0.01	0.17	0.0	0.0	0.0	0.0	normal	0	1	0	0	0	0	0	0	0	0
1372	0	43	73	0	0	0	0	0	0	0	0	0	0	0	0	0	0	0	0	40	40	0.0	0.0	0.0	0.0	1.0	0.0	0.0	255	255	1.0	0.0	0.0	0.0	0.0	0.0	0.0	0.0	normal	0	0	1	0	0	0	0	0	0	0
1373	0	1	0	0	0	0	0	0	0	0	0	0	0	0	0	0	0	0	0	2	2	0.0	0.0	0.0	0.0	1.0	0.0	0.0	255	2	0.01	0.55	0.5	0.0	0.05	0.0	0.45	0.0	Probe	0	0	1	0	0	0	0	0	0	0
1374	0	888	328	0	0	0	0	0	1	0	0	0	0	0	0	0	0	0	0	1	2	0.0	0.0	0.0	0.0	1.0	0.0	1.0	95	203	0.79	0.04	0.01	0.01	0.0	0.0	0.0	0.0	normal	0	1	0	0	0	0	0	0	0	0
1375	0	268	656	0	0	0	0	0	1	0	0	0	0	0	0	0	0	0	0	1	26	0.0	0.0	0.0	0.0	1.0	0.0	0.08	1	255	1.0	0.0	1.0	0.08	0.0	0.0	0.0	0.0	normal	0	1	0	0	0	0	0	0	0	0
1376	0	0	0	0	0	0	0	0	0	0	0	0	0	0	0	0	0	0	0	75	11	1.0	1.0	0.0	0.0	0.15	0.08	0.0	255	11	0.04	0.05	0.0	0.0	1.0	1.0	0.0	0.0	DoS	0	1	0	0	0	0	0	0	0	0
1377	0	46	77	0	0	0	0	0	0	0	0	0	0	0	0	0	0	0	0	254	254	0.0	0.0	0.0	0.0	1.0	0.0	0.0	255	234	0.92	0.01	0.0	0.0	0.0	0.0	0.0	0.0	normal	0	0	1	0	0	0	0	0	0	0
1378	0	383	0	0	0	0	0	0	0	0	0	0	0	0	0	0	0	0	0	2	2	0.0	0.0	0.0	0.0	1.0	0.0	0.0	166	18	0.05	0.02	0.05	0.11	0.01	0.0	0.0	0.0	normal	0	1	0	0	0	0	0	0	0	0
1379	0	520	0	0	0	0	0	0	0	0	0	0	0	0	0	0	0	0	0	391	391	0.0	0.0	0.0	0.0	1.0	0.0	0.0	255	255	1.0	0.0	1.0	0.0	0.0	0.0	0.0	0.0	DoS	1	0	0	0	0	0	0	0	0	0
1380	0	0	0	0	0	0	0	0	0	0	0	0	0	0	0	0	0	0	0	278	1	1.0	1.0	0.0	0.0	0.0	0.05	0.0	255	1	0.0	0.06	0.0	0.0	1.0	1.0	0.0	0.0	DoS	0	1	0	0	0	0	0	0	0	0
1381	1	0	0	0	0	0	0	0	0	0	0	0	0	0	0	0	0	0	0	222	2	0.64	0.5	0.36	0.5	0.01	0.42	0.0	255	2	0.01	0.36	0.87	0.0	0.55	0.5	0.32	0.5	Probe	0	1	0	0	0	0	0	0	0	0
1382	0	1032	0	0	0	0	0	0	0	0	0	0	0	0	0	0	0	0	0	84	84	0.0	0.0	0.0	0.0	1.0	0.0	0.0	255	255	1.0	0.0	1.0	0.0	0.0	0.0	0.0	0.0	DoS	1	0	0	0	0	0	0	0	0	0
1383	0	257	1650	0	0	0	0	0	1	0	0	0	0	0	0	0	0	0	0	7	7	0.0	0.0	0.0	0.0	1.0	0.0	0.0	255	246	0.96	0.02	0.0	0.0	0.0	0.0	0.0	0.0	normal	0	1	0	0	0	0	0	0	0	0
1384	0	160	584	0	0	0	0	0	1	0	0	0	0	0	0	0	0	0	0	1	21	0.0	0.0	0.0	0.0	1.0	0.0	0.1	200	255	1.0	0.0	0.0	0.01	0.01	0.01	0.0	0.0	normal	0	1	0	0	0	0	0	0	0	0
1385	0	0	0	0	0	0	0	0	0	0	0	0	0	0	0	0	0	0	0	181	14	1.0	1.0	0.0	0.0	0.08	0.07	0.0	255	12	0.05	0.07	0.0	0.0	1.0	1.0	0.0	0.0	DoS	0	1	0	0	0	0	0	0	0	0
1386	0	0	0	0	0	0	0	0	0	0	0	0	0	0	0	0	0	0	0	149	19	1.0	1.0	0.0	0.0	0.13	0.05	0.0	255	19	0.07	0.05	0.0	0.0	1.0	1.0	0.0	0.0	DoS	0	1	0	0	0	0	0	0	0	0
1387	0	0	0	0	0	0	0	0	0	0	0	0	0	0	0	0	0	0	0	105	15	1.0	1.0	0.0	0.0	0.14	0.06	0.0	255	3	0.01	0.08	0.0	0.0	1.0	1.0	0.0	0.0	DoS	0	1	0	0	0	0	0	0	0	0
1388	40703	1	0	0	0	0	0	0	0	0	0	0	0	0	0	0	0	0	0	2	2	0.0	0.0	1.0	1.0	1.0	0.0	0.0	255	2	0.01	0.37	0.73	0.0	0.0	0.0	0.73	1.0	Probe	0	1	0	0	0	0	0	0	0	0
1389	0	210	10561	0	0	0	0	0	1	0	0	0	0	0	0	0	0	0	0	8	15	0.0	0.0	0.0	0.0	1.0	0.0	0.2	8	255	1.0	0.0	0.12	0.04	0.0	0.0	0.0	0.0	normal	0	1	0	0	0	0	0	0	0	0
1390	0	0	0	0	0	0	0	0	0	0	0	0	0	0	0	0	0	0	0	71	5	0.0	0.0	1.0	1.0	0.07	0.08	0.0	255	5	0.02	0.06	0.0	0.0	0.0	0.0	1.0	1.0	DoS	0	1	0	0	0	0	0	0	0	0
1391	0	0	0	0	0	0	0	0	0	0	0	0	0	0	0	0	0	0	0	1	1	0.0	0.0	1.0	1.0	1.0	0.0	0.0	59	1	0.02	1.0	0.02	0.0	0.0	0.0	0.95	1.0	Probe	0	1	0	0	0	0	0	0	0	0
1392	0	292	263	0	0	0	0	0	1	0	0	0	0	0	0	0	0	0	0	12	13	0.0	0.0	0.0	0.0	1.0	0.0	0.15	255	255	1.0	0.0	0.0	0.0	0.0	0.0	0.0	0.0	normal	0	1	0	0	0	0	0	0	0	0
1393	0	300	1444	0	0	0	0	0	1	0	0	0	0	0	0	0	0	0	0	7	7	0.0	0.0	0.0	0.0	1.0	0.0	0.0	31	255	1.0	0.0	0.03	0.06	0.0	0.0	0.0	0.0	normal	0	1	0	0	0	0	0	0	0	0
1394	0	0	0	0	0	0	0	0	0	0	0	0	0	0	0	0	0	0	0	138	10	0.0	0.0	1.0	1.0	0.07	0.07	0.0	163	10	0.06	0.07	0.01	0.0	0.0	0.0	1.0	1.0	DoS	0	1	0	0	0	0	0	0	0	0
1395	0	0	0	0	0	0	0	0	0	0	0	0	0	0	0	0	0	0	0	365	1	0.1	0.0	0.9	1.0	0.0	1.0	0.0	255	1	0.0	1.0	0.0	0.0	0.11	0.0	0.89	1.0	Probe	0	1	0	0	0	0	0	0	0	0
1396	0	0	0	0	0	0	0	0	0	0	0	0	0	0	0	0	0	0	0	108	11	1.0	1.0	0.0	0.0	0.1	0.05	0.0	255	11	0.04	0.07	0.0	0.0	1.0	1.0	0.0	0.0	DoS	0	1	0	0	0	0	0	0	0	0
1397	0	186	14515	0	0	0	0	0	1	0	0	0	0	0	0	0	0	0	0	7	15	0.0	0.0	0.0	0.07	1.0	0.0	0.27	32	255	1.0	0.0	0.03	0.03	0.0	0.0	0.0	0.0	normal	0	1	0	0	0	0	0	0	0	0
1398	0	0	0	0	0	0	0	0	0	0	0	0	0	0	0	0	0	0	0	85	1	0.01	0.0	0.92	1.0	0.01	1.0	0.0	255	1	0.0	0.36	0.0	0.0	0.0	0.0	0.31	1.0	Probe	0	1	0	0	0	0	0	0	0	0
1399	0	334	479	0	0	0	0	0	1	0	0	0	0	0	0	0	0	0	0	6	12	0.0	0.0	0.0	0.0	1.0	0.0	0.25	255	255	1.0	0.0	0.0	0.0	0.0	0.0	0.0	0.0	normal	0	1	0	0	0	0	0	0	0	0
1400	0	318	760	0	0	0	0	0	1	0	0	0	0	0	0	0	0	0	0	2	2	0.0	0.0	0.0	0.0	1.0	0.0	0.0	90	175	1.0	0.0	0.01	0.02	0.0	0.0	0.0	0.0	normal	0	1	0	0	0	0	0	0	0	0
1401	0	305	928	0	0	0	0	0	1	0	0	0	0	0	0	0	0	0	0	1	20	0.0	0.0	0.0	0.0	1.0	0.0	0.1	66	255	1.0	0.0	0.02	0.02	0.0	0.0	0.0	0.0	normal	0	1	0	0	0	0	0	0	0	0
1402	0	740	0	0	0	0	0	0	1	0	0	0	9	0	0	0	0	0	0	1	1	0.0	0.0	0.0	0.0	1.0	0.0	0.0	197	44	0.17	0.02	0.17	0.05	0.0	0.0	0.0	0.0	normal	0	1	0	0	0	0	0	0	0	0
1403	0	204	269	0	0	0	0	0	1	0	0	0	0	0	0	0	0	0	0	2	4	0.0	0.0	0.0	0.0	1.0	0.0	0.5	146	255	1.0	0.0	0.01	0.02	0.0	0.0	0.0	0.0	normal	0	1	0	0	0	0	0	0	0	0
1404	0	0	0	0	0	0	0	0	0	0	0	0	0	0	0	0	0	0	0	104	1	0.07	0.0	0.93	1.0	0.01	1.0	0.0	255	1	0.0	0.67	0.0	0.0	0.03	0.0	0.39	1.0	Probe	0	1	0	0	0	0	0	0	0	0
1405	0	8	0	0	0	0	0	0	0	0	0	0	0	0	0	0	0	0	0	1	6	0.0	0.0	0.0	0.0	1.0	0.0	1.0	2	194	1.0	0.0	1.0	0.25	0.0	0.0	0.0	0.0	Probe	1	0	0	0	0	0	0	0	0	0
1406	0	0	0	0	0	0	0	0	0	0	0	0	0	0	0	0	0	0	0	14	7	1.0	1.0	0.0	0.0	0.5	0.29	0.0	255	27	0.11	0.07	0.0	0.0	1.0	1.0	0.0	0.0	DoS	0	1	0	0	0	0	0	0	0	0
1407	0	0	0	0	0	0	0	0	0	0	0	0	0	0	0	0	0	0	0	1	2	0.0	0.0	1.0	1.0	1.0	0.0	1.0	46	255	1.0	0.0	0.02	0.2	0.0	0.0	0.91	0.93	normal	0	1	0	0	0	0	0	0	0	0
1408	2	1218	2449	0	0	0	28	0	1	0	0	0	0	0	0	0	0	0	1	1	1	0.0	0.0	0.0	0.0	1.0	0.0	0.0	255	125	0.49	0.02	0.01	0.0	0.0	0.0	0.01	0.0	R2L	0	1	0	0	0	0	0	0	0	0
1409	0	286	7833	0	0	0	0	0	1	0	0	0	0	0	0	0	0	0	0	2	2	0.0	0.0	0.0	0.0	1.0	0.0	0.0	2	255	1.0	0.0	0.5	0.07	0.0	0.0	0.0	0.0	normal	0	1	0	0	0	0	0	0	0	0
1410	0	1	0	0	0	0	0	0	0	0	0	0	0	0	0	0	0	0	0	8	7	0.0	0.0	0.0	0.0	0.88	0.25	0.0	255	7	0.03	0.23	1.0	0.0	0.0	0.0	0.0	0.0	Probe	0	0	1	0	0	0	0	0	0	0
1411	0	0	0	0	0	0	0	0	0	0	0	0	0	0	0	0	0	0	0	123	14	1.0	1.0	0.0	0.0	0.11	0.06	0.0	255	12	0.05	0.08	0.0	0.0	1.0	1.0	0.0	0.0	DoS	0	1	0	0	0	0	0	0	0	0
1412	0	0	0	0	0	0	0	0	0	0	0	0	0	0	0	0	0	0	0	226	17	1.0	1.0	0.0	0.0	0.08	0.06	0.0	255	14	0.05	0.06	0.0	0.0	1.0	1.0	0.0	0.0	DoS	0	1	0	0	0	0	0	0	0	0
1413	0	258	11758	0	0	0	0	0	1	0	0	0	0	0	0	0	0	0	0	14	16	0.0	0.0	0.0	0.0	1.0	0.0	0.19	132	255	1.0	0.0	0.01	0.04	0.01	0.01	0.0	0.0	normal	0	1	0	0	0	0	0	0	0	0
1414	0	355	8377	0	0	0	0	0	1	0	0	0	0	0	0	0	0	0	0	6	7	0.0	0.0	0.0	0.0	1.0	0.0	0.29	255	255	1.0	0.0	0.0	0.0	0.0	0.0	0.0	0.0	normal	0	1	0	0	0	0	0	0	0	0
1415	0	0	0	0	0	0	0	0	0	0	0	0	0	0	0	0	0	0	0	173	5	0.0	0.0	1.0	1.0	0.03	0.07	0.0	255	5	0.02	0.07	0.0	0.0	0.0	0.0	1.0	1.0	DoS	0	1	0	0	0	0	0	0	0	0
1416	0	0	0	0	0	0	0	0	0	0	0	0	0	0	0	0	0	0	0	15	4	0.93	1.0	0.07	0.0	0.27	0.27	0.0	255	10	0.04	0.07	0.0	0.0	1.0	1.0	0.0	0.0	DoS	0	1	0	0	0	0	0	0	0	0
1417	0	276	365	0	0	0	0	0	1	0	0	0	0	0	0	0	0	0	0	30	30	0.0	0.0	0.0	0.0	1.0	0.0	0.0	255	255	1.0	0.0	0.0	0.0	0.0	0.0	0.0	0.0	normal	0	1	0	0	0	0	0	0	0	0
1418	0	0	0	0	0	0	0	0	0	0	0	0	0	0	0	0	0	0	0	246	7	1.0	1.0	0.0	0.0	0.03	0.07	0.0	255	7	0.03	0.07	0.0	0.0	1.0	1.0	0.0	0.0	DoS	0	1	0	0	0	0	0	0	0	0
1419	0	8	0	0	0	0	0	0	0	0	0	0	0	0	0	0	0	0	0	1	42	0.0	0.0	0.0	0.0	1.0	0.0	1.0	2	255	1.0	0.0	1.0	0.5	0.0	0.0	0.0	0.0	Probe	1	0	0	0	0	0	0	0	0	0
1420	0	54540	8314	0	0	0	2	0	1	1	0	0	0	0	0	0	0	0	0	5	5	0.0	0.0	0.0	0.0	1.0	0.0	0.0	175	175	1.0	0.0	0.01	0.0	0.0	0.0	0.06	0.06	DoS	0	1	0	0	0	0	0	0	0	0
1421	0	149	13592	0	0	0	0	0	1	0	0	0	0	0	0	0	0	0	0	1	2	0.0	0.0	0.0	0.0	1.0	0.0	1.0	1	255	1.0	0.0	1.0	0.04	0.0	0.0	0.0	0.0	normal	0	1	0	0	0	0	0	0	0	0
1422	0	328	1831	0	0	0	0	0	1	0	0	0	0	0	0	0	0	0	0	4	4	0.0	0.0	0.0	0.0	1.0	0.0	0.0	4	255	1.0	0.0	0.25	0.04	0.0	0.0	0.0	0.0	normal	0	1	0	0	0	0	0	0	0	0
1423	0	46	128	0	0	0	0	0	0	0	0	0	0	0	0	0	0	0	0	71	151	0.0	0.0	0.0	0.0	1.0	0.0	0.01	255	254	1.0	0.01	0.0	0.0	0.0	0.0	0.0	0.0	normal	0	0	1	0	0	0	0	0	0	0
1424	0	28	0	0	3	0	0	0	0	0	0	0	0	0	0	0	0	0	0	17	17	0.0	0.0	0.0	0.0	1.0	0.0	0.0	89	17	0.19	0.04	0.19	0.0	0.0	0.0	0.0	0.0	DoS	0	0	1	0	0	0	0	0	0	0
1425	0	28	0	0	3	0	0	0	0	0	0	0	0	0	0	0	0	0	0	142	42	0.7	0.0	0.0	0.0	0.3	0.05	0.0	255	42	0.16	0.84	0.16	0.0	0.09	0.0	0.75	0.0	DoS	0	0	1	0	0	0	0	0	0	0
1426	0	0	0	0	0	0	0	0	0	0	0	0	0	0	0	0	0	0	0	112	10	1.0	1.0	0.0	0.0	0.09	0.07	0.0	255	1	0.0	0.07	0.01	0.0	1.0	1.0	0.0	0.0	DoS	0	1	0	0	0	0	0	0	0	0
1427	0	0	0	0	0	0	0	0	0	0	0	0	0	0	0	0	0	0	0	103	3	1.0	1.0	0.0	0.0	0.03	0.07	0.0	255	3	0.01	0.06	0.0	0.0	1.0	1.0	0.0	0.0	DoS	0	1	0	0	0	0	0	0	0	0
1428	0	42	132	0	0	0	0	0	0	0	0	0	0	0	0	0	0	0	0	78	158	0.0	0.0	0.0	0.0	1.0	0.0	0.01	255	255	1.0	0.0	0.0	0.0	0.0	0.0	0.0	0.0	normal	0	0	1	0	0	0	0	0	0	0
1429	1	1230	328	0	0	0	0	0	1	0	0	0	0	0	0	0	0	0	0	1	2	0.0	0.0	0.0	0.0	1.0	0.0	1.0	22	19	0.86	0.14	0.05	0.0	0.0	0.0	0.0	0.0	normal	0	1	0	0	0	0	0	0	0	0
1430	0	0	0	0	0	0	0	0	0	0	0	0	0	0	0	0	0	0	0	249	17	1.0	1.0	0.0	0.0	0.07	0.06	0.0	255	17	0.07	0.06	0.0	0.0	1.0	1.0	0.0	0.0	DoS	0	1	0	0	0	0	0	0	0	0
1431	0	0	0	0	0	0	0	0	0	0	0	0	0	0	0	0	0	0	0	140	3	1.0	1.0	0.0	0.0	0.02	0.05	0.0	255	3	0.01	0.05	0.0	0.0	1.0	1.0	0.0	0.0	DoS	0	1	0	0	0	0	0	0	0	0
1432	0	0	0	0	0	0	0	0	0	0	0	0	0	0	0	0	0	0	0	163	20	0.0	0.0	1.0	1.0	0.12	0.06	0.0	255	20	0.08	0.06	0.0	0.0	0.0	0.0	1.0	1.0	DoS	0	1	0	0	0	0	0	0	0	0
1433	0	1032	0	0	0	0	0	0	0	0	0	0	0	0	0	0	0	0	0	510	510	0.0	0.0	0.0	0.0	1.0	0.0	0.0	255	6	0.02	0.18	0.02	0.0	0.0	0.0	0.0	0.0	DoS	1	0	0	0	0	0	0	0	0	0
1434	0	0	0	0	0	0	0	0	0	0	0	0	0	0	0	0	0	0	0	296	20	1.0	1.0	0.0	0.0	0.07	0.06	0.0	255	20	0.08	0.07	0.0	0.0	1.0	1.0	0.0	0.0	DoS	0	1	0	0	0	0	0	0	0	0
1435	0	0	0	0	0	0	0	0	0	0	0	0	0	0	0	0	0	0	0	87	3	1.0	1.0	0.0	0.0	0.03	0.07	0.0	255	3	0.01	0.06	0.0	0.0	1.0	1.0	0.0	0.0	DoS	0	1	0	0	0	0	0	0	0	0
1436	0	0	0	0	0	0	0	0	0	0	0	0	0	0	0	0	0	0	0	234	10	1.0	1.0	0.0	0.0	0.04	0.07	0.0	255	1	0.0	0.08	0.0	0.0	1.0	1.0	0.0	0.0	DoS	0	1	0	0	0	0	0	0	0	0
1437	0	0	0	0	0	0	0	0	0	0	0	0	0	0	0	0	0	0	0	142	7	1.0	1.0	0.0	0.0	0.05	0.06	0.0	255	8	0.03	0.07	0.0	0.0	1.0	1.0	0.0	0.0	DoS	0	1	0	0	0	0	0	0	0	0
1438	29	42	42	0	0	0	0	0	0	0	0	0	0	0	0	0	0	0	0	2	4	0.0	0.0	0.0	0.0	1.0	0.0	0.5	255	240	0.94	0.02	0.06	0.0	0.0	0.0	0.0	0.0	normal	0	0	1	0	0	0	0	0	0	0
1439	0	0	0	0	0	0	0	0	0	0	0	0	0	0	0	0	0	0	0	125	6	1.0	1.0	0.0	0.0	0.05	0.06	0.0	255	6	0.02	0.06	0.0	0.0	1.0	1.0	0.0	0.0	DoS	0	1	0	0	0	0	0	0	0	1
1440	0	330	772	0	0	0	0	0	1	0	0	0	0	0	0	0	0	0	0	16	16	0.0	0.0	0.0	0.0	1.0	0.0	0.0	255	255	1.0	0.0	0.0	0.0	0.0	0.0	0.0	0.0	normal	0	1	0	0	0	0	0	0	0	0
1441	0	0	0	0	0	0	0	0	0	0	0	0	0	0	0	0	0	0	0	204	2	0.0	0.0	1.0	1.0	0.01	0.07	0.0	255	2	0.01	0.08	0.0	0.0	0.0	0.0	1.0	1.0	DoS	0	1	0	0	0	1	0	0	0	0
1442	0	0	0	0	0	0	0	0	0	0	0	0	0	0	0	0	0	0	0	140	11	1.0	1.0	0.0	0.0	0.08	0.06	0.0	255	11	0.04	0.06	0.0	0.0	1.0	1.0	0.0	0.0	DoS	0	1	0	0	0	0	0	0	0	0
1443	0	0	0	0	0	0	0	0	0	0	0	0	0	0	0	0	0	0	0	264	18	1.0	1.0	0.0	0.0	0.07	0.06	0.0	255	18	0.07	0.06	0.0	0.0	1.0	1.0	0.0	0.0	DoS	0	1	0	0	0	0	0	0	0	0
1444	0	520	0	0	0	0	0	0	0	0	0	0	0	0	0	0	0	0	0	358	358	0.0	0.0	0.0	0.0	1.0	0.0	0.0	255	255	1.0	0.0	1.0	0.0	0.0	0.0	0.0	0.0	DoS	1	0	0	0	0	0	0	0	0	0
1445	0	0	0	0	0	0	0	0	0	0	0	0	0	0	0	0	0	0	0	247	8	1.0	1.0	0.0	0.0	0.03	0.07	0.0	255	8	0.03	0.08	0.0	0.0	1.0	1.0	0.0	0.0	DoS	0	1	0	0	0	0	0	0	0	0
1446	0	0	0	0	0	0	0	0	0	0	0	0	0	0	0	0	0	0	0	398	1	0.07	0.0	0.9	1.0	0.0	1.0	0.0	255	1	0.0	1.0	0.0	0.0	0.08	0.0	0.91	1.0	Probe	0	1	0	0	0	0	0	0	0	0
1447	0	44	127	0	0	0	0	0	0	0	0	0	0	0	0	0	0	0	0	69	149	0.0	0.0	0.0	0.0	0.99	0.03	0.01	255	238	0.93	0.01	0.0	0.0	0.0	0.0	0.0	0.0	normal	0	0	1	0	0	0	0	0	0	0
1448	0	0	0	0	0	0	0	0	0	0	0	0	0	0	0	0	0	0	0	274	9	0.0	0.0	1.0	1.0	0.03	0.06	0.0	255	9	0.04	0.09	0.0	0.0	0.0	0.0	1.0	1.0	DoS	0	1	0	0	0	0	0	0	0	0
1449	0	319	731	0	0	0	0	0	1	0	0	0	0	0	0	0	0	0	0	7	7	0.0	0.0	0.0	0.0	1.0	0.0	0.0	11	255	1.0	0.0	0.09	0.02	0.0	0.0	0.0	0.0	normal	0	1	0	0	0	0	0	0	0	0
1450	0	0	0	0	0	0	0	0	0	0	0	0	0	0	0	0	0	0	0	217	14	1.0	1.0	0.0	0.0	0.06	0.07	0.0	255	14	0.05	0.07	0.0	0.0	1.0	1.0	0.0	0.0	DoS	0	1	0	0	0	0	0	0	0	0
1451	0	8325	0	0	0	0	0	0	1	0	0	0	0	0	0	0	0	0	0	19	1	0.16	0.0	0.0	0.0	0.05	0.63	0.0	128	1	0.01	0.22	0.32	0.0	0.05	0.0	0.0	0.0	normal	0	1	0	0	0	0	0	0	0	0
1452	0	275	337	0	0	0	0	0	1	0	0	0	0	0	0	0	0	0	0	1	4	0.0	0.25	0.0	0.0	1.0	0.0	0.75	255	255	1.0	0.0	0.0	0.0	0.0	0.0	0.0	0.0	normal	0	1	0	0	0	0	0	0	0	0
1453	0	1032	0	0	0	0	0	0	0	0	0	0	0	0	0	0	0	0	0	510	510	0.0	0.0	0.0	0.0	1.0	0.0	0.0	255	80	0.31	0.13	0.31	0.0	0.0	0.0	0.0	0.0	DoS	1	0	0	0	0	0	0	0	0	0
1454	0	223	923	0	0	0	0	0	1	0	0	0	0	0	0	0	0	0	0	4	5	0.0	0.0	0.0	0.0	1.0	0.0	0.4	205	255	1.0	0.0	0.0	0.02	0.0	0.0	0.0	0.0	normal	0	1	0	0	0	0	0	0	0	0
1455	0	33	93	0	0	0	0	0	0	0	0	0	0	0	0	0	0	0	0	1	1	0.0	0.0	0.0	0.0	1.0	0.0	0.0	41	52	1.0	0.0	1.0	0.04	0.0	0.0	0.0	0.0	normal	0	0	1	0	0	0	0	0	0	0
1456	0	323	2996	0	0	0	0	0	1	0	0	0	0	0	0	0	0	0	0	4	9	0.0	0.0	0.0	0.0	1.0	0.0	0.33	4	255	1.0	0.0	0.25	0.07	0.0	0.01	0.0	0.0	normal	0	1	0	0	0	0	0	0	0	0
1457	0	0	0	0	0	0	0	0	0	0	0	0	0	0	0	0	0	0	0	511	1	0.18	0.0	0.82	1.0	0.0	1.0	0.0	255	1	0.0	1.0	0.0	0.0	0.25	0.0	0.75	1.0	Probe	0	1	0	0	0	0	0	0	0	0
1458	0	0	0	0	0	0	0	0	0	0	0	0	0	0	0	0	0	0	0	142	12	1.0	1.0	0.0	0.0	0.08	0.06	0.0	255	12	0.05	0.09	0.0	0.0	1.0	1.0	0.0	0.0	DoS	0	1	0	0	0	0	0	0	0	0
1459	0	2278	0	0	0	0	0	0	1	0	0	0	0	0	0	0	0	0	0	1	1	0.0	0.0	0.0	0.0	1.0	0.0	0.0	58	10	0.17	0.07	0.17	0.0	0.0	0.0	0.0	0.0	normal	0	1	0	0	0	0	0	0	0	0
1460	8625	1788	9968	0	0	0	0	0	0	0	0	0	0	0	0	0	0	0	0	1	1	0.0	0.0	1.0	1.0	1.0	0.0	0.0	23	6	0.26	0.13	0.04	0.0	0.0	0.0	0.26	1.0	normal	0	1	0	1	0	0	0	0	0	0
1461	0	0	0	0	0	0	0	0	0	0	0	0	0	0	0	0	0	0	0	277	14	1.0	1.0	0.0	0.0	0.05	0.05	0.0	255	14	0.05	0.06	0.0	0.0	1.0	1.0	0.0	0.0	DoS	0	1	0	0	0	0	0	0	0	0
1462	0	317	789	0	0	0	0	0	1	0	0	0	0	0	0	0	0	0	0	1	1	0.0	0.0	0.0	0.0	1.0	0.0	0.0	1	255	1.0	0.0	1.0	0.04	0.0	0.0	0.0	0.0	normal	0	1	0	0	0	0	0	0	0	0
1463	0	332	1394	0	0	0	1	0	1	0	1	0	0	0	0	0	0	0	0	23	23	0.0	0.0	0.0	0.0	1.0	0.0	0.0	141	255	1.0	0.0	0.01	0.02	0.01	0.0	0.0	0.0	normal	0	1	0	0	0	0	0	0	0	0
1464	0	0	0	0	0	0	0	0	0	0	0	0	0	0	0	0	0	0	0	248	9	1.0	1.0	0.0	0.0	0.04	0.06	0.0	255	9	0.04	0.07	0.0	0.0	1.0	1.0	0.0	0.0	DoS	0	1	0	0	0	1	0	0	0	0
1465	0	0	0	0	0	0	0	0	0	0	0	0	0	0	0	0	0	0	0	145	20	1.0	1.0	0.0	0.0	0.14	0.05	0.0	255	20	0.08	0.05	0.0	0.0	1.0	1.0	0.0	0.0	DoS	0	1	0	0	0	0	0	0	0	0
1466	0	30	0	0	0	0	0	0	0	0	0	0	0	0	0	0	0	0	0	2	1	0.0	0.0	0.0	0.0	0.5	1.0	0.0	255	37	0.15	0.01	0.66	0.0	0.0	0.0	0.0	0.0	normal	1	0	0	0	0	0	0	0	0	0
1467	0	201	7980	0	0	0	0	0	1	0	0	0	0	0	0	0	0	0	0	3	7	0.0	0.0	0.0	0.0	1.0	0.0	0.29	24	255	1.0	0.0	0.04	0.04	0.0	0.0	0.0	0.0	normal	0	1	0	0	0	0	0	0	0	0
1468	0	28	0	0	3	0	0	0	0	0	0	0	0	0	0	0	0	0	0	81	81	0.0	0.0	0.0	0.0	1.0	0.0	0.0	255	81	0.32	0.02	0.32	0.0	0.0	0.0	0.0	0.0	DoS	0	0	1	0	0	0	0	0	0	0
1469	0	303	1380	0	0	0	0	0	1	0	0	0	0	0	0	0	0	0	0	3	3	0.0	0.0	0.0	0.0	1.0	0.0	0.0	122	73	0.6	0.03	0.01	0.0	0.0	0.0	0.0	0.0	normal	0	1	0	0	0	0	0	0	0	0
1470	0	0	0	0	0	0	0	0	0	0	0	0	0	0	0	0	0	0	0	140	7	1.0	1.0	0.0	0.0	0.05	0.07	0.0	255	7	0.03	0.07	0.0	0.0	1.0	1.0	0.0	0.0	DoS	0	1	0	0	0	0	0	0	0	0
1471	0	0	0	0	0	0	0	0	0	0	0	0	0	0	0	0	0	0	0	168	2	1.0	1.0	0.0	0.0	0.01	0.07	0.0	255	2	0.01	0.06	0.0	0.0	1.0	1.0	0.0	0.0	DoS	0	1	0	0	0	0	0	0	0	0
1472	0	0	0	0	0	0	0	0	0	0	0	0	0	0	0	0	0	0	0	206	13	1.0	1.0	0.0	0.0	0.06	0.05	0.0	255	13	0.05	0.05	0.0	0.0	1.0	1.0	0.0	0.0	DoS	0	1	0	0	0	0	0	0	0	0
1473	0	366	2862	0	0	0	0	0	1	0	0	0	0	0	0	0	0	0	0	16	16	0.0	0.0	0.0	0.0	1.0	0.0	0.0	197	255	1.0	0.0	0.01	0.02	0.0	0.0	0.0	0.0	normal	0	1	0	0	0	0	0	0	0	0
1474	0	0	0	0	0	0	0	0	0	0	0	0	0	0	0	0	0	0	0	110	6	1.0	1.0	0.0	0.0	0.05	0.06	0.0	255	6	0.02	0.06	0.0	0.0	1.0	1.0	0.0	0.0	DoS	0	1	0	0	0	0	0	0	0	1
1475	0	0	0	0	0	0	0	0	0	0	0	0	0	0	0	0	0	0	0	253	18	1.0	1.0	0.0	0.0	0.07	0.06	0.0	255	7	0.03	0.07	0.0	0.0	1.0	1.0	0.0	0.0	DoS	0	1	0	0	0	0	0	0	0	0
1476	0	520	0	0	0	0	0	0	0	0	0	0	0	0	0	0	0	0	0	239	239	0.0	0.0	0.0	0.0	1.0	0.0	0.0	255	255	1.0	0.0	1.0	0.0	0.0	0.0	0.0	0.0	DoS	1	0	0	0	0	0	0	0	0	0
1477	0	206	5015	0	0	0	0	0	1	0	0	0	0	0	0	0	0	0	0	7	9	0.0	0.0	0.0	0.0	1.0	0.0	0.22	7	255	1.0	0.0	0.14	0.05	0.0	0.0	0.0	0.0	normal	0	1	0	0	0	0	0	0	0	0
1478	0	327	660	0	0	0	0	0	1	0	0	0	0	0	0	0	0	0	0	8	8	0.0	0.0	0.0	0.0	1.0	0.0	0.0	8	252	1.0	0.0	0.12	0.04	0.0	0.0	0.0	0.0	normal	0	1	0	0	0	0	0	0	0	0
1479	0	105	0	0	0	0	0	0	0	0	0	0	0	0	0	0	0	0	0	2	2	0.0	0.0	0.0	0.0	1.0	0.0	0.0	255	92	0.36	0.01	0.01	0.0	0.0	0.0	0.0	0.0	normal	0	0	1	0	0	0	0	0	0	0
1480	0	192	0	0	0	0	0	0	0	0	0	0	0	0	0	0	0	0	0	2	2	0.0	0.0	0.0	0.0	1.0	0.0	0.0	75	32	0.19	0.05	0.19	0.06	0.0	0.0	0.0	0.0	normal	0	1	0	0	0	0	0	0	0	0
1481	0	0	0	0	0	0	0	0	0	0	0	0	0	0	0	0	0	0	0	133	7	0.0	0.0	1.0	1.0	0.05	0.06	0.0	255	7	0.03	0.07	0.0	0.0	0.0	0.0	1.0	1.0	DoS	0	1	0	0	0	0	0	0	0	0
1482	0	54540	8314	0	0	0	2	0	1	1	0	0	0	0	0	0	0	0	0	4	4	0.0	0.0	0.0	0.0	1.0	0.0	0.0	80	80	1.0	0.0	0.01	0.0	0.0	0.0	0.04	0.04	DoS	0	1	0	0	0	0	0	0	0	0
1483	0	218	2839	0	0	0	0	0	1	0	0	0	0	0	0	0	0	0	0	8	8	0.0	0.0	0.0	0.0	1.0	0.0	0.0	255	255	1.0	0.0	0.0	0.0	0.0	0.0	0.0	0.0	normal	0	1	0	0	0	0	0	0	0	0
1484	0	0	0	0	0	0	0	0	0	0	0	0	0	0	0	0	0	0	0	125	5	1.0	1.0	0.0	0.0	0.04	0.06	0.0	255	5	0.02	0.06	0.0	0.0	1.0	1.0	0.0	0.0	DoS	0	1	0	0	0	0	0	0	0	1
1485	0	0	0	0	0	0	0	0	0	0	0	0	0	0	0	0	0	0	0	1	1	0.0	0.0	1.0	1.0	1.0	0.0	0.0	4	254	1.0	0.0	0.25	0.25	0.0	0.0	1.0	0.89	normal	0	1	0	0	0	0	0	0	0	0
1486	0	0	0	0	0	0	0	0	0	0	0	0	0	0	0	0	0	0	0	78	20	1.0	1.0	0.0	0.0	0.26	0.05	0.0	255	8	0.03	0.06	0.0	0.0	1.0	1.0	0.0	0.0	DoS	0	1	0	0	0	0	0	0	0	0
1487	0	0	0	0	0	0	0	0	0	0	0	0	0	0	0	0	0	0	0	236	18	0.0	0.0	1.0	1.0	0.08	0.07	0.0	255	18	0.07	0.07	0.0	0.0	0.0	0.0	1.0	1.0	DoS	0	1	0	0	0	0	0	0	0	0
1488	0	205	4858	0	0	0	0	0	1	0	0	0	0	0	0	0	0	0	0	32	32	0.0	0.0	0.0	0.0	1.0	0.0	0.0	197	255	1.0	0.0	0.01	0.02	0.0	0.0	0.0	0.0	normal	0	1	0	0	0	0	0	0	0	0
1489	0	0	0	0	0	0	0	0	0	0	0	0	0	0	0	0	0	0	0	113	5	1.0	1.0	0.0	0.0	0.04	0.06	0.0	255	5	0.02	0.05	0.0	0.0	1.0	1.0	0.0	0.0	DoS	0	1	0	0	0	0	0	0	0	1
1490	8556	146	105	0	0	0	0	0	0	0	0	0	0	0	0	0	0	0	0	1	1	0.0	0.0	0.0	0.0	1.0	0.0	0.0	255	3	0.01	0.38	0.7	0.0	0.0	0.0	0.0	0.0	normal	0	0	1	0	0	0	0	0	0	0
1491	0	215	4408	0	0	0	0	0	1	0	0	0	0	0	0	0	0	0	0	2	2	0.0	0.0	0.0	0.0	1.0	0.0	0.0	2	255	1.0	0.0	0.5	0.05	0.0	0.0	0.0	0.0	normal	0	1	0	0	0	0	0	0	0	0
1492	0	314	2055	0	0	0	0	0	1	0	0	0	0	0	0	0	0	0	0	1	1	0.0	0.0	0.0	0.0	1.0	0.0	0.0	99	255	1.0	0.0	0.01	0.03	0.0	0.0	0.0	0.0	normal	0	1	0	0	0	0	0	0	0	0
1493	0	45	131	0	0	0	0	0	0	0	0	0	0	0	0	0	0	0	0	300	300	0.0	0.0	0.0	0.0	1.0	0.0	0.0	255	251	0.98	0.01	0.0	0.0	0.0	0.0	0.0	0.0	normal	0	0	1	0	0	0	0	0	0	0
1494	37874	1	0	0	0	0	0	0	0	0	0	0	0	0	0	0	0	0	0	2	2	0.0	0.0	1.0	1.0	1.0	0.0	0.0	255	2	0.01	0.5	1.0	0.0	0.0	0.0	1.0	1.0	Probe	0	1	0	0	0	0	0	0	0	0
1495	0	0	0	0	0	0	0	0	0	0	0	0	0	0	0	0	0	0	0	285	5	1.0	1.0	0.0	0.0	0.02	0.06	0.0	255	2	0.01	0.09	0.0	0.0	1.0	1.0	0.0	0.0	DoS	0	1	0	0	0	0	0	0	0	0
1496	0	303	29228	0	0	0	0	0	1	0	0	0	0	0	0	0	0	0	0	25	25	0.0	0.0	0.0	0.0	1.0	0.0	0.0	134	255	1.0	0.0	0.01	0.01	0.0	0.0	0.0	0.0	normal	0	1	0	0	0	0	0	0	0	0
1497	0	520	0	0	0	0	0	0	0	0	0	0	0	0	0	0	0	0	0	127	127	0.0	0.0	0.0	0.0	1.0	0.0	0.0	255	255	1.0	0.0	1.0	0.0	0.0	0.0	0.0	0.0	DoS	1	0	0	0	0	0	0	0	0	0
1498	0	0	0	0	0	0	0	0	0	0	0	0	0	0	0	0	0	0	0	117	5	1.0	1.0	0.0	0.0	0.04	0.06	0.0	255	19	0.07	0.06	0.0	0.0	1.0	1.0	0.0	0.0	DoS	0	1	0	0	0	0	0	0	0	0
1499	0	0	0	0	0	0	0	0	0	0	0	0	0	0	0	0	0	0	0	275	9	1.0	1.0	0.0	0.0	0.03	0.06	0.0	255	9	0.04	0.07	0.0	0.0	1.0	1.0	0.0	0.0	DoS	0	1	0	0	0	0	0	0	0	0
1500	0	1684	330	0	0	0	0	0	1	0	0	0	0	0	0	0	0	0	0	1	1	0.0	0.0	0.0	0.0	1.0	0.0	0.0	27	39	0.22	0.11	0.04	0.05	0.04	0.0	0.04	0.0	normal	0	1	0	0	0	0	0	0	0	0
1501	0	245	0	0	0	0	0	0	0	0	0	0	0	0	0	0	0	0	0	2	2	0.0	0.0	0.0	0.0	1.0	0.0	0.0	8	87	0.25	0.38	0.25	0.02	0.0	0.0	0.0	0.0	normal	0	1	0	0	0	0	0	0	0	0
1502	0	30	0	0	0	0	0	0	0	0	0	0	0	0	0	0	0	0	0	1	1	0.0	0.0	0.0	0.0	1.0	0.0	0.0	31	131	1.0	0.0	1.0	0.39	0.0	0.0	0.0	0.0	normal	1	0	0	0	0	0	0	0	0	0
1503	0	8325	0	0	0	0	0	0	0	0	0	0	0	0	0	0	0	0	0	17	17	0.0	0.0	0.0	0.0	1.0	0.0	0.0	87	46	0.53	0.03	0.53	0.0	0.0	0.0	0.0	0.0	normal	0	1	0	0	0	0	0	0	0	0
1504	0	222	6662	0	0	0	0	0	1	0	0	0	0	0	0	0	0	0	0	15	15	0.0	0.0	0.0	0.0	1.0	0.0	0.0	147	255	1.0	0.0	0.01	0.01	0.0	0.0	0.0	0.0	normal	0	1	0	0	0	0	0	0	0	0
1505	0	224	347	0	0	0	0	0	1	0	0	0	0	0	0	0	0	0	0	7	7	0.0	0.0	0.0	0.0	1.0	0.0	0.0	45	255	1.0	0.0	0.02	0.05	0.0	0.0	0.0	0.0	normal	0	1	0	0	0	0	0	0	0	0
1506	1	850	325	0	0	0	0	0	1	0	0	0	0	0	0	0	0	0	0	1	4	0.0	0.0	0.0	0.0	1.0	0.0	1.0	178	166	0.59	0.02	0.01	0.01	0.0	0.0	0.0	0.0	normal	0	1	0	0	0	0	0	0	0	0
1507	0	210	1863	0	0	0	0	0	1	0	0	0	0	0	0	0	0	0	0	7	7	0.0	0.0	0.0	0.0	1.0	0.0	0.0	255	255	1.0	0.0	0.01	0.0	0.0	0.0	0.0	0.0	normal	0	1	0	0	0	0	0	0	0	0
1508	0	293	732	0	0	0	0	0	1	0	0	0	0	0	0	0	0	0	0	20	32	0.0	0.0	0.05	0.03	1.0	0.0	0.12	50	255	1.0	0.0	0.02	0.01	0.0	0.0	0.02	0.01	normal	0	1	0	0	0	0	0	0	0	0
1509	0	0	0	0	0	0	0	0	0	0	0	0	0	0	0	0	0	0	0	104	14	1.0	1.0	0.0	0.0	0.13	0.06	0.0	255	4	0.02	0.07	0.0	0.0	1.0	1.0	0.0	0.0	DoS	0	1	0	0	0	0	0	0	0	0
1510	2	2194619	0	0	0	0	0	0	1	0	0	0	0	0	0	0	0	0	0	2	2	0.0	0.0	0.0	0.0	1.0	0.0	0.0	169	84	0.5	0.02	0.5	0.0	0.0	0.0	0.0	0.0	normal	0	1	0	0	0	0	0	0	0	0
1511	0	214	266	0	0	0	0	0	1	0	0	0	0	0	0	0	0	0	0	10	12	0.0	0.0	0.0	0.0	1.0	0.0	0.25	12	255	1.0	0.0	0.08	0.02	0.0	0.0	0.0	0.0	normal	0	1	0	0	0	0	0	0	0	0
1512	0	0	0	0	0	0	0	0	0	0	0	0	0	0	0	0	0	0	0	281	14	1.0	1.0	0.0	0.0	0.05	0.05	0.0	255	14	0.05	0.07	0.0	0.0	1.0	1.0	0.0	0.0	DoS	0	1	0	0	0	0	0	0	0	0
1513	0	227	1317	0	0	0	0	0	1	0	0	0	0	0	0	0	0	0	0	18	24	0.0	0.0	0.0	0.0	1.0	0.0	0.08	64	255	1.0	0.0	0.02	0.02	0.0	0.0	0.0	0.0	normal	0	1	0	0	0	0	0	0	0	0
1514	0	0	0	0	0	0	0	0	0	0	0	0	0	0	0	0	0	0	0	254	2	1.0	1.0	0.0	0.0	0.01	0.07	0.0	255	2	0.01	0.07	0.0	0.0	1.0	1.0	0.0	0.0	DoS	0	1	0	0	0	0	0	0	0	0
1515	0	223	2358	0	0	0	0	0	1	0	0	0	0	0	0	0	0	0	0	5	11	0.0	0.0	0.0	0.0	1.0	0.0	0.27	128	255	1.0	0.0	0.01	0.03	0.0	0.0	0.0	0.0	normal	0	1	0	0	0	0	0	0	0	0
1516	0	219	841	0	0	0	0	0	1	0	0	0	0	0	0	0	0	0	0	6	6	0.0	0.0	0.0	0.0	1.0	0.0	0.0	12	255	1.0	0.0	0.08	0.01	0.0	0.0	0.0	0.0	normal	0	1	0	0	0	0	0	0	0	0
1517	0	8	0	0	0	0	0	0	0	0	0	0	0	0	0	0	0	0	0	1	23	0.0	0.0	0.0	0.0	1.0	0.0	1.0	4	112	1.0	0.0	1.0	0.25	0.0	0.0	0.0	0.0	Probe	1	0	0	0	0	0	0	0	0	0
1518	0	184	783	0	0	0	0	0	1	0	0	0	0	0	0	0	0	0	0	17	34	0.0	0.0	0.0	0.0	1.0	0.0	0.09	17	255	1.0	0.0	0.06	0.01	0.0	0.0	0.0	0.0	normal	0	1	0	0	0	0	0	0	0	0
1519	0	0	0	0	0	0	0	0	0	0	0	0	0	0	0	0	0	0	0	1	2	0.0	0.0	1.0	1.0	1.0	0.0	1.0	2	40	1.0	0.0	0.5	0.38	0.0	0.0	1.0	1.0	normal	0	1	0	0	0	0	0	0	0	0
1520	0	1214	0	0	0	0	0	0	1	0	0	0	0	0	0	0	0	0	0	12	12	0.0	0.0	0.0	0.0	1.0	0.0	0.0	208	138	0.64	0.01	0.64	0.01	0.0	0.0	0.0	0.0	normal	0	1	0	0	0	0	0	0	0	0
1521	0	0	0	0	0	0	0	0	0	0	0	0	0	0	0	0	0	0	0	115	5	1.0	1.0	0.0	0.0	0.04	0.06	0.0	255	16	0.06	0.05	0.0	0.0	1.0	1.0	0.0	0.0	DoS	0	1	0	0	0	0	0	0	0	0
1522	0	64	0	0	0	0	0	0	0	0	0	0	0	0	0	0	0	0	0	1	1	0.0	0.0	0.0	0.0	1.0	0.0	0.0	77	1	0.01	0.94	0.01	0.0	0.0	0.0	0.9	0.0	normal	1	0	0	0	0	0	0	0	0	0
1523	0	0	0	0	0	0	0	0	0	0	0	0	0	0	0	0	0	0	0	260	8	1.0	1.0	0.0	0.0	0.03	0.07	0.0	255	8	0.03	0.08	0.0	0.0	1.0	1.0	0.0	0.0	DoS	0	1	0	0	0	0	0	0	0	0
1524	0	0	0	0	0	0	0	0	0	0	0	0	0	0	0	0	0	0	0	181	7	1.0	1.0	0.0	0.0	0.04	0.06	0.0	255	7	0.03	0.05	0.0	0.0	1.0	1.0	0.0	0.0	DoS	0	1	0	0	0	0	0	0	0	0
1525	0	0	0	0	0	0	0	0	0	0	0	0	0	0	0	0	0	0	0	147	15	1.0	1.0	0.0	0.0	0.1	0.05	0.0	255	1	0.0	0.07	0.0	0.0	1.0	1.0	0.0	0.0	DoS	0	1	0	0	0	0	0	0	0	0
1526	0	210	1801	0	0	0	0	0	1	0	0	0	0	0	0	0	0	0	0	10	10	0.0	0.0	0.0	0.0	1.0	0.0	0.0	71	255	1.0	0.0	0.01	0.02	0.0	0.0	0.0	0.0	normal	0	1	0	0	0	0	0	0	0	0
1527	0	221	7473	0	0	0	0	0	1	0	0	0	0	0	0	0	0	0	0	8	9	0.0	0.0	0.0	0.0	1.0	0.0	0.22	40	255	1.0	0.0	0.03	0.03	0.0	0.0	0.0	0.0	normal	0	1	0	0	0	0	0	0	0	0
1528	0	301	1380	0	0	0	0	0	1	0	0	0	0	0	0	0	0	0	0	5	5	0.0	0.0	0.0	0.0	1.0	0.0	0.0	255	247	0.97	0.01	0.0	0.0	0.0	0.0	0.0	0.0	normal	0	1	0	0	0	0	0	0	0	0
1529	0	0	0	0	0	0	0	0	0	0	0	0	0	0	0	0	0	0	0	1	1	1.0	1.0	0.0	0.0	1.0	0.0	0.0	126	1	0.01	0.05	0.01	0.0	0.01	1.0	0.0	0.0	normal	0	1	0	0	0	0	0	0	0	0
1530	0	0	0	0	0	0	0	0	0	0	0	0	0	0	0	0	0	0	0	260	12	0.0	0.0	1.0	1.0	0.05	0.07	0.0	255	12	0.05	0.09	0.0	0.0	0.0	0.0	1.0	1.0	DoS	0	1	0	0	0	0	0	0	0	0
1531	0	43	81	0	0	0	0	0	0	0	0	0	0	0	0	0	0	0	0	142	142	0.0	0.0	0.0	0.0	1.0	0.0	0.0	255	166	0.65	0.01	0.0	0.0	0.0	0.0	0.0	0.0	normal	0	0	1	0	0	0	0	0	0	0
1532	0	842	334	0	0	0	0	0	1	0	0	0	0	0	0	0	0	0	0	1	3	0.0	0.0	0.0	0.0	1.0	0.0	1.0	122	125	0.57	0.06	0.01	0.02	0.01	0.01	0.0	0.0	normal	0	1	0	0	0	0	0	0	0	0
1533	0	0	0	0	0	0	0	0	0	0	0	0	0	0	0	0	0	0	0	298	5	1.0	1.0	0.0	0.0	0.02	0.06	0.0	255	5	0.02	0.07	0.0	0.0	1.0	1.0	0.0	0.0	DoS	0	1	0	0	0	0	0	0	0	0
1534	0	0	0	0	0	0	0	0	0	0	0	0	0	0	0	0	0	0	0	140	12	1.0	1.0	0.0	0.0	0.09	0.06	0.0	255	29	0.11	0.06	0.0	0.0	1.0	1.0	0.0	0.0	DoS	0	1	0	0	0	0	0	0	0	0
1535	0	0	0	0	0	0	0	0	0	0	0	0	0	0	0	0	0	0	0	205	3	0.0	0.0	1.0	1.0	0.01	0.07	0.0	255	3	0.01	0.08	0.0	0.0	0.0	0.0	1.0	1.0	DoS	0	1	0	0	0	0	0	0	0	0
1536	0	44	44	0	0	0	0	0	0	0	0	0	0	0	0	0	0	0	0	163	163	0.0	0.0	0.0	0.0	1.0	0.0	0.0	255	255	1.0	0.0	0.0	0.0	0.0	0.0	0.0	0.0	normal	0	0	1	0	0	0	0	0	0	0
1537	0	0	0	0	0	0	0	0	0	0	0	0	0	0	0	0	0	0	0	271	14	1.0	1.0	0.0	0.0	0.05	0.06	0.0	255	14	0.05	0.06	0.0	0.0	1.0	1.0	0.0	0.0	DoS	0	1	0	0	0	0	0	0	0	0
1538	0	0	0	0	0	0	0	0	0	0	0	0	0	0	0	0	0	0	0	174	12	1.0	1.0	0.0	0.0	0.07	0.07	0.0	255	12	0.05	0.06	0.0	0.0	1.0	1.0	0.0	0.0	DoS	0	1	0	0	0	0	0	0	0	0
1539	0	236	667	0	0	0	0	0	1	0	0	0	0	0	0	0	0	0	0	5	7	0.0	0.0	0.0	0.0	1.0	0.0	0.29	255	255	1.0	0.0	0.0	0.0	0.0	0.0	0.0	0.0	normal	0	1	0	0	0	0	0	0	0	0
1540	0	54540	8314	0	0	0	2	0	1	1	0	0	0	0	0	0	0	0	0	4	6	0.0	0.0	0.25	0.5	1.0	0.0	0.5	197	197	1.0	0.0	0.01	0.0	0.0	0.0	0.06	0.06	DoS	0	1	0	0	0	0	0	0	0	0
1541	0	46	139	0	0	0	0	0	0	0	0	0	0	0	0	0	0	0	0	252	252	0.0	0.0	0.0	0.0	1.0	0.0	0.0	255	252	0.99	0.01	0.0	0.0	0.0	0.0	0.0	0.0	normal	0	0	1	0	0	0	0	0	0	0
1542	0	1	0	0	0	0	0	0	0	0	0	0	0	0	0	0	0	0	0	30	27	0.0	0.0	0.0	0.0	0.9	0.07	0.0	255	27	0.11	0.26	1.0	0.0	0.0	0.0	0.0	0.0	Probe	0	0	1	0	0	0	0	0	0	0
1543	0	54540	8314	0	0	0	2	0	1	1	0	0	0	0	0	0	0	0	0	5	5	0.0	0.0	0.0	0.0	1.0	0.0	0.0	235	235	1.0	0.0	0.0	0.0	0.0	0.0	0.06	0.06	DoS	0	1	0	0	0	0	0	0	0	0
1544	0	0	0	0	0	0	0	0	0	0	0	0	0	0	0	0	0	0	0	255	20	1.0	1.0	0.0	0.0	0.08	0.06	0.0	255	20	0.08	0.07	0.0	0.0	1.0	1.0	0.0	0.0	DoS	0	1	0	0	0	0	0	0	0	0
1545	1	105	146	0	0	0	0	0	0	0	0	0	0	0	0	0	0	0	0	1	1	0.0	0.0	0.0	0.0	1.0	0.0	0.0	255	246	0.96	0.01	0.0	0.0	0.0	0.0	0.0	0.0	normal	0	0	1	0	0	0	0	0	0	0
1546	0	0	0	0	0	0	0	0	0	0	0	0	0	0	0	0	0	0	0	87	19	1.0	1.0	0.0	0.0	0.22	0.08	0.0	255	19	0.07	0.06	0.0	0.0	1.0	1.0	0.0	0.0	DoS	0	1	0	0	0	0	0	0	0	0
1547	0	0	0	0	0	0	0	0	0	0	0	0	0	0	0	0	0	0	0	300	17	1.0	1.0	0.0	0.0	0.06	0.05	0.0	255	2	0.01	0.08	0.0	0.0	1.0	1.0	0.0	0.0	DoS	0	1	0	0	0	0	0	0	0	0
1548	0	0	0	0	0	0	0	0	0	0	0	0	0	0	0	0	0	0	0	113	4	1.0	1.0	0.0	0.0	0.04	0.06	0.0	115	4	0.03	0.07	0.01	0.0	1.0	1.0	0.0	0.0	DoS	0	1	0	0	0	0	0	0	0	0
1549	0	0	0	0	0	0	0	0	0	0	0	0	0	0	0	0	0	0	0	185	20	1.0	1.0	0.0	0.0	0.11	0.08	0.0	255	20	0.08	0.07	0.0	0.0	1.0	1.0	0.0	0.0	DoS	0	1	0	0	0	0	0	0	0	0
1550	0	215	337	0	0	0	0	0	1	0	0	0	0	0	0	0	0	0	0	17	17	0.0	0.0	0.0	0.0	1.0	0.0	0.0	83	255	1.0	0.0	0.01	0.02	0.0	0.0	0.0	0.0	normal	0	1	0	0	0	0	0	0	0	0
1551	0	293	296	0	0	0	0	0	1	0	0	0	0	0	0	0	0	0	0	3	4	0.0	0.0	0.0	0.0	1.0	0.0	0.5	216	255	1.0	0.0	0.0	0.02	0.0	0.0	0.0	0.02	normal	0	1	0	0	0	0	0	0	0	0
1552	0	0	0	0	0	0	0	0	0	0	0	0	0	0	0	0	0	0	0	276	1	0.11	0.0	0.88	1.0	0.0	1.0	0.0	255	1	0.0	1.0	0.0	0.0	0.12	0.0	0.87	1.0	Probe	0	1	0	0	0	0	0	0	0	0
1553	0	250	2196	0	0	0	0	0	1	0	0	0	0	0	0	0	0	0	0	17	36	0.0	0.0	0.0	0.0	1.0	0.0	0.06	255	255	1.0	0.0	0.0	0.0	0.01	0.01	0.0	0.0	normal	0	1	0	0	0	0	0	0	0	0
1554	0	296	1518	0	0	0	0	0	1	0	0	0	0	0	0	0	0	0	0	9	9	0.0	0.0	0.0	0.0	1.0	0.0	0.0	36	255	1.0	0.0	0.03	0.01	0.0	0.0	0.0	0.0	normal	0	1	0	0	0	0	0	0	0	0
1555	0	0	0	0	0	0	0	0	0	0	0	0	0	0	0	0	0	0	0	9	3	1.0	1.0	0.0	0.0	0.33	0.44	0.0	255	42	0.16	0.05	0.01	0.0	1.0	1.0	0.0	0.0	DoS	0	1	0	0	0	0	0	0	0	0
1556	0	2056	0	0	0	0	0	0	1	0	0	0	0	0	0	0	0	0	0	6	6	0.0	0.0	0.0	0.0	1.0	0.0	0.0	21	49	0.57	0.14	0.57	0.04	0.05	0.0	0.0	0.0	normal	0	1	0	0	0	0	0	0	0	0
1557	0	333	1326	0	0	0	0	0	1	0	0	0	0	0	0	0	0	0	0	12	12	0.0	0.0	0.0	0.0	1.0	0.0	0.0	255	255	1.0	0.0	0.0	0.0	0.0	0.0	0.0	0.0	normal	0	1	0	0	0	0	0	0	0	0
1558	0	231	2507	0	0	0	0	0	1	0	0	0	0	0	0	0	0	0	0	6	7	0.0	0.0	0.0	0.14	1.0	0.0	0.29	255	242	0.95	0.02	0.0	0.0	0.0	0.0	0.0	0.0	normal	0	1	0	0	0	0	0	0	0	0
1559	0	310	362	0	0	0	0	0	1	0	0	0	0	0	0	0	0	0	0	33	36	0.0	0.0	0.0	0.0	1.0	0.0	0.08	90	231	1.0	0.0	0.01	0.02	0.0	0.0	0.0	0.0	normal	0	1	0	0	0	0	0	0	0	0
1560	0	0	0	0	0	0	0	0	0	0	0	0	0	0	0	0	0	0	0	244	10	1.0	1.0	0.0	0.0	0.04	0.07	0.0	255	19	0.07	0.07	0.0	0.0	1.0	1.0	0.0	0.0	DoS	0	1	0	0	0	0	0	0	0	0
1561	0	289	658	0	0	0	0	0	1	0	0	0	0	0	0	0	0	0	0	2	2	0.0	0.0	0.0	0.0	1.0	0.0	0.0	255	255	1.0	0.0	0.0	0.0	0.0	0.0	0.0	0.0	normal	0	1	0	0	0	0	0	0	0	0
1562	0	242	2281	0	0	0	0	0	1	0	0	0	0	0	0	0	0	0	0	10	38	0.0	0.0	0.0	0.0	1.0	0.0	0.05	135	255	1.0	0.0	0.01	0.03	0.0	0.0	0.0	0.0	normal	0	1	0	0	0	0	0	0	0	0
1563	0	0	0	0	0	0	0	0	0	0	0	0	0	0	0	0	0	0	0	126	4	1.0	1.0	0.0	0.0	0.03	0.06	0.0	255	3	0.01	0.07	0.0	0.0	1.0	1.0	0.0	0.0	DoS	0	1	0	0	0	0	0	0	0	0
1564	0	44	127	0	0	0	0	0	0	0	0	0	0	0	0	0	0	0	0	80	160	0.0	0.0	0.0	0.0	1.0	0.0	0.01	255	254	1.0	0.01	0.0	0.0	0.0	0.0	0.0	0.0	normal	0	0	1	0	0	0	0	0	0	0
1565	0	0	0	0	0	0	0	0	0	0	0	0	0	0	0	0	0	0	0	228	14	1.0	1.0	0.0	0.0	0.06	0.07	0.0	255	14	0.05	0.07	0.0	0.0	1.0	1.0	0.0	0.0	DoS	0	1	0	0	0	0	0	0	0	0
1566	0	45	131	0	0	0	0	0	0	0	0	0	0	0	0	0	0	0	0	75	155	0.0	0.0	0.0	0.0	1.0	0.0	0.01	255	254	1.0	0.01	0.0	0.0	0.0	0.0	0.0	0.0	normal	0	0	1	0	0	0	0	0	0	0
1567	0	0	0	0	0	0	0	0	0	0	0	0	0	0	0	0	0	0	0	191	14	1.0	1.0	0.0	0.0	0.07	0.06	0.0	255	2	0.01	0.07	0.0	0.0	1.0	1.0	0.0	0.0	DoS	0	1	0	0	0	0	0	0	0	0
1568	0	337	1669	0	0	0	0	0	1	0	0	0	0	0	0	0	0	0	0	7	13	0.0	0.0	0.0	0.0	1.0	0.0	0.23	255	255	1.0	0.0	0.0	0.0	0.0	0.0	0.0	0.0	normal	0	1	0	0	0	0	0	0	0	0
1569	0	35	0	0	0	0	0	0	1	0	0	0	0	0	0	0	0	0	0	2	2	0.0	0.0	0.0	0.0	1.0	0.0	0.0	2	91	1.0	0.0	1.0	0.02	0.0	0.0	0.0	0.0	normal	0	1	0	0	0	0	0	0	0	0
1570	0	226	1964	0	0	0	0	0	1	0	0	0	0	0	0	0	0	0	0	45	46	0.0	0.0	0.0	0.0	1.0	0.0	0.04	255	255	1.0	0.0	0.0	0.0	0.0	0.0	0.0	0.0	normal	0	1	0	0	0	0	0	0	0	0
1571	1	0	15	0	0	0	0	0	0	0	0	0	0	0	0	0	0	0	0	1	1	0.0	0.0	1.0	1.0	1.0	0.0	0.0	227	2	0.0	0.03	0.0	1.0	0.0	0.0	0.0	0.5	normal	0	1	0	0	0	0	0	0	0	0
1572	0	0	0	0	0	0	0	0	0	0	0	0	0	0	0	0	0	0	0	1	1	0.0	0.0	1.0	1.0	1.0	0.0	0.0	49	1	0.02	0.08	0.02	0.0	0.12	0.0	0.02	1.0	Probe	0	1	0	0	0	0	0	0	0	0
1573	0	373	0	0	0	0	0	0	1	0	0	0	0	0	0	0	0	0	0	2	4	0.0	0.0	0.0	0.0	1.0	0.0	0.5	255	90	0.35	0.02	0.35	0.0	0.0	0.0	0.03	0.0	normal	0	1	0	0	0	0	0	0	0	0
1574	0	0	0	0	0	0	0	0	0	0	0	0	0	0	0	0	0	0	0	1	2	0.0	0.0	1.0	1.0	1.0	0.0	1.0	164	136	0.83	0.01	0.01	0.0	0.0	0.0	0.83	1.0	normal	0	1	0	0	0	0	0	0	0	0
1575	0	185	4841	0	0	0	0	0	1	0	0	0	0	0	0	0	0	0	0	3	18	0.0	0.0	0.0	0.0	1.0	0.0	0.17	9	255	1.0	0.0	0.11	0.05	0.0	0.0	0.0	0.0	normal	0	1	0	0	0	0	0	0	0	0
1576	0	0	0	0	0	0	0	0	0	0	0	0	0	0	0	0	0	0	0	135	18	1.0	1.0	0.0	0.0	0.13	0.05	0.0	255	37	0.15	0.05	0.0	0.0	1.0	1.0	0.0	0.0	DoS	0	1	0	0	0	0	0	0	0	0
1577	2	104	1608	0	0	0	0	0	1	0	0	0	0	0	0	0	0	0	0	1	1	0.0	0.0	0.0	0.0	1.0	0.0	0.0	13	1	0.08	0.31	0.08	0.0	0.0	0.0	0.0	0.0	normal	0	1	0	0	0	0	0	0	0	0
1578	0	210	284	0	0	0	0	0	1	0	0	0	0	0	0	0	0	0	0	5	7	0.0	0.0	0.0	0.0	1.0	0.0	0.43	32	255	1.0	0.0	0.03	0.04	0.0	0.01	0.0	0.01	normal	0	1	0	0	0	0	0	0	0	0
1579	0	8	0	0	0	0	0	0	0	0	0	0	0	0	0	0	0	0	0	1	2	0.0	0.0	0.0	0.0	1.0	0.0	1.0	2	54	1.0	0.0	1.0	0.26	0.0	0.0	0.0	0.0	Probe	1	0	0	0	0	0	0	0	0	0
1580	26	343	1063	0	0	0	6	0	1	0	0	0	0	0	0	0	0	0	1	1	1	0.0	0.0	0.0	0.0	1.0	0.0	0.0	97	25	0.26	0.05	0.01	0.0	0.0	0.0	0.01	0.04	normal	0	1	0	0	0	0	0	0	0	0
1581	0	0	0	0	0	0	0	0	0	0	0	0	0	0	0	0	0	0	0	198	17	0.0	0.0	1.0	1.0	0.09	0.07	0.0	255	17	0.07	0.07	0.0	0.0	0.0	0.0	1.0	1.0	DoS	0	1	0	0	0	0	0	0	0	0
1582	0	0	0	0	0	0	0	0	0	0	0	0	0	0	0	0	0	0	0	260	8	1.0	1.0	0.0	0.0	0.03	0.07	0.0	255	8	0.03	0.07	0.0	0.0	1.0	1.0	0.0	0.0	DoS	0	1	0	0	0	0	0	0	0	0
1583	0	43	125	0	0	0	0	0	0	0	0	0	0	0	0	0	0	0	0	70	150	0.0	0.0	0.0	0.0	1.0	0.0	0.01	255	254	1.0	0.01	0.0	0.0	0.0	0.0	0.0	0.0	normal	0	0	1	0	0	0	0	0	0	0
1584	0	43	130	0	0	0	0	0	0	0	0	0	0	0	0	0	0	0	0	79	157	0.0	0.0	0.0	0.0	1.0	0.0	0.01	255	237	0.93	0.01	0.0	0.0	0.0	0.0	0.0	0.0	normal	0	0	1	0	0	0	0	0	0	0
1585	0	213	632	0	0	0	0	0	1	0	0	0	0	0	0	0	0	0	0	15	15	0.0	0.0	0.0	0.0	1.0	0.0	0.0	40	255	1.0	0.0	0.03	0.04	0.0	0.0	0.0	0.0	normal	0	1	0	0	0	0	0	0	0	0
1586	0	200	1660	0	0	0	0	0	1	0	0	0	0	0	0	0	0	0	0	8	9	0.0	0.0	0.0	0.0	1.0	0.0	0.22	255	255	1.0	0.0	0.0	0.0	0.0	0.0	0.0	0.0	normal	0	1	0	0	0	0	0	0	0	0
1587	0	0	0	0	0	0	0	0	0	0	0	0	0	0	0	0	0	0	0	42	20	0.95	1.0	0.05	0.0	0.48	0.1	0.0	255	20	0.08	0.06	0.0	0.0	1.0	1.0	0.0	0.0	DoS	0	1	0	0	0	0	0	0	0	0
1588	0	0	0	0	0	0	0	0	0	0	0	0	0	0	0	0	0	0	0	210	5	0.0	0.0	1.0	1.0	0.02	0.07	0.0	255	5	0.02	0.07	0.0	0.0	0.0	0.0	1.0	1.0	DoS	0	1	0	0	0	0	0	0	1	0
1589	0	246	2362	0	0	0	0	0	1	0	0	0	0	0	0	0	0	0	0	5	14	0.0	0.0	0.0	0.0	1.0	0.0	0.21	255	255	1.0	0.0	0.0	0.0	0.0	0.0	0.0	0.0	normal	0	1	0	0	0	0	0	0	0	0
1590	0	255	493	0	0	0	0	0	1	0	0	0	0	0	0	0	0	0	0	9	9	0.22	0.22	0.0	0.0	1.0	0.0	0.0	255	255	1.0	0.0	0.0	0.0	0.0	0.0	0.0	0.0	normal	0	1	0	0	0	0	0	0	0	0
1591	0	322	272	0	0	0	0	0	1	0	0	0	0	0	0	0	0	0	0	4	7	0.0	0.0	0.0	0.0	1.0	0.0	0.29	255	246	0.96	0.01	0.0	0.0	0.0	0.0	0.0	0.0	normal	0	1	0	0	0	0	0	0	0	0
1592	0	0	0	0	0	0	0	0	0	0	0	0	0	0	0	0	0	0	0	185	20	1.0	1.0	0.0	0.0	0.11	0.05	0.0	255	10	0.04	0.08	0.0	0.0	1.0	1.0	0.0	0.0	DoS	0	1	0	0	0	0	0	0	0	0
1593	0	149	7542	0	0	0	4	0	1	4	0	0	0	0	0	0	0	0	0	21	21	0.0	0.0	0.0	0.0	1.0	0.0	0.0	158	255	1.0	0.0	0.01	0.01	0.0	0.0	0.0	0.0	normal	0	1	0	0	0	0	0	0	0	0
1594	0	29	29	0	0	0	0	0	0	0	0	0	0	0	0	0	0	0	0	4	6	0.0	0.0	0.0	0.0	1.0	0.0	0.5	255	254	1.0	0.01	0.01	0.0	0.0	0.0	0.0	0.0	normal	0	0	1	0	0	0	0	0	0	0
1595	0	0	0	0	0	0	0	0	0	0	0	0	0	0	0	0	0	0	0	119	8	0.0	0.0	1.0	1.0	0.07	0.08	0.0	255	8	0.03	0.06	0.0	0.0	0.0	0.0	1.0	1.0	DoS	0	1	0	0	0	0	0	0	0	0
1596	0	177	1531	0	0	0	0	0	1	0	0	0	0	0	0	0	0	0	0	2	2	0.0	0.0	0.0	0.0	1.0	0.0	0.0	255	255	1.0	0.0	0.0	0.0	0.0	0.0	0.0	0.0	normal	0	1	0	0	0	0	0	0	0	0
1597	0	1110	331	0	0	0	0	0	1	0	0	0	0	0	0	0	0	0	0	1	1	0.0	0.0	0.0	0.0	1.0	0.0	0.0	78	240	0.94	0.03	0.01	0.02	0.0	0.0	0.0	0.0	normal	0	1	0	0	0	0	0	0	0	0
1598	0	0	0	0	0	0	0	0	0	0	0	0	0	0	0	0	0	0	0	90	1	1.0	1.0	0.0	0.0	0.01	0.07	0.0	255	18	0.07	0.07	0.0	0.0	1.0	1.0	0.0	0.0	DoS	0	1	0	0	0	0	0	0	0	0
1599	0	0	0	0	0	0	0	0	0	0	0	0	0	0	0	0	0	0	0	101	10	1.0	1.0	0.0	0.0	0.1	0.07	0.0	153	10	0.07	0.07	0.01	0.0	1.0	1.0	0.0	0.0	DoS	0	1	0	0	0	0	0	0	0	0
1600	0	300	1146	0	0	0	0	0	1	0	0	0	0	0	0	0	0	0	0	9	9	0.0	0.0	0.0	0.0	1.0	0.0	0.0	108	255	1.0	0.0	0.01	0.02	0.0	0.0	0.0	0.0	normal	0	1	0	0	0	0	0	0	0	0
1601	0	0	0	0	0	0	0	0	0	0	0	0	0	0	0	0	0	0	0	141	17	1.0	1.0	0.0	0.0	0.12	0.06	0.0	255	17	0.07	0.06	0.0	0.0	1.0	1.0	0.0	0.0	DoS	0	1	0	0	0	0	0	0	0	0
1602	0	0	0	0	0	0	0	0	0	0	0	0	0	0	0	0	0	0	0	229	3	0.0	0.0	1.0	1.0	0.01	0.07	0.0	255	3	0.01	0.08	0.0	0.0	0.0	0.0	1.0	1.0	DoS	0	1	0	0	0	0	0	0	0	0
1603	0	0	0	0	0	0	0	0	0	0	0	0	0	0	0	0	0	0	0	265	17	1.0	1.0	0.0	0.0	0.06	0.06	0.0	255	4	0.02	0.09	0.0	0.0	1.0	1.0	0.0	0.0	DoS	0	1	0	0	0	0	0	0	0	0
1604	0	326	276	0	0	0	0	0	1	0	0	0	0	0	0	0	0	0	0	2	3	0.0	0.0	0.0	0.33	1.0	0.0	0.67	255	237	0.93	0.01	0.0	0.0	0.0	0.0	0.0	0.0	normal	0	1	0	0	0	0	0	0	0	0
1605	0	0	0	0	0	0	0	0	0	0	0	0	0	0	0	0	0	0	0	123	20	1.0	1.0	0.0	0.0	0.16	0.06	0.0	255	15	0.06	0.05	0.0	0.0	1.0	1.0	0.0	0.0	DoS	0	1	0	0	0	0	0	0	0	0
1606	0	0	0	0	0	0	0	0	0	0	0	0	0	0	0	0	0	0	0	248	9	1.0	1.0	0.0	0.0	0.04	0.06	0.0	255	9	0.04	0.06	0.0	0.0	1.0	1.0	0.0	0.0	DoS	0	1	0	0	0	0	0	0	0	0
1607	0	0	0	0	0	0	0	0	0	0	0	0	0	0	0	0	0	0	0	119	4	1.0	1.0	0.0	0.0	0.03	0.08	0.0	255	4	0.02	0.07	0.0	0.0	1.0	1.0	0.0	0.0	DoS	0	1	0	0	0	0	0	0	1	0
1608	0	325	788	0	0	0	0	0	1	0	0	0	0	0	0	0	0	0	0	15	15	0.0	0.0	0.0	0.0	1.0	0.0	0.0	255	255	1.0	0.0	0.0	0.0	0.0	0.0	0.0	0.0	normal	0	1	0	0	0	0	0	0	0	0
1609	1	3731	328	0	0	0	0	0	1	0	0	0	0	0	0	0	0	0	0	1	1	0.0	0.0	0.0	0.0	1.0	0.0	0.0	255	152	0.6	0.03	0.0	0.0	0.0	0.0	0.0	0.0	normal	0	1	0	0	0	0	0	0	0	0
1610	0	227	2507	0	0	0	0	0	1	0	0	0	0	0	0	0	0	0	0	4	4	0.0	0.0	0.0	0.0	1.0	0.0	0.0	255	242	0.95	0.02	0.0	0.0	0.0	0.0	0.04	0.05	normal	0	1	0	0	0	0	0	0	0	0
1611	0	8	0	0	0	0	0	0	0	0	0	0	0	0	0	0	0	0	0	1	27	0.0	0.0	0.0	0.0	1.0	0.0	1.0	1	255	1.0	0.0	1.0	0.5	0.0	0.0	0.0	0.0	Probe	1	0	0	0	0	0	0	0	0	0
1612	0	0	0	0	0	0	0	0	0	0	0	0	0	0	0	0	0	0	0	202	4	1.0	1.0	0.0	0.0	0.02	0.06	0.0	255	11	0.04	0.08	0.0	0.0	1.0	1.0	0.0	0.0	DoS	0	1	0	0	0	0	0	0	0	0
1613	0	0	0	0	0	0	0	0	0	0	0	0	0	0	0	0	0	0	0	134	6	1.0	1.0	0.0	0.0	0.04	0.06	0.0	255	6	0.02	0.07	0.0	0.0	1.0	1.0	0.0	0.0	DoS	0	1	0	0	0	0	0	0	0	1
1614	0	212	882	0	0	0	0	0	1	0	0	0	0	0	0	0	0	0	0	11	11	0.0	0.0	0.0	0.0	1.0	0.0	0.0	255	255	1.0	0.0	0.01	0.0	0.0	0.0	0.0	0.0	normal	0	1	0	0	0	0	0	0	0	0
1615	0	214	1367	0	0	0	0	0	1	0	0	0	0	0	0	0	0	0	0	4	4	0.0	0.0	0.0	0.0	1.0	0.0	0.0	106	255	1.0	0.0	0.01	0.02	0.0	0.0	0.0	0.0	normal	0	1	0	0	0	0	0	0	0	0
1616	0	0	0	0	0	0	0	0	0	0	0	0	0	0	0	0	0	0	0	146	3	1.0	1.0	0.0	0.0	0.02	0.06	0.0	255	7	0.03	0.05	0.0	0.0	1.0	1.0	0.0	0.0	DoS	0	1	0	0	0	0	0	0	0	0
1617	0	1452	322	0	0	0	0	0	1	0	0	0	0	0	0	0	0	0	0	1	1	0.0	0.0	0.0	0.0	1.0	0.0	0.0	142	246	0.97	0.01	0.01	0.01	0.0	0.0	0.0	0.0	normal	0	1	0	0	0	0	0	0	0	0
1618	0	0	0	0	0	0	0	0	0	0	0	0	0	0	0	0	0	0	0	246	15	1.0	1.0	0.0	0.0	0.06	0.07	0.0	255	15	0.06	0.07	0.0	0.0	1.0	1.0	0.0	0.0	DoS	0	1	0	0	0	0	0	0	0	0
1619	0	8	0	0	0	0	0	0	0	0	0	0	0	0	0	0	0	0	0	1	29	0.0	0.0	0.0	0.0	1.0	0.0	1.0	1	33	1.0	0.0	1.0	0.52	0.0	0.0	0.0	0.0	Probe	1	0	0	0	0	0	0	0	0	0
1620	0	0	0	0	0	0	0	0	0	0	0	0	0	0	0	0	0	0	0	248	2	1.0	1.0	0.0	0.0	0.01	0.06	0.0	255	19	0.07	0.06	0.0	0.0	1.0	1.0	0.0	0.0	DoS	0	1	0	0	0	0	0	0	0	0
1621	0	0	0	0	0	0	0	0	0	0	0	0	0	0	0	0	0	0	0	242	20	1.0	1.0	0.0	0.0	0.08	0.05	0.0	200	20	0.1	0.06	0.0	0.0	0.99	1.0	0.0	0.0	DoS	0	1	0	0	0	0	0	0	0	0
1622	0	0	0	0	0	0	0	0	0	0	0	0	0	0	0	0	0	0	0	184	14	1.0	1.0	0.0	0.0	0.08	0.07	0.0	255	14	0.05	0.07	0.0	0.0	1.0	1.0	0.0	0.0	DoS	0	1	0	0	0	0	0	0	0	0
1623	0	225	6991	0	0	0	0	0	1	0	0	0	0	0	0	0	0	0	0	2	2	0.0	0.0	0.0	0.0	1.0	0.0	0.0	57	255	1.0	0.0	0.02	0.01	0.0	0.0	0.0	0.0	normal	0	1	0	0	0	0	0	0	0	0
1624	0	8	0	0	0	0	0	0	0	0	0	0	0	0	0	0	0	0	0	1	36	0.0	0.0	0.0	0.0	1.0	0.0	1.0	1	137	1.0	0.0	1.0	0.5	0.0	0.0	0.0	0.0	Probe	1	0	0	0	0	0	0	0	0	0
1625	0	0	0	0	0	0	0	0	0	0	0	0	0	0	0	0	0	0	0	145	6	1.0	1.0	0.0	0.0	0.04	0.06	0.0	95	6	0.06	0.07	0.01	0.0	1.0	1.0	0.0	0.0	DoS	0	1	0	0	0	0	0	0	0	0
1626	0	0	0	0	0	0	0	0	0	0	0	0	0	0	0	0	0	0	0	248	19	0.0	0.0	1.0	1.0	0.08	0.06	0.0	255	19	0.07	0.06	0.0	0.0	0.0	0.0	1.0	1.0	DoS	0	1	0	0	0	0	0	0	0	0
1627	0	0	0	0	0	0	0	0	0	0	0	0	0	0	0	0	0	0	0	2	2	0.5	0.5	0.0	0.0	1.0	0.0	0.0	7	255	1.0	0.0	0.29	0.01	0.14	0.0	0.0	0.0	normal	0	1	0	0	0	0	0	0	0	0
1628	0	46	127	0	0	0	0	0	0	0	0	0	0	0	0	0	0	0	0	76	156	0.0	0.0	0.0	0.0	1.0	0.0	0.01	255	253	0.99	0.01	0.0	0.0	0.0	0.0	0.0	0.0	normal	0	0	1	0	0	0	0	0	0	0
1629	0	208	5604	0	0	0	0	0	1	0	0	0	0	0	0	0	0	0	0	2	2	0.0	0.0	0.0	0.0	1.0	0.0	0.0	67	255	1.0	0.0	0.01	0.05	0.0	0.0	0.0	0.0	normal	0	1	0	0	0	0	0	0	0	0
1630	0	162	19994	0	0	0	0	0	1	0	0	0	0	0	0	0	0	0	0	1	6	0.0	0.0	0.0	0.0	1.0	0.0	0.33	14	255	1.0	0.0	0.07	0.04	0.07	0.0	0.0	0.0	normal	0	1	0	0	0	0	0	0	0	0
1631	0	233	6329	0	0	0	0	0	1	0	0	0	0	0	0	0	0	0	0	16	16	0.0	0.0	0.0	0.0	1.0	0.0	0.0	255	255	1.0	0.0	0.0	0.0	0.0	0.0	0.0	0.0	normal	0	1	0	0	0	0	0	0	0	0
1632	0	105	146	0	0	0	0	0	0	0	0	0	0	0	0	0	0	0	0	4	1	0.0	0.0	0.0	0.0	0.25	0.5	0.0	255	234	0.92	0.01	0.0	0.0	0.0	0.0	0.0	0.0	normal	0	0	1	0	0	0	0	0	0	0
1633	0	18	0	0	0	0	0	0	0	0	0	0	0	0	0	0	0	0	0	1	1	0.0	0.0	0.0	0.0	1.0	0.0	0.0	3	51	1.0	0.0	1.0	0.25	0.0	0.0	0.0	0.0	Probe	1	0	0	0	0	0	0	0	0	0
1634	0	303	15021	0	0	0	0	0	1	0	0	0	0	0	0	0	0	0	0	12	13	0.0	0.0	0.0	0.0	1.0	0.0	0.15	85	255	1.0	0.0	0.01	0.03	0.0	0.0	0.0	0.0	normal	0	1	0	0	0	0	0	0	0	0
1635	0	230	1380	0	0	0	0	0	1	0	0	0	0	0	0	0	0	0	0	3	3	0.0	0.0	0.0	0.0	1.0	0.0	0.0	255	219	0.86	0.01	0.0	0.0	0.0	0.0	0.0	0.0	normal	0	1	0	0	0	0	0	0	0	0
1636	1	1013	328	0	0	0	0	0	1	0	0	0	0	0	0	0	0	0	0	1	2	0.0	0.0	0.0	0.0	1.0	0.0	1.0	203	146	0.52	0.03	0.0	0.01	0.0	0.0	0.0	0.0	normal	0	1	0	0	0	0	0	0	0	0
1637	0	0	0	0	0	0	0	0	0	0	0	0	0	0	0	0	0	0	0	144	13	1.0	1.0	0.0	0.0	0.09	0.06	0.0	255	10	0.04	0.05	0.0	0.0	1.0	1.0	0.0	0.0	DoS	0	1	0	0	0	0	0	0	0	0
1638	0	0	0	0	0	0	0	0	0	0	0	0	0	0	0	0	0	0	0	200	2	1.0	1.0	0.0	0.0	0.01	0.06	0.0	255	18	0.07	0.07	0.0	0.0	1.0	1.0	0.0	0.0	DoS	0	1	0	0	0	0	0	0	0	0
1639	0	0	0	0	0	0	0	0	0	0	0	0	0	0	0	0	0	0	0	66	7	1.0	1.0	0.0	0.0	0.11	0.08	0.0	255	4	0.02	0.07	0.0	0.0	1.0	1.0	0.0	0.0	DoS	0	1	0	0	0	0	0	0	0	0
1640	0	234	927	0	0	0	0	0	1	0	0	0	0	0	0	0	0	0	0	3	4	0.0	0.0	0.0	0.0	1.0	0.0	0.5	3	255	1.0	0.0	0.33	0.06	0.0	0.0	0.0	0.0	normal	0	1	0	0	0	0	0	0	0	0
1641	0	0	0	0	0	0	0	0	0	0	0	0	0	0	0	0	0	0	0	287	1	1.0	1.0	0.0	0.0	0.0	0.06	0.0	255	1	0.0	0.07	0.0	0.0	1.0	1.0	0.0	0.0	DoS	0	1	0	0	0	0	0	0	0	0
1642	0	109	408	0	0	0	0	0	1	0	0	0	0	0	0	0	0	0	0	1	2	0.0	0.0	0.0	0.0	1.0	0.0	1.0	255	98	0.38	0.03	0.0	0.0	0.0	0.0	0.0	0.0	normal	0	1	0	0	0	0	0	0	0	0
1643	2	796	377	0	0	0	0	0	1	0	0	0	0	0	0	0	0	0	0	1	1	0.0	0.0	0.0	0.0	1.0	0.0	0.0	31	197	0.87	0.06	0.03	0.01	0.0	0.0	0.0	0.0	normal	0	1	0	0	0	0	0	0	0	0
1644	0	223	8584	0	0	0	0	0	1	0	0	0	0	0	0	0	0	0	0	10	27	0.0	0.0	0.0	0.0	1.0	0.0	0.07	255	255	1.0	0.0	0.0	0.0	0.0	0.0	0.0	0.0	normal	0	1	0	0	0	0	0	0	0	0
1645	0	0	0	0	0	0	0	0	0	0	0	0	0	0	0	0	0	0	0	208	1	0.09	0.0	0.9	1.0	0.0	1.0	0.0	255	1	0.0	0.91	0.0	0.0	0.07	0.0	0.75	1.0	Probe	0	1	0	0	0	0	0	0	0	0
1646	0	0	0	0	0	0	0	0	0	0	0	0	0	0	0	0	0	0	0	37	11	1.0	1.0	0.0	0.0	0.3	0.16	0.0	255	13	0.05	0.09	0.0	0.0	1.0	1.0	0.0	0.0	DoS	0	1	0	0	0	0	0	0	0	0
1647	0	337	7189	0	0	0	0	0	1	0	0	0	0	0	0	0	0	0	0	6	10	0.0	0.0	0.0	0.0	1.0	0.0	0.2	10	255	1.0	0.0	0.1	0.02	0.0	0.0	0.0	0.0	normal	0	1	0	0	0	0	0	0	0	0
1648	0	319	2344	0	0	0	0	0	1	0	0	0	0	0	0	0	0	0	0	3	6	0.33	0.17	0.0	0.0	1.0	0.0	0.5	149	149	1.0	0.0	0.01	0.0	0.01	0.01	0.0	0.0	normal	0	1	0	0	0	0	0	0	0	0
1649	0	0	0	0	0	0	0	0	0	0	0	0	0	0	0	0	0	0	0	1	1	0.0	0.0	1.0	1.0	1.0	0.0	0.0	27	1	0.04	1.0	0.04	0.0	0.0	0.0	0.96	1.0	Probe	0	1	0	0	0	0	0	0	0	0
1650	1	0	0	0	0	0	0	0	0	0	0	0	0	0	0	0	0	0	0	208	2	0.64	0.5	0.36	0.5	0.01	0.41	0.0	255	2	0.01	0.34	0.82	0.0	0.53	0.5	0.29	0.5	Probe	0	1	0	0	0	0	0	0	0	0
1651	0	326	1511	0	0	0	0	0	1	0	0	0	0	0	0	0	0	0	0	6	6	0.0	0.0	0.0	0.0	1.0	0.0	0.0	251	255	1.0	0.0	0.0	0.01	0.0	0.0	0.01	0.01	normal	0	1	0	0	0	0	0	0	0	0
1652	0	338	392	0	0	0	0	0	1	0	0	0	0	0	0	0	0	0	0	15	15	0.0	0.0	0.0	0.0	1.0	0.0	0.0	255	255	1.0	0.0	0.0	0.0	0.01	0.01	0.0	0.0	normal	0	1	0	0	0	0	0	0	0	0
1653	0	312	2288	0	0	0	0	0	1	0	0	0	0	0	0	0	0	0	0	6	6	0.0	0.0	0.0	0.0	1.0	0.0	0.0	44	255	1.0	0.0	0.02	0.04	0.0	0.0	0.0	0.0	normal	0	1	0	0	0	0	0	0	0	0
1654	0	239	8784	0	0	0	2	0	1	2	0	0	0	0	0	0	0	0	0	6	6	0.0	0.0	0.0	0.0	1.0	0.0	0.0	6	255	1.0	0.0	0.17	0.01	0.0	0.0	0.0	0.0	normal	0	1	0	0	0	0	0	0	0	0
1655	0	35	0	0	0	0	0	0	0	0	0	0	0	0	0	0	0	0	0	1	2	0.0	0.0	0.0	0.0	1.0	0.0	1.0	238	21	0.09	0.03	0.09	0.0	0.01	0.0	0.0	0.0	normal	0	0	1	0	0	0	0	0	0	0
1656	0	0	0	0	0	0	0	0	0	0	0	0	0	0	0	0	0	0	0	206	6	1.0	1.0	0.0	0.0	0.03	0.06	0.0	255	16	0.06	0.07	0.0	0.0	1.0	1.0	0.0	0.0	DoS	0	1	0	0	0	0	0	0	0	0
1657	0	324	185	0	0	0	0	0	1	0	0	0	0	0	0	0	0	0	0	2	2	0.0	0.0	0.0	0.0	1.0	0.0	0.0	4	255	1.0	0.0	0.25	0.02	0.25	0.0	0.0	0.0	normal	0	1	0	0	0	0	0	0	0	0
1658	0	0	0	0	0	0	0	0	0	0	0	0	0	0	0	0	0	0	0	1	1	0.0	0.0	1.0	1.0	1.0	0.0	0.0	61	210	1.0	0.0	0.02	0.1	0.0	0.0	1.0	1.0	normal	0	1	0	0	0	0	0	0	0	0
1659	0	8	0	0	0	0	0	0	0	0	0	0	0	0	0	0	0	0	0	1	23	0.0	0.0	0.0	0.0	1.0	0.0	1.0	1	53	1.0	0.0	1.0	0.51	0.0	0.0	0.0	0.0	Probe	1	0	0	0	0	0	0	0	0	0
1660	0	0	0	0	0	0	0	0	0	0	0	0	0	0	0	0	0	0	0	110	5	1.0	1.0	0.0	0.0	0.05	0.07	0.0	255	5	0.02	0.09	0.0	0.0	1.0	1.0	0.0	0.0	DoS	0	1	0	0	0	0	0	0	0	0
1661	0	185	4841	0	0	0	0	0	1	0	0	0	0	0	0	0	0	0	0	3	4	0.0	0.0	0.0	0.0	1.0	0.0	0.5	176	255	1.0	0.0	0.01	0.03	0.0	0.0	0.0	0.0	normal	0	1	0	0	0	0	0	0	0	0
1662	0	312	3966	0	0	0	0	0	1	0	0	0	0	0	0	0	0	0	0	12	15	0.0	0.0	0.0	0.0	1.0	0.0	0.13	152	255	1.0	0.0	0.01	0.04	0.01	0.01	0.0	0.02	normal	0	1	0	0	0	0	0	0	0	0
1663	0	0	0	0	0	0	0	0	0	0	0	0	0	0	0	0	0	0	0	192	9	1.0	1.0	0.0	0.0	0.05	0.06	0.0	38	9	0.24	0.16	0.03	0.0	0.63	1.0	0.03	0.0	DoS	0	1	0	0	0	0	0	0	0	0
1664	0	0	0	0	0	0	0	0	0	0	0	0	0	0	0	0	0	0	0	215	24	1.0	1.0	0.0	0.0	0.11	0.06	0.0	255	24	0.09	0.05	0.0	0.0	1.0	1.0	0.0	0.0	DoS	0	1	0	0	0	0	0	0	0	0
1665	0	0	0	0	0	0	0	0	0	0	0	0	0	0	0	0	0	0	0	1	1	0.0	0.0	1.0	1.0	1.0	0.0	0.0	255	1	0.0	0.4	0.4	0.0	0.0	0.0	0.4	1.0	Probe	0	1	0	0	0	0	0	0	0	0
1666	0	45	133	0	0	0	0	0	0	0	0	0	0	0	0	0	0	0	0	228	308	0.0	0.0	0.0	0.0	1.0	0.0	0.01	255	253	0.99	0.01	0.0	0.0	0.0	0.0	0.0	0.0	normal	0	0	1	0	0	0	0	0	0	0
1667	0	313	2698	0	0	0	0	0	1	0	0	0	0	0	0	1	0	0	0	3	3	0.0	0.0	0.0	0.0	1.0	0.0	0.0	255	240	0.94	0.01	0.0	0.0	0.0	0.0	0.0	0.0	normal	0	1	0	0	0	0	0	0	0	0
1668	0	8766	0	0	0	0	0	0	1	0	0	0	0	0	0	0	0	0	0	4	4	0.0	0.0	0.0	0.0	1.0	0.0	0.0	10	97	1.0	0.0	1.0	0.02	0.0	0.0	0.0	0.0	normal	0	1	0	0	0	0	0	0	0	0
1669	0	192	758	0	0	0	0	0	1	0	0	0	0	0	0	0	0	0	0	3	16	0.0	0.0	0.0	0.0	1.0	0.0	0.25	122	255	1.0	0.0	0.01	0.01	0.0	0.0	0.0	0.0	normal	0	1	0	0	0	0	0	0	0	0
1670	5410	147	105	0	0	0	0	0	0	0	0	0	0	0	0	0	0	0	0	2	2	0.0	0.0	0.0	0.0	1.0	0.0	0.0	255	2	0.01	0.85	1.0	0.0	0.0	0.0	0.0	0.0	normal	0	0	1	0	0	0	0	0	0	0
1671	0	10272	0	0	0	0	0	0	0	0	0	0	0	0	0	0	0	0	0	12	12	0.0	0.0	0.0	0.0	1.0	0.0	0.0	239	55	0.2	0.02	0.2	0.04	0.0	0.0	0.05	0.0	normal	0	1	0	0	0	0	0	0	0	0
1672	0	0	0	0	0	0	0	0	0	0	0	0	0	0	0	0	0	0	0	299	14	1.0	1.0	0.0	0.0	0.05	0.05	0.0	255	7	0.03	0.08	0.0	0.0	1.0	1.0	0.0	0.0	DoS	0	1	0	0	0	0	0	0	0	0
1673	0	0	0	0	0	0	0	0	0	0	0	0	0	0	0	0	0	0	0	1	1	0.0	0.0	1.0	1.0	1.0	0.0	0.0	14	219	1.0	0.0	0.07	0.16	0.0	0.0	1.0	1.0	normal	0	1	0	0	0	0	0	0	0	0
1674	0	255	36500	0	0	0	0	0	1	0	0	0	0	0	0	0	0	0	0	4	4	0.25	0.25	0.0	0.0	1.0	0.0	0.0	255	255	1.0	0.0	0.0	0.0	0.0	0.0	0.0	0.0	normal	0	1	0	0	0	0	0	0	0	0
1675	0	241	1556	0	0	0	0	0	1	0	0	0	0	0	0	0	0	0	0	4	4	0.0	0.0	0.0	0.0	1.0	0.0	0.0	34	255	1.0	0.0	0.03	0.04	0.0	0.0	0.0	0.0	normal	0	1	0	0	0	0	0	0	0	0
1676	0	0	0	0	0	0	0	0	0	0	0	0	0	0	0	0	0	0	0	104	4	1.0	1.0	0.0	0.0	0.04	0.07	0.0	255	4	0.02	0.07	0.0	0.0	1.0	1.0	0.0	0.0	DoS	0	1	0	0	0	0	0	0	0	1
1677	0	0	0	0	0	0	0	0	0	0	0	0	0	0	0	0	0	0	0	287	20	1.0	1.0	0.0	0.0	0.07	0.06	0.0	255	20	0.08	0.07	0.0	0.0	1.0	1.0	0.0	0.0	DoS	0	1	0	0	0	0	0	0	0	0
1678	0	0	0	0	0	0	0	0	0	0	0	0	0	0	0	0	0	0	0	257	13	0.0	0.0	1.0	1.0	0.05	0.07	0.0	255	13	0.05	0.07	0.0	0.0	0.0	0.0	1.0	1.0	DoS	0	1	0	0	0	0	0	0	0	0
1679	0	221	1481	0	0	0	0	0	1	0	0	0	0	0	0	0	0	0	0	11	11	0.0	0.0	0.0	0.0	1.0	0.0	0.0	255	255	1.0	0.0	0.0	0.0	0.0	0.0	0.0	0.0	normal	0	1	0	0	0	0	0	0	0	0
1680	0	91	0	0	0	0	0	0	0	0	0	0	0	0	0	0	0	0	0	7	7	0.0	0.0	0.0	0.0	1.0	0.0	0.0	132	7	0.05	0.02	0.05	0.0	0.0	0.0	0.11	0.0	normal	1	0	0	0	0	0	0	0	0	0
1681	0	333	3679	0	0	0	0	0	1	0	0	0	0	0	0	0	0	0	0	20	20	0.0	0.0	0.0	0.0	1.0	0.0	0.0	190	255	1.0	0.0	0.01	0.02	0.0	0.0	0.0	0.0	normal	0	1	0	0	0	0	0	0	0	0
1682	0	28	0	0	3	0	0	0	0	0	0	0	0	0	0	0	0	0	0	42	42	0.0	0.0	0.0	0.0	1.0	0.0	0.0	245	42	0.17	0.04	0.17	0.0	0.02	0.0	0.0	0.0	DoS	0	0	1	0	0	0	0	0	0	0
1683	0	315	2777	0	0	0	0	0	1	0	0	0	0	0	0	0	0	0	0	4	13	0.0	0.0	0.0	0.0	1.0	0.0	0.15	38	255	1.0	0.0	0.03	0.01	0.0	0.0	0.0	0.0	normal	0	1	0	0	0	0	0	0	0	0
1684	252	222	238	0	0	0	0	0	1	0	0	0	0	0	0	0	0	0	0	1	1	0.0	0.0	0.0	0.0	1.0	0.0	0.0	79	255	1.0	0.0	0.01	0.07	0.0	0.0	0.03	0.02	normal	0	1	0	0	0	0	0	0	0	0
1685	0	277	11830	0	0	0	0	0	1	0	0	0	0	0	0	0	0	0	0	2	14	0.0	0.0	0.0	0.0	1.0	0.0	0.36	4	255	1.0	0.0	0.25	0.01	0.0	0.0	0.0	0.0	normal	0	1	0	0	0	0	0	0	0	0
1686	0	44	110	0	0	0	0	0	0	0	0	0	0	0	0	0	0	0	0	223	300	0.0	0.0	0.0	0.0	1.0	0.0	0.01	148	109	0.74	0.02	0.01	0.0	0.0	0.0	0.0	0.0	normal	0	0	1	0	0	0	0	0	0	0
1687	0	0	0	0	0	0	0	0	0	0	0	0	0	0	0	0	0	0	0	123	8	1.0	1.0	0.0	0.0	0.07	0.07	0.0	255	8	0.03	0.06	0.0	0.0	1.0	1.0	0.0	0.0	DoS	0	1	0	0	0	0	0	0	0	0
1688	0	0	0	0	0	0	0	0	0	0	0	0	0	0	0	0	0	0	0	265	11	1.0	1.0	0.0	0.0	0.04	0.06	0.0	255	11	0.04	0.07	0.0	0.0	1.0	1.0	0.0	0.0	DoS	0	1	0	0	0	0	0	0	0	0
1689	0	0	0	0	0	0	0	0	0	0	0	0	0	0	0	0	0	0	0	264	20	1.0	1.0	0.0	0.0	0.08	0.06	0.0	255	20	0.08	0.06	0.0	0.0	1.0	1.0	0.0	0.0	DoS	0	1	0	0	0	0	0	0	0	0
1690	7	102	1442	0	0	0	0	0	0	0	0	0	0	0	0	0	0	0	0	1	1	0.0	0.0	0.0	0.0	1.0	0.0	0.0	28	1	0.04	0.18	0.04	0.0	0.0	0.0	0.0	0.0	normal	0	1	0	0	0	0	0	0	0	0
1691	2	2194619	0	0	0	0	0	0	0	0	0	0	0	0	0	0	0	0	0	1	1	0.0	0.0	0.0	0.0	1.0	0.0	0.0	10	28	0.5	0.3	0.5	0.07	0.0	0.0	0.0	0.0	normal	0	1	0	0	0	0	0	0	0	0
1692	0	203	331	0	0	0	0	0	1	0	0	0	0	0	0	0	0	0	0	15	15	0.0	0.0	0.0	0.0	1.0	0.0	0.0	255	255	1.0	0.0	0.0	0.0	0.0	0.0	0.0	0.0	normal	0	1	0	0	0	0	0	0	0	0
1693	0	8	0	0	0	0	0	0	0	0	0	0	0	0	0	0	0	0	0	1	11	0.0	0.0	0.0	0.0	1.0	0.0	1.0	2	255	1.0	0.0	1.0	0.5	0.0	0.0	0.0	0.0	Probe	1	0	0	0	0	0	0	0	0	0
1694	0	0	0	0	0	0	0	0	0	0	0	0	0	0	0	0	0	0	0	142	13	0.0	0.0	1.0	1.0	0.09	0.06	0.0	255	7	0.03	0.07	0.0	0.0	0.0	0.0	1.0	1.0	DoS	0	1	0	0	0	0	0	0	0	0
1695	1	2053	360	0	0	0	0	0	1	0	0	0	0	0	0	0	0	0	0	1	1	0.0	0.0	0.0	0.0	1.0	0.0	0.0	142	127	0.57	0.04	0.01	0.02	0.0	0.0	0.0	0.0	normal	0	1	0	0	0	0	0	0	0	0
1696	1	2004	332	0	0	0	0	0	1	0	0	0	0	0	0	0	0	0	0	1	2	0.0	0.0	0.0	0.0	1.0	0.0	1.0	114	172	0.62	0.05	0.01	0.01	0.0	0.0	0.0	0.0	normal	0	1	0	0	0	0	0	0	0	0
1697	0	0	0	0	0	0	0	0	0	0	0	0	0	0	0	0	0	0	0	1	1	0.0	0.0	1.0	1.0	1.0	0.0	0.0	1	136	1.0	0.0	1.0	0.16	0.0	0.0	1.0	0.97	normal	0	1	0	0	0	0	0	0	0	0
1698	0	14189	0	0	0	0	0	0	1	0	0	0	0	0	0	0	0	0	0	2	1	0.0	0.0	0.0	0.0	0.5	1.0	0.0	177	1	0.01	0.08	0.08	0.0	0.02	0.0	0.0	0.0	normal	0	1	0	0	0	0	0	0	0	0
1699	7	103	2853	0	0	0	0	0	1	1	0	0	1	0	0	0	0	0	0	1	1	0.0	0.0	0.0	0.0	1.0	0.0	0.0	90	4	0.03	0.03	0.01	0.5	0.0	0.0	0.0	0.0	normal	0	1	0	0	0	0	0	0	0	0
1700	1	952	325	0	0	0	0	0	1	0	0	0	0	0	0	0	0	0	0	1	3	0.0	0.0	0.0	0.0	1.0	0.0	1.0	187	158	0.63	0.02	0.01	0.01	0.0	0.0	0.0	0.0	normal	0	1	0	0	0	0	0	0	0	0
1701	0	215	0	0	0	0	0	0	0	0	0	0	0	0	0	0	0	0	0	1	1	0.0	0.0	0.0	0.0	1.0	0.0	0.0	155	131	0.85	0.01	0.85	0.0	0.0	0.0	0.0	0.0	Probe	0	0	1	0	0	0	0	0	0	0
1702	0	206	955	0	0	0	0	0	1	0	0	0	0	0	0	0	0	0	0	12	14	0.0	0.0	0.0	0.0	1.0	0.0	0.14	164	255	1.0	0.0	0.01	0.03	0.0	0.0	0.0	0.0	normal	0	1	0	0	0	0	0	0	0	0
1703	0	48	486	0	0	0	0	0	1	0	0	0	0	0	0	0	0	0	0	55	1	0.0	0.0	0.0	0.0	0.02	0.04	0.0	255	1	0.0	0.01	0.0	0.0	0.0	0.0	0.0	0.0	normal	0	1	0	0	0	0	0	0	0	0
1704	0	0	0	0	0	0	0	0	0	0	0	0	0	0	0	0	0	0	0	228	16	0.0	0.0	1.0	1.0	0.07	0.07	0.0	255	16	0.06	0.07	0.0	0.0	0.0	0.0	1.0	1.0	DoS	0	1	0	0	0	0	0	0	0	0
1705	0	10073	0	0	0	0	0	0	0	0	0	0	0	0	0	0	0	0	0	15	15	0.0	0.0	0.0	0.0	1.0	0.0	0.0	244	67	0.27	0.02	0.27	0.0	0.0	0.0	0.0	0.0	normal	0	1	0	0	0	0	0	0	0	0
1706	0	232	5309	0	0	0	0	0	1	0	0	0	0	0	0	0	0	0	0	21	21	0.0	0.0	0.0	0.0	1.0	0.0	0.0	23	255	1.0	0.0	0.04	0.01	0.0	0.0	0.0	0.0	normal	0	1	0	0	0	0	0	0	0	0
1707	0	787	388	0	0	0	0	0	1	0	0	0	0	0	0	0	0	0	0	1	1	0.0	0.0	0.0	0.0	1.0	0.0	0.0	255	5	0.02	0.02	0.0	0.0	0.98	0.0	0.0	0.0	normal	0	1	0	0	0	0	0	0	0	0
1708	1	1714	376	0	0	0	0	0	1	0	0	0	0	0	0	0	0	0	0	1	1	0.0	0.0	0.0	0.0	1.0	0.0	0.0	115	207	0.96	0.02	0.01	0.01	0.0	0.0	0.0	0.0	normal	0	1	0	0	0	0	0	0	0	0
1709	0	44	73	0	0	0	0	0	0	0	0	0	0	0	0	0	0	0	0	236	236	0.0	0.0	0.0	0.0	1.0	0.0	0.0	255	250	0.98	0.01	0.01	0.0	0.0	0.0	0.0	0.0	normal	0	0	1	0	0	0	0	0	0	0
1710	0	297	1423	0	0	0	0	0	1	0	0	0	0	0	0	0	0	0	0	22	22	0.0	0.0	0.0	0.0	1.0	0.0	0.0	22	255	1.0	0.0	0.05	0.02	0.0	0.0	0.0	0.0	normal	0	1	0	0	0	0	0	0	0	0
1711	0	1032	0	0	0	0	0	0	0	0	0	0	0	0	0	0	0	0	0	511	511	0.0	0.0	0.0	0.0	1.0	0.0	0.0	128	34	0.27	0.05	0.27	0.0	0.02	0.0	0.49	0.0	DoS	1	0	0	0	0	0	0	0	0	0
1712	0	789	327	0	0	0	0	0	1	0	0	0	0	0	0	0	0	0	0	1	1	0.0	0.0	0.0	0.0	1.0	0.0	0.0	190	176	0.93	0.01	0.01	0.0	0.0	0.0	0.0	0.0	normal	0	1	0	0	0	0	0	0	0	0
1713	0	0	0	0	0	0	0	0	0	0	0	0	0	0	0	0	0	0	0	253	11	1.0	1.0	0.0	0.0	0.04	0.07	0.0	255	11	0.04	0.08	0.0	0.0	1.0	1.0	0.0	0.0	DoS	0	1	0	0	0	0	0	0	0	0
1714	0	369	7931	0	0	0	0	0	1	0	0	0	0	0	0	0	0	0	0	14	14	0.0	0.0	0.0	0.0	1.0	0.0	0.0	255	255	1.0	0.0	0.0	0.0	0.0	0.0	0.0	0.0	normal	0	1	0	0	0	0	0	0	0	0
1715	0	0	0	0	0	0	0	0	0	0	0	0	0	0	0	0	0	0	0	1	2	0.0	0.0	1.0	1.0	1.0	0.0	1.0	50	251	1.0	0.0	0.02	0.16	0.0	0.0	1.0	1.0	normal	0	1	0	0	0	0	0	0	0	0
1716	0	0	0	0	0	0	0	0	0	0	0	0	0	0	0	0	0	0	0	113	12	1.0	1.0	0.0	0.0	0.11	0.07	0.0	255	12	0.05	0.07	0.0	0.0	1.0	1.0	0.0	0.0	DoS	0	1	0	0	0	0	0	0	0	0
1717	2	1153	2445	0	0	0	28	0	1	0	0	0	0	0	0	0	0	0	1	1	1	0.0	0.0	0.0	0.0	1.0	0.0	0.0	224	52	0.23	0.02	0.0	0.0	0.0	0.0	0.01	0.0	R2L	0	1	0	0	0	0	0	0	0	0
1718	0	1	0	0	0	0	0	0	0	0	0	0	0	0	0	0	0	0	0	19	4	0.0	0.0	0.0	0.0	0.21	0.16	0.0	255	4	0.02	0.91	0.1	0.0	0.16	0.0	0.75	0.0	Probe	0	0	1	0	0	0	0	0	0	0
1719	0	0	0	0	0	0	0	0	0	0	0	0	0	0	0	0	0	0	0	1	1	0.0	0.0	1.0	1.0	1.0	0.0	0.0	2	247	1.0	0.0	0.5	0.07	0.0	0.0	1.0	0.62	normal	0	1	0	0	0	0	0	0	0	0
1720	0	0	0	0	0	0	0	0	0	0	0	0	0	0	0	0	0	0	0	265	18	1.0	1.0	0.0	0.0	0.07	0.06	0.0	255	18	0.07	0.08	0.0	0.0	1.0	1.0	0.0	0.0	DoS	0	1	0	0	0	0	0	0	0	0
1721	0	316	3632	0	0	0	0	0	1	0	0	0	0	0	0	0	0	0	0	5	5	0.0	0.0	0.0	0.0	1.0	0.0	0.0	5	255	1.0	0.0	0.2	0.02	0.0	0.01	0.0	0.0	normal	0	1	0	0	0	0	0	0	0	0
1722	0	0	0	0	0	0	0	0	0	0	0	0	0	0	0	0	0	0	0	120	2	1.0	1.0	0.0	0.0	0.02	0.07	0.0	255	2	0.01	0.05	0.0	0.0	1.0	1.0	0.0	0.0	DoS	0	1	0	0	0	0	0	0	0	0
1723	0	1392	481	0	0	0	0	0	1	0	0	0	0	0	0	0	0	0	0	1	1	0.0	0.0	0.0	0.0	1.0	0.0	0.0	255	2	0.01	0.01	0.0	0.0	0.0	0.0	0.0	0.0	normal	0	1	0	0	0	0	0	0	0	0
1724	0	0	0	0	0	0	0	0	0	0	0	0	0	0	0	0	0	0	0	19	12	1.0	1.0	0.0	0.0	0.63	0.21	0.0	255	58	0.23	0.02	0.0	0.0	1.0	1.0	0.0	0.0	DoS	0	1	0	0	0	0	0	0	0	0
1725	1096	115	1567	0	0	0	0	0	1	0	0	0	0	0	0	0	0	0	0	1	1	0.0	0.0	1.0	1.0	1.0	0.0	0.0	4	3	0.75	0.5	0.25	0.0	0.25	0.33	0.5	0.67	normal	0	1	0	1	0	0	0	0	0	0
1726	0	0	0	0	0	0	0	0	0	0	0	0	0	0	0	0	0	0	0	7	3	1.0	1.0	0.0	0.0	0.43	0.43	0.0	255	3	0.01	0.09	0.0	0.0	1.0	1.0	0.0	0.0	DoS	0	1	0	0	0	0	0	0	0	0
1727	0	0	0	0	0	0	0	0	0	0	0	0	0	0	0	0	0	0	0	295	8	1.0	1.0	0.0	0.0	0.03	0.05	0.0	255	8	0.03	0.06	0.0	0.0	1.0	1.0	0.0	0.0	DoS	0	1	0	0	0	0	0	0	0	0
1728	0	252	1133	0	0	0	0	0	1	0	0	0	0	0	0	0	0	0	0	6	19	0.0	0.0	0.0	0.0	1.0	0.0	0.11	12	255	1.0	0.0	0.08	0.06	0.0	0.0	0.0	0.0	normal	0	1	0	0	0	0	0	0	0	0
1729	0	208	1240	0	0	0	0	0	1	0	0	0	0	0	0	0	0	0	0	8	10	0.0	0.0	0.0	0.0	1.0	0.0	0.3	255	255	1.0	0.0	0.0	0.0	0.0	0.0	0.0	0.0	normal	0	1	0	0	0	0	0	0	0	0
1730	0	291	375	0	0	0	0	0	1	0	0	0	0	0	0	0	0	0	0	4	4	0.0	0.0	0.0	0.0	1.0	0.0	0.0	255	255	1.0	0.0	0.0	0.0	0.0	0.0	0.0	0.0	normal	0	1	0	0	0	0	0	0	0	0
1731	0	7	223	0	0	0	0	0	0	0	0	0	0	0	0	0	0	0	0	2	1	0.0	0.0	0.0	0.0	0.5	1.0	0.0	106	5	0.05	0.05	0.01	0.0	0.02	0.2	0.0	0.0	normal	0	1	0	0	0	0	0	0	0	0
1732	0	44	128	0	0	0	0	0	0	0	0	0	0	0	0	0	0	0	0	70	150	0.0	0.0	0.0	0.0	1.0	0.0	0.01	255	255	1.0	0.0	0.0	0.0	0.0	0.0	0.0	0.0	normal	0	0	1	0	0	0	0	0	0	0
1733	0	9178	0	0	0	0	0	0	1	0	0	0	0	0	0	0	0	0	0	15	15	0.0	0.0	0.0	0.0	1.0	0.0	0.0	255	21	0.08	0.02	0.08	0.0	0.0	0.0	0.77	0.0	normal	0	1	0	0	0	0	0	0	0	0
1734	0	28	0	0	3	0	0	0	0	0	0	0	0	0	0	0	0	0	0	116	16	0.86	0.0	0.0	0.0	0.14	0.06	0.0	255	16	0.06	0.94	0.06	0.0	0.09	0.0	0.85	0.0	DoS	0	0	1	0	0	0	0	0	0	0
1735	0	10	39	0	0	0	0	0	1	0	0	0	0	0	0	0	0	0	0	1	1	0.0	0.0	0.0	0.0	1.0	0.0	0.0	1	12	1.0	0.0	1.0	0.25	0.0	0.0	0.0	0.0	normal	0	1	0	0	0	0	0	1	0	0
1736	0	88	0	0	0	0	0	0	0	0	0	0	0	0	0	0	0	0	0	2	7	0.0	0.0	0.0	0.0	1.0	0.0	0.29	80	60	0.75	0.03	0.75	0.0	0.0	0.0	0.0	0.0	normal	0	0	1	0	0	0	0	0	0	0
1737	0	241	1991	0	0	0	0	0	1	0	0	0	0	0	0	0	0	0	0	2	2	0.0	0.0	0.0	0.0	1.0	0.0	0.0	91	255	1.0	0.0	0.01	0.05	0.0	0.0	0.0	0.0	normal	0	1	0	0	0	0	0	0	0	0
1738	0	0	0	0	0	0	0	0	0	0	0	0	0	0	0	0	0	0	0	134	19	1.0	1.0	0.0	0.0	0.14	0.07	0.0	255	2	0.01	0.07	0.0	0.0	1.0	1.0	0.0	0.0	DoS	0	1	0	0	0	0	0	0	0	0
1739	0	0	0	0	0	0	0	0	0	0	0	0	0	0	0	0	0	0	0	280	16	1.0	1.0	0.0	0.0	0.06	0.06	0.0	255	16	0.06	0.08	0.0	0.0	1.0	1.0	0.0	0.0	DoS	0	1	0	0	0	1	0	0	0	0
1740	0	0	0	0	0	0	0	0	0	0	0	0	0	0	0	0	0	0	0	1	1	1.0	1.0	0.0	0.0	1.0	0.0	0.0	255	1	0.0	1.0	1.0	0.0	1.0	1.0	0.0	0.0	Probe	0	1	0	0	0	0	0	0	0	0
1741	0	0	0	0	0	0	0	0	0	0	0	0	0	0	0	0	0	0	0	265	1	0.03	0.0	0.94	1.0	0.0	1.0	0.0	255	1	0.0	0.97	0.0	0.0	0.04	0.0	0.92	1.0	Probe	0	1	0	0	0	0	0	0	0	0
1742	0	293	2400	0	0	0	0	0	1	0	0	0	0	0	0	0	0	0	0	5	43	0.0	0.0	0.0	0.0	1.0	0.0	0.12	158	255	1.0	0.0	0.01	0.01	0.01	0.0	0.0	0.0	normal	0	1	0	0	0	0	0	0	0	0
1743	0	199	3413	0	0	0	0	0	1	0	0	0	0	0	0	0	0	0	0	18	26	0.0	0.0	0.0	0.0	1.0	0.0	0.12	115	255	1.0	0.0	0.01	0.02	0.0	0.0	0.0	0.0	normal	0	1	0	0	0	0	0	0	0	0
1744	0	334	0	0	0	0	0	0	1	0	0	0	0	0	0	0	0	0	0	1	1	0.0	0.0	0.0	0.0	1.0	0.0	0.0	1	20	1.0	0.0	1.0	0.15	0.0	0.0	0.0	0.0	R2L	0	1	0	0	0	0	0	0	0	0
1745	0	0	0	0	0	0	0	0	0	0	0	0	0	0	0	0	0	0	0	294	10	1.0	1.0	0.0	0.0	0.03	0.05	0.0	255	10	0.04	0.05	0.0	0.0	1.0	1.0	0.0	0.0	DoS	0	1	0	0	0	0	0	0	0	0
1746	0	229	1901	0	0	0	0	0	1	0	0	0	0	0	0	0	0	0	0	8	8	0.0	0.0	0.0	0.0	1.0	0.0	0.0	8	255	1.0	0.0	0.12	0.04	0.0	0.0	0.0	0.0	normal	0	1	0	0	0	0	0	0	0	0
1747	0	296	1630	0	0	0	0	0	1	0	0	0	0	0	0	0	0	0	0	26	26	0.0	0.0	0.0	0.0	1.0	0.0	0.0	255	255	1.0	0.0	0.0	0.0	0.0	0.0	0.0	0.0	normal	0	1	0	0	0	0	0	0	0	0
1748	0	0	0	0	0	0	0	0	0	0	0	0	0	0	0	0	0	0	0	248	11	1.0	1.0	0.0	0.0	0.04	0.06	0.0	255	11	0.04	0.07	0.0	0.0	1.0	1.0	0.0	0.0	DoS	0	1	0	0	0	0	0	0	0	0
1749	0	0	0	0	0	0	0	0	0	0	0	0	0	0	0	0	0	0	0	4	4	1.0	1.0	0.0	0.0	1.0	0.0	0.0	6	4	0.67	0.33	0.17	0.0	0.67	1.0	0.0	0.0	DoS	0	1	0	0	0	0	0	0	0	0
1750	0	0	0	0	0	0	0	0	0	0	0	0	0	0	0	0	0	0	0	77	6	1.0	1.0	0.0	0.0	0.08	0.08	0.0	255	6	0.02	0.06	0.0	0.0	1.0	1.0	0.0	0.0	DoS	0	1	0	0	0	0	0	0	0	0
1751	0	321	1543	0	0	0	0	0	1	0	0	0	0	0	0	0	0	0	0	7	7	0.0	0.0	0.0	0.0	1.0	0.0	0.0	145	181	1.0	0.0	0.01	0.01	0.0	0.0	0.0	0.0	normal	0	1	0	0	0	0	0	0	0	0
1752	0	105	146	0	0	0	0	0	0	0	0	0	0	0	0	0	0	0	0	6	1	0.0	0.0	0.0	0.0	0.17	0.33	0.0	255	244	0.96	0.01	0.0	0.0	0.0	0.0	0.0	0.0	normal	0	0	1	0	0	0	0	0	0	0
1753	3	9	413	0	0	0	0	0	0	0	0	0	0	0	0	0	0	0	0	1	1	0.0	0.0	0.0	0.0	1.0	0.0	0.0	192	4	0.01	0.03	0.01	0.5	0.0	0.0	0.83	0.0	normal	0	1	0	0	0	0	0	0	0	0
1754	0	645	330	0	0	0	0	0	1	0	0	0	0	0	0	0	0	0	0	1	1	0.0	0.0	0.0	0.0	1.0	0.0	0.0	24	159	0.88	0.17	0.04	0.01	0.0	0.0	0.0	0.0	normal	0	1	0	0	0	0	0	0	0	0
1755	0	0	0	0	0	0	0	0	0	0	0	0	0	0	0	0	0	0	0	296	19	0.0	0.0	1.0	1.0	0.06	0.05	0.0	255	19	0.07	0.06	0.0	0.0	0.0	0.0	1.0	1.0	DoS	0	1	0	0	0	0	0	0	0	0
1756	0	7	0	0	0	0	0	0	0	0	0	0	0	0	0	0	0	0	0	1	1	0.0	0.0	0.0	0.0	1.0	0.0	0.0	59	4	0.02	0.07	0.02	0.5	0.0	0.0	0.0	0.0	normal	0	1	0	0	0	0	0	0	0	0
1757	0	0	0	0	0	0	0	0	0	0	0	0	0	0	0	0	0	0	0	1	1	0.0	0.0	1.0	1.0	1.0	0.0	0.0	5	255	1.0	0.0	0.2	0.02	0.0	0.0	0.8	0.27	normal	0	1	0	0	0	0	0	0	0	0
1758	0	264	295	0	0	0	0	0	1	0	0	0	0	0	0	0	0	0	0	7	7	0.0	0.0	0.0	0.0	1.0	0.0	0.0	255	255	1.0	0.0	0.0	0.0	0.0	0.0	0.0	0.0	normal	0	1	0	0	0	0	0	0	0	0
1759	0	0	0	0	0	0	0	0	0	0	0	0	0	0	0	0	0	0	0	1	1	0.0	0.0	1.0	1.0	1.0	0.0	0.0	128	127	0.41	0.03	0.01	0.02	0.0	0.0	0.02	0.03	normal	0	1	0	0	0	0	0	0	0	0
1760	0	9	36	0	0	0	0	0	0	0	0	0	0	0	0	0	0	0	0	1	1	0.0	0.0	0.0	0.0	1.0	0.0	0.0	230	12	0.05	0.03	0.0	0.0	0.0	0.0	0.0	0.0	normal	0	1	0	0	0	0	0	1	0	0
1761	0	204	1651	0	0	0	0	0	1	0	0	0	0	0	0	0	0	0	0	11	11	0.0	0.0	0.0	0.0	1.0	0.0	0.0	252	255	1.0	0.0	0.0	0.01	0.0	0.0	0.0	0.0	normal	0	1	0	0	0	0	0	0	0	0
1762	0	0	0	0	0	0	0	0	0	0	0	0	0	0	0	0	0	0	0	255	7	1.0	1.0	0.0	0.0	0.03	0.05	0.0	255	14	0.05	0.08	0.0	0.0	1.0	1.0	0.0	0.0	DoS	0	1	0	0	0	0	0	0	0	0
1763	0	0	0	0	0	0	0	0	0	0	0	0	0	0	0	0	0	0	0	232	20	1.0	1.0	0.0	0.0	0.09	0.06	0.0	255	20	0.08	0.07	0.0	0.0	1.0	1.0	0.0	0.0	DoS	0	1	0	0	0	0	0	0	0	0
1764	0	0	0	0	0	0	0	0	0	0	0	0	0	0	0	0	0	0	0	289	17	1.0	1.0	0.0	0.0	0.06	0.05	0.0	255	17	0.07	0.05	0.0	0.0	1.0	1.0	0.0	0.0	DoS	0	1	0	0	0	0	0	0	0	0
1765	1	1334	336	0	0	0	0	0	1	0	0	0	0	0	0	0	0	0	0	1	3	0.0	0.0	0.0	0.0	1.0	0.0	1.0	62	176	0.71	0.06	0.02	0.01	0.0	0.0	0.0	0.0	normal	0	1	0	0	0	0	0	0	0	0
1766	0	264	1478	0	0	0	0	0	1	0	0	0	0	0	0	0	0	0	0	1	1	0.0	0.0	0.0	0.0	1.0	0.0	0.0	255	227	0.89	0.02	0.0	0.0	0.0	0.0	0.0	0.0	normal	0	1	0	0	0	0	0	0	0	0
1767	0	0	0	0	0	0	0	0	0	0	0	0	0	0	0	0	0	0	0	139	4	1.0	1.0	0.0	0.0	0.03	0.07	0.0	255	4	0.02	0.08	0.0	0.0	1.0	1.0	0.0	0.0	DoS	0	1	0	0	0	0	0	0	0	0
1768	0	0	0	0	0	0	0	0	0	0	0	0	0	0	0	0	0	0	0	7	5	1.0	0.8	0.0	0.2	0.57	0.29	0.4	167	44	0.26	0.02	0.01	0.0	1.0	1.0	0.0	0.0	DoS	0	1	0	0	0	0	0	0	0	0
1769	0	246	4184	0	0	0	0	0	1	0	0	0	0	0	0	0	0	0	0	11	23	0.0	0.0	0.0	0.0	1.0	0.0	0.17	250	255	1.0	0.0	0.0	0.01	0.0	0.0	0.0	0.0	normal	0	1	0	0	0	0	0	0	0	0
1770	0	28	0	0	3	0	0	0	0	0	0	0	0	0	0	0	0	0	0	49	49	0.0	0.0	0.0	0.0	1.0	0.0	0.0	252	49	0.19	0.04	0.19	0.0	0.02	0.0	0.0	0.0	DoS	0	0	1	0	0	0	0	0	0	0
1771	0	0	0	0	0	0	0	0	0	0	0	0	0	0	0	0	0	0	0	207	2	1.0	1.0	0.0	0.0	0.01	0.07	0.0	255	20	0.08	0.07	0.0	0.0	1.0	1.0	0.0	0.0	DoS	0	1	0	0	0	0	0	0	0	0
1772	0	0	0	0	0	0	0	0	0	0	0	0	0	0	0	0	0	0	0	143	13	1.0	1.0	0.0	0.0	0.09	0.06	0.0	255	6	0.02	0.06	0.0	0.0	1.0	1.0	0.0	0.0	DoS	0	1	0	0	0	0	0	0	0	0
1773	0	711	399	0	0	0	0	0	1	0	0	0	0	0	0	0	0	0	0	1	2	0.0	0.0	0.0	0.0	1.0	0.0	1.0	225	162	0.72	0.02	0.0	0.01	0.0	0.0	0.0	0.0	normal	0	1	0	0	0	0	0	0	0	0
1774	0	965	0	0	0	0	0	0	0	0	0	0	0	0	0	0	0	0	0	11	11	0.0	0.0	0.0	0.0	1.0	0.0	0.0	255	49	0.19	0.02	0.19	0.0	0.0	0.0	0.0	0.0	normal	0	1	0	0	0	0	0	0	0	0
1775	0	260	2198	0	0	0	0	0	1	0	0	0	0	0	0	0	0	0	0	4	4	0.0	0.0	0.0	0.0	1.0	0.0	0.0	25	255	1.0	0.0	0.04	0.07	0.0	0.01	0.0	0.0	normal	0	1	0	0	0	0	0	0	0	0
1776	0	298	7299	0	0	0	0	0	1	0	0	0	0	0	0	0	0	0	0	1	1	0.0	0.0	0.0	0.0	1.0	0.0	0.0	255	255	1.0	0.0	0.0	0.0	0.0	0.0	0.0	0.0	normal	0	1	0	0	0	0	0	0	0	0
1777	0	8	0	0	0	0	0	0	0	0	0	0	0	0	0	0	0	0	0	1	17	0.0	0.0	0.0	0.0	1.0	0.0	1.0	4	24	1.0	0.0	1.0	0.25	0.0	0.0	0.0	0.0	Probe	1	0	0	0	0	0	0	0	0	0
1778	0	54540	8314	0	0	0	2	0	1	1	0	0	0	0	0	0	0	0	0	2	2	0.0	0.0	0.0	0.0	1.0	0.0	0.0	180	180	1.0	0.0	0.01	0.0	0.0	0.0	0.01	0.01	DoS	0	1	0	0	0	0	0	0	0	0
1779	0	0	0	0	0	0	0	0	0	0	0	0	0	0	0	0	0	0	0	214	9	1.0	1.0	0.0	0.0	0.04	0.06	0.0	255	9	0.04	0.07	0.0	0.0	1.0	1.0	0.0	0.0	DoS	0	1	0	0	0	0	0	0	0	0
1780	0	516	4	0	0	0	0	0	0	0	0	0	0	0	0	0	0	0	0	308	308	0.0	0.0	0.0	0.0	1.0	0.0	0.0	255	255	1.0	0.0	1.0	0.0	0.0	0.0	0.0	0.0	normal	0	0	1	0	0	0	0	0	0	0
1781	0	0	0	0	0	0	0	0	0	0	0	0	0	0	0	0	0	0	0	290	25	1.0	1.0	0.0	0.0	0.09	0.05	0.0	255	25	0.1	0.05	0.0	0.0	1.0	1.0	0.0	0.0	DoS	0	1	0	0	0	0	0	0	0	0
1782	0	0	0	0	0	0	0	0	0	0	0	0	0	0	0	0	0	0	0	233	6	1.0	1.0	0.0	0.0	0.03	0.06	0.0	255	6	0.02	0.06	0.0	0.0	1.0	1.0	0.0	0.0	DoS	0	1	0	0	0	0	0	0	0	0
1783	0	0	0	0	0	0	0	0	0	0	0	0	0	0	0	0	0	0	0	27	6	1.0	1.0	0.0	0.0	0.22	0.22	0.0	255	6	0.02	0.08	0.0	0.0	1.0	1.0	0.0	0.0	DoS	0	1	0	0	0	0	0	0	0	0
1784	0	0	0	0	0	0	0	0	0	0	0	0	0	0	0	0	0	0	0	297	6	1.0	1.0	0.0	0.0	0.02	0.06	0.0	255	4	0.02	0.07	0.0	0.0	1.0	1.0	0.0	0.0	DoS	0	1	0	0	0	0	0	0	0	0
1785	0	309	412	0	0	0	0	0	1	0	0	0	0	0	0	0	0	0	0	24	25	0.0	0.0	0.0	0.0	1.0	0.0	0.08	255	255	1.0	0.0	0.0	0.0	0.0	0.0	0.0	0.0	normal	0	1	0	0	0	0	0	0	0	0
1786	0	0	0	0	0	0	0	0	0	0	0	0	0	0	0	0	0	0	0	1	1	0.0	0.0	1.0	1.0	1.0	0.0	0.0	28	255	1.0	0.0	0.04	0.11	0.0	0.0	1.0	1.0	normal	0	1	0	0	0	0	0	0	0	0
1787	0	0	0	0	0	0	0	0	0	0	0	0	0	0	0	0	0	0	0	158	25	1.0	1.0	0.0	0.0	0.16	0.05	0.0	255	25	0.1	0.05	0.0	0.0	1.0	1.0	0.0	0.0	DoS	0	1	0	0	0	0	0	0	0	0
1788	0	145	0	0	0	0	0	0	0	0	0	0	0	0	0	0	0	0	0	3	1	0.0	0.0	0.0	0.0	0.33	0.67	0.0	255	1	0.0	0.51	0.88	0.0	0.0	0.0	0.0	0.0	normal	0	0	1	0	0	0	0	0	0	0
1789	0	0	0	0	0	0	0	0	0	0	0	0	0	0	0	0	0	0	0	80	1	0.01	0.0	0.93	1.0	0.01	1.0	0.0	255	1	0.0	0.34	0.0	0.0	0.0	0.0	0.3	1.0	Probe	0	1	0	0	0	0	0	0	0	0
1790	0	8	0	0	0	0	0	0	0	0	0	0	0	0	0	0	0	0	0	1	14	0.0	0.0	0.0	0.0	1.0	0.0	1.0	1	41	1.0	0.0	1.0	0.51	0.0	0.0	0.0	0.0	Probe	1	0	0	0	0	0	0	0	0	0
1791	0	0	0	0	0	0	0	0	0	0	0	0	0	0	0	0	0	0	0	112	2	1.0	1.0	0.0	0.0	0.02	0.06	0.0	255	20	0.08	0.06	0.0	0.0	1.0	1.0	0.0	0.0	DoS	0	1	0	0	0	0	0	0	0	0
1792	1	55	170	0	0	0	0	1	0	0	0	0	0	0	0	0	0	0	0	1	1	0.0	0.0	0.0	0.0	1.0	0.0	0.0	145	38	0.26	0.03	0.01	0.0	0.02	0.08	0.0	0.0	normal	0	1	0	0	0	0	0	0	0	0
1793	0	182	886	0	0	0	0	0	1	0	0	0	0	0	0	0	0	0	0	3	3	0.0	0.0	0.0	0.0	1.0	0.0	0.0	29	255	1.0	0.0	0.03	0.02	0.0	0.0	0.0	0.0	normal	0	1	0	0	0	0	0	0	0	0
1794	0	255	950	0	0	0	0	0	1	0	0	0	0	0	0	0	0	0	0	21	24	0.0	0.0	0.0	0.0	1.0	0.0	0.12	160	255	1.0	0.0	0.01	0.03	0.01	0.0	0.0	0.0	normal	0	1	0	0	0	0	0	0	0	0
1795	41111	1	0	0	0	0	0	0	0	0	0	0	0	0	0	0	0	0	0	2	2	0.0	0.0	1.0	1.0	1.0	0.0	0.0	255	2	0.01	0.31	0.61	0.0	0.0	0.0	0.61	1.0	Probe	0	1	0	0	0	0	0	0	0	0
1796	0	302	3415	0	0	0	0	0	1	0	0	0	0	0	0	0	0	0	0	1	5	0.0	0.0	0.0	0.0	1.0	0.0	0.4	255	255	1.0	0.0	0.0	0.0	0.0	0.0	0.0	0.0	normal	0	1	0	0	0	0	0	0	0	0
1797	0	173	438	0	0	0	0	0	1	0	0	0	0	0	0	0	0	0	0	1	1	0.0	0.0	0.0	0.0	1.0	0.0	0.0	120	255	1.0	0.0	0.01	0.01	0.0	0.0	0.02	0.01	normal	0	1	0	0	0	0	0	0	0	0
1798	0	0	0	0	0	0	0	0	0	0	0	0	0	0	0	0	0	0	0	230	1	0.06	0.0	0.89	1.0	0.0	1.0	0.0	255	1	0.0	0.91	0.0	0.0	0.05	0.0	0.8	1.0	Probe	0	1	0	0	0	0	0	0	0	0
1799	0	44	74	0	0	0	0	0	0	0	0	0	0	0	0	0	0	0	0	127	130	0.0	0.0	0.0	0.0	1.0	0.0	0.02	255	225	0.88	0.01	0.0	0.0	0.0	0.0	0.0	0.0	normal	0	0	1	0	0	0	0	0	0	0
1800	0	0	0	0	0	0	0	0	0	0	0	0	0	0	0	0	0	0	0	510	1	0.2	0.0	0.8	1.0	0.0	1.0	0.0	255	1	0.0	1.0	0.0	0.0	0.16	0.0	0.84	1.0	Probe	0	1	0	0	0	0	0	0	0	0
1801	0	0	0	0	0	0	0	0	0	0	0	0	0	0	0	0	0	0	0	1	1	0.0	0.0	0.0	0.0	1.0	0.0	0.0	60	9	0.02	1.0	0.02	0.22	0.0	0.0	0.92	0.0	Probe	0	1	0	0	0	0	0	0	0	0
1802	0	0	0	0	0	0	0	0	0	0	0	0	0	0	0	0	0	0	0	119	15	1.0	1.0	0.0	0.0	0.13	0.06	0.0	255	15	0.06	0.07	0.0	0.0	1.0	1.0	0.0	0.0	DoS	0	1	0	0	0	1	0	0	0	0
1803	0	334	2840	0	0	0	0	0	1	0	0	0	0	0	0	0	0	0	0	8	8	0.0	0.0	0.0	0.0	1.0	0.0	0.0	8	255	1.0	0.0	0.12	0.02	0.0	0.0	0.0	0.01	normal	0	1	0	0	0	0	0	0	0	0
1804	1	752	345	0	0	0	0	0	1	0	0	0	0	0	0	0	0	0	0	1	1	0.0	0.0	0.0	0.0	1.0	0.0	0.0	255	109	0.43	0.02	0.0	0.0	0.0	0.0	0.0	0.0	normal	0	1	0	0	0	0	0	0	0	0
1805	0	225	1675	0	0	0	0	0	1	0	0	0	0	0	0	0	0	0	0	1	2	0.0	0.0	0.0	0.0	1.0	0.0	1.0	9	255	1.0	0.0	0.11	0.04	0.0	0.0	0.0	0.0	normal	0	1	0	0	0	0	0	0	0	0
1806	0	1256	329	0	0	0	0	0	1	0	0	0	0	0	0	0	0	0	0	1	1	0.0	0.0	0.0	0.0	1.0	0.0	0.0	255	173	0.68	0.02	0.0	0.0	0.0	0.0	0.0	0.0	normal	0	1	0	0	0	0	0	0	0	0
1807	2969	147	105	0	0	0	0	0	0	0	0	0	0	0	0	0	0	0	0	4	2	0.0	0.0	0.0	0.0	0.5	0.5	0.0	255	2	0.01	0.85	1.0	0.0	0.0	0.0	0.0	0.0	normal	0	0	1	0	0	0	0	0	0	0
1808	0	8	0	0	0	0	0	0	0	0	0	0	0	0	0	0	0	0	0	1	3	0.0	0.0	0.0	0.0	1.0	0.0	1.0	2	10	1.0	0.0	1.0	0.3	0.0	0.0	0.0	0.0	Probe	1	0	0	0	0	0	0	0	0	0
1809	0	105	146	0	0	0	0	0	0	0	0	0	0	0	0	0	0	0	0	1	1	0.0	0.0	0.0	0.0	1.0	0.0	0.0	234	224	0.96	0.01	0.0	0.0	0.0	0.0	0.0	0.0	normal	0	0	1	0	0	0	0	0	0	0
1810	0	0	0	0	0	0	0	0	0	0	0	0	0	0	0	0	0	0	0	120	19	0.0	0.0	1.0	1.0	0.16	0.07	0.0	255	18	0.07	0.09	0.0	0.0	0.0	0.0	1.0	1.0	DoS	0	1	0	0	0	0	0	0	0	0
1811	0	316	473	0	0	0	0	0	1	0	0	0	0	0	0	0	0	0	0	1	27	0.0	0.0	0.0	0.0	1.0	0.0	0.11	255	255	1.0	0.0	0.0	0.0	0.0	0.0	0.0	0.0	normal	0	1	0	0	0	0	0	0	0	0
1812	0	209	934	0	0	0	0	0	1	0	0	0	0	0	0	0	0	0	0	2	2	0.0	0.0	0.0	0.0	1.0	0.0	0.0	255	255	1.0	0.0	0.0	0.0	0.0	0.0	0.0	0.0	normal	0	1	0	0	0	0	0	0	0	0
1813	0	0	0	0	0	0	0	0	0	0	0	0	0	0	0	0	0	0	0	264	18	1.0	1.0	0.0	0.0	0.07	0.06	0.0	255	18	0.07	0.06	0.0	0.0	1.0	1.0	0.0	0.0	DoS	0	1	0	0	0	0	0	0	0	0
1814	0	0	0	0	0	0	0	0	0	0	0	0	0	0	0	0	0	0	0	1	1	0.0	0.0	1.0	1.0	1.0	0.0	0.0	133	1	0.01	0.08	0.1	0.0	0.0	0.0	0.1	1.0	Probe	0	1	0	0	0	0	0	0	0	0
1815	0	0	0	0	0	0	0	0	0	0	0	0	0	0	0	0	0	0	0	211	19	1.0	1.0	0.0	0.0	0.09	0.06	0.0	255	19	0.07	0.07	0.0	0.0	1.0	1.0	0.0	0.0	DoS	0	1	0	0	0	0	0	0	0	0
1816	0	8	0	0	0	0	0	0	0	0	0	0	0	0	0	0	0	0	0	1	12	0.0	0.0	0.0	0.0	1.0	0.0	1.0	2	24	1.0	0.0	1.0	0.5	0.0	0.0	0.0	0.0	Probe	1	0	0	0	0	0	0	0	0	0
1817	0	933	332	0	0	0	0	0	1	0	0	0	0	0	0	0	0	0	0	1	1	0.0	0.0	0.0	0.0	1.0	0.0	0.0	255	124	0.49	0.03	0.0	0.0	0.01	0.02	0.0	0.0	normal	0	1	0	0	0	0	0	0	0	0
1818	0	0	0	0	0	0	0	0	0	0	0	0	0	0	0	0	0	0	0	128	6	1.0	1.0	0.0	0.0	0.05	0.06	0.0	255	15	0.06	0.07	0.0	0.0	1.0	1.0	0.0	0.0	DoS	0	1	0	0	0	0	0	0	0	1
1819	0	0	0	0	0	0	0	0	0	0	0	0	0	0	0	0	0	0	0	267	4	1.0	1.0	0.0	0.0	0.01	0.06	0.0	255	1	0.0	0.04	0.0	0.0	1.0	1.0	0.0	0.0	DoS	0	1	0	0	0	0	0	0	0	0
1820	0	9311	0	0	0	0	0	0	1	0	0	0	0	0	0	0	0	0	0	11	11	0.0	0.0	0.0	0.0	1.0	0.0	0.0	200	87	0.44	0.01	0.44	0.0	0.0	0.01	0.0	0.0	normal	0	1	0	0	0	0	0	0	0	0
1821	687	146	105	0	0	0	0	0	0	0	0	0	0	0	0	0	0	0	0	4	2	0.0	0.0	0.0	0.0	0.5	0.5	0.0	255	2	0.01	0.56	0.89	0.0	0.0	0.0	0.0	0.0	normal	0	0	1	0	0	0	0	0	0	0
1822	1	6	136	0	0	0	0	0	0	0	0	0	0	0	0	0	0	0	0	3	1	0.0	0.0	0.0	0.0	0.33	1.0	0.0	255	2	0.01	0.55	0.0	0.0	0.0	0.0	0.0	0.0	normal	0	1	0	0	0	0	0	0	0	0
1823	0	45	136	0	0	0	0	0	0	0	0	0	0	0	0	0	0	0	0	77	155	0.0	0.0	0.0	0.0	1.0	0.0	0.01	255	255	1.0	0.0	0.0	0.0	0.0	0.0	0.0	0.0	normal	0	0	1	0	0	0	0	0	0	0
1824	0	0	0	0	0	0	0	0	0	0	0	0	0	0	0	0	0	0	0	227	14	1.0	1.0	0.0	0.0	0.06	0.07	0.0	255	14	0.05	0.09	0.0	0.0	1.0	1.0	0.0	0.0	DoS	0	1	0	0	0	0	0	0	0	0
1825	0	8	0	0	0	0	0	0	0	0	0	0	0	0	0	0	0	0	0	1	3	0.0	0.0	0.0	0.0	1.0	0.0	1.0	3	215	1.0	0.0	1.0	0.25	0.0	0.0	0.0	0.0	Probe	1	0	0	0	0	0	0	0	0	0
1826	0	8	0	0	0	0	0	0	0	0	0	0	0	0	0	0	0	0	0	1	11	0.0	0.0	0.0	0.0	1.0	0.0	1.0	1	39	1.0	0.0	1.0	0.54	0.0	0.0	0.0	0.0	Probe	1	0	0	0	0	0	0	0	0	0
1827	0	275	833	0	0	0	0	0	1	0	0	0	0	0	0	0	0	0	0	4	5	0.0	0.0	0.0	0.0	1.0	0.0	0.4	162	255	1.0	0.0	0.01	0.02	0.0	0.0	0.0	0.0	normal	0	1	0	0	0	0	0	0	0	0
1828	0	861	326	0	0	0	0	0	1	0	0	0	0	0	0	0	0	0	0	1	1	0.0	0.0	0.0	0.0	1.0	0.0	0.0	11	239	0.64	0.18	0.09	0.02	0.0	0.0	0.0	0.0	normal	0	1	0	0	0	0	0	0	0	0
1829	0	375	3119	0	0	0	0	0	1	0	0	0	0	0	0	0	0	0	0	6	8	0.0	0.0	0.0	0.0	1.0	0.0	0.38	255	255	1.0	0.0	0.0	0.0	0.0	0.0	0.0	0.0	normal	0	1	0	0	0	0	0	0	0	0
1830	0	210	274	0	0	0	0	0	1	0	0	0	0	0	0	0	0	0	0	42	42	0.0	0.0	0.0	0.0	1.0	0.0	0.0	255	255	1.0	0.0	0.0	0.0	0.0	0.0	0.0	0.0	normal	0	1	0	0	0	0	0	0	0	0
1831	0	0	0	0	0	0	0	0	0	0	0	0	0	0	0	0	0	0	0	1	1	0.0	0.0	1.0	1.0	1.0	0.0	0.0	10	255	1.0	0.0	0.1	0.06	0.0	0.0	1.0	0.41	normal	0	1	0	0	0	0	0	0	0	0
1832	0	334	0	0	0	0	0	0	1	0	0	0	0	0	0	0	0	0	0	1	1	0.0	0.0	0.0	0.0	1.0	0.0	0.0	3	9	1.0	0.0	1.0	0.22	0.0	0.0	0.0	0.0	R2L	0	1	0	0	0	0	0	0	0	0
1833	0	0	0	0	0	0	0	0	0	0	0	0	0	0	0	0	0	0	0	145	6	1.0	1.0	0.0	0.0	0.04	0.06	0.0	255	5	0.02	0.07	0.0	0.0	1.0	1.0	0.0	0.0	DoS	0	1	0	0	0	0	0	0	0	0
1834	0	244	2211	0	0	0	0	0	1	0	0	0	0	0	0	0	0	0	0	11	11	0.0	0.0	0.0	0.0	1.0	0.0	0.0	38	255	1.0	0.0	0.03	0.02	0.0	0.0	0.0	0.0	normal	0	1	0	0	0	0	0	0	0	0
1835	0	0	0	0	0	0	0	0	0	0	0	0	0	0	0	0	0	0	0	118	13	0.0	0.0	1.0	1.0	0.11	0.08	0.0	255	13	0.05	0.07	0.0	0.0	0.0	0.0	1.0	1.0	DoS	0	1	0	0	0	0	0	0	0	0
1836	0	0	0	0	0	0	0	0	0	0	0	0	0	0	0	0	0	0	0	106	1	1.0	1.0	0.0	0.0	0.01	0.07	0.0	255	1	0.0	0.05	0.0	0.0	1.0	1.0	0.0	0.0	DoS	0	1	0	0	0	0	0	0	0	0
1837	0	350	937	0	0	0	0	0	1	0	0	0	0	0	0	0	0	0	0	22	22	0.0	0.0	0.0	0.0	1.0	0.0	0.0	135	255	1.0	0.0	0.01	0.02	0.0	0.0	0.0	0.0	normal	0	1	0	0	0	0	0	0	0	0
1838	36	1463	4152	0	0	0	30	0	1	0	0	0	0	0	0	0	0	0	1	1	1	0.0	0.0	0.0	0.0	1.0	0.0	0.0	2	1	0.5	1.0	0.5	0.0	0.0	0.0	0.0	0.0	normal	0	1	0	0	0	0	0	0	0	0
1839	0	0	0	0	0	0	0	0	0	0	0	0	0	0	0	0	0	0	0	142	13	1.0	1.0	0.0	0.0	0.09	0.06	0.0	255	13	0.05	0.07	0.0	0.0	1.0	1.0	0.0	0.0	DoS	0	1	0	0	0	0	0	0	0	0
1840	0	245	776	0	0	0	0	0	1	0	0	0	0	0	0	0	0	0	0	30	31	0.0	0.0	0.0	0.0	1.0	0.0	0.06	42	255	1.0	0.0	0.02	0.02	0.0	0.0	0.0	0.02	normal	0	1	0	0	0	0	0	0	0	0
1841	0	186	12984	0	0	0	0	0	1	0	0	0	0	0	0	0	0	0	0	4	4	0.0	0.0	0.0	0.0	1.0	0.0	0.0	93	255	1.0	0.0	0.01	0.02	0.0	0.0	0.0	0.0	normal	0	1	0	0	0	0	0	0	0	0
1842	0	210	1295	0	0	0	0	0	1	0	0	0	0	0	0	0	0	0	0	3	16	0.0	0.0	0.0	0.0	1.0	0.0	0.19	34	218	1.0	0.0	0.03	0.02	0.03	0.01	0.38	0.27	normal	0	1	0	0	0	0	0	0	0	0
1843	0	1032	0	0	0	0	0	0	0	0	0	0	0	0	0	0	0	0	0	511	511	0.0	0.0	0.0	0.0	1.0	0.0	0.0	255	127	0.5	0.01	0.5	0.0	0.0	0.0	0.0	0.0	DoS	1	0	0	0	0	0	0	0	0	0
1844	0	0	0	0	0	0	0	0	0	0	0	0	0	0	0	0	0	0	0	179	4	1.0	1.0	0.0	0.0	0.02	0.06	0.0	255	18	0.07	0.07	0.0	0.0	1.0	1.0	0.0	0.0	DoS	0	1	0	0	0	0	0	0	0	0
1845	0	0	0	0	0	0	0	0	0	0	0	0	0	0	0	0	0	0	0	123	16	1.0	1.0	0.0	0.0	0.13	0.06	0.0	255	12	0.05	0.06	0.0	0.0	1.0	1.0	0.0	0.0	DoS	0	1	0	0	0	0	0	0	0	0
1846	0	0	0	0	0	0	0	0	0	0	0	0	0	0	0	0	0	0	0	205	2	1.0	1.0	0.0	0.0	0.01	0.07	0.0	255	4	0.02	0.07	0.0	0.0	1.0	1.0	0.0	0.0	DoS	0	1	0	0	0	0	0	0	0	0
1847	1	1917	335	0	0	0	0	0	1	0	0	0	0	0	0	0	0	0	0	2	6	0.0	0.0	0.0	0.0	1.0	0.0	0.83	167	240	0.96	0.01	0.01	0.01	0.0	0.0	0.0	0.0	normal	0	1	0	0	0	0	0	0	0	0
1848	0	280	2446	0	0	0	0	0	1	0	0	0	0	0	0	0	0	0	0	11	13	0.0	0.0	0.0	0.0	1.0	0.0	0.15	255	255	1.0	0.0	0.0	0.0	0.0	0.0	0.0	0.0	normal	0	1	0	0	0	0	0	0	0	0
1849	0	0	0	0	0	0	0	0	0	0	0	0	0	0	0	0	0	0	0	52	14	1.0	1.0	0.0	0.0	0.27	0.08	0.0	255	62	0.24	0.02	0.01	0.0	1.0	1.0	0.0	0.0	DoS	0	1	0	0	0	0	0	0	0	0
1850	0	227	2047	0	0	0	0	0	1	0	0	0	0	0	0	0	0	0	0	4	4	0.0	0.0	0.0	0.0	1.0	0.0	0.0	255	255	1.0	0.0	0.0	0.0	0.01	0.01	0.0	0.0	normal	0	1	0	0	0	0	0	0	0	0
1851	0	231	2239	0	0	0	0	0	1	0	0	0	0	0	0	0	0	0	0	2	2	0.0	0.0	0.0	0.0	1.0	0.0	0.0	255	255	1.0	0.0	0.0	0.0	0.0	0.0	0.0	0.0	normal	0	1	0	0	0	0	0	0	0	0
1852	0	43	126	0	0	0	0	0	0	0	0	0	0	0	0	0	0	0	0	139	218	0.0	0.0	0.0	0.0	1.0	0.0	0.01	255	208	0.82	0.01	0.0	0.0	0.0	0.0	0.0	0.0	normal	0	0	1	0	0	0	0	0	0	0
1853	0	0	0	0	0	0	0	0	0	0	0	0	0	0	0	0	0	0	0	278	6	1.0	1.0	0.0	0.0	0.02	0.06	0.0	255	5	0.02	0.06	0.0	0.0	1.0	1.0	0.0	0.0	DoS	0	1	0	0	0	0	0	0	0	0
1854	0	0	0	0	0	0	0	0	0	0	0	0	0	0	0	0	0	0	0	85	3	1.0	1.0	0.0	0.0	0.04	0.07	0.0	255	3	0.01	0.06	0.0	0.0	1.0	1.0	0.0	0.0	DoS	0	1	0	0	0	0	0	0	0	0
1855	0	0	0	0	0	0	0	0	0	0	0	0	0	0	0	0	0	0	0	290	8	1.0	1.0	0.0	0.0	0.03	0.06	0.0	255	8	0.03	0.07	0.0	0.0	1.0	1.0	0.0	0.0	DoS	0	1	0	0	0	0	0	0	0	0
1856	0	247	2495	0	0	0	0	0	1	0	0	0	0	0	0	0	0	0	0	2	2	0.0	0.0	0.0	0.0	1.0	0.0	0.0	60	255	1.0	0.0	0.02	0.02	0.0	0.0	0.0	0.0	normal	0	1	0	0	0	0	0	0	0	0
1857	6	1493	365	0	0	0	0	0	1	0	0	0	0	0	0	0	0	0	0	1	1	1.0	1.0	0.0	0.0	1.0	0.0	0.0	132	145	0.32	0.05	0.01	0.01	0.02	0.01	0.0	0.0	normal	0	1	0	0	0	0	0	0	0	0
1858	0	33	0	0	0	0	0	0	0	0	0	0	0	0	0	0	0	0	0	1	2	0.0	0.0	0.0	0.0	1.0	0.0	1.0	59	4	0.07	0.1	0.07	0.0	0.0	0.0	0.0	0.0	normal	0	0	1	0	0	0	0	0	0	0
1859	24	847	334	0	0	0	0	0	1	0	0	0	0	0	0	0	0	0	0	1	1	0.0	0.0	0.0	0.0	1.0	0.0	0.0	71	129	0.58	0.06	0.01	0.02	0.0	0.09	0.0	0.0	normal	0	1	0	0	0	0	0	0	0	0
1860	0	0	0	0	0	0	0	0	0	0	0	0	0	0	0	0	0	0	0	227	1	1.0	1.0	0.0	0.0	0.0	0.07	0.0	255	1	0.0	0.08	0.0	0.0	1.0	1.0	0.0	0.0	DoS	0	1	0	0	0	0	0	0	0	0
1861	0	0	0	0	0	0	0	0	0	0	0	0	0	0	0	0	0	0	0	298	18	1.0	1.0	0.0	0.0	0.06	0.06	0.0	255	18	0.07	0.07	0.0	0.0	1.0	1.0	0.0	0.0	DoS	0	1	0	0	0	0	0	0	0	0
1862	0	8	0	0	0	0	0	0	0	0	0	0	0	0	0	0	0	0	0	1	25	0.0	0.0	0.0	0.0	1.0	0.0	1.0	2	32	1.0	0.0	1.0	0.5	0.0	0.0	0.0	0.0	Probe	1	0	0	0	0	0	0	0	0	0
1863	0	0	0	0	0	0	0	0	0	0	0	0	0	0	0	0	0	0	0	186	17	0.0	0.0	1.0	1.0	0.09	0.06	0.0	255	17	0.07	0.07	0.0	0.0	0.0	0.0	1.0	1.0	DoS	0	1	0	0	0	0	0	0	0	0
1864	0	8	0	0	0	0	0	0	0	0	0	0	0	0	0	0	0	0	0	1	50	0.0	0.0	0.0	0.0	1.0	0.0	1.0	1	9	1.0	0.0	1.0	0.56	0.0	0.0	0.0	0.0	Probe	1	0	0	0	0	0	0	0	0	0
1865	0	0	0	0	0	0	0	0	0	0	0	0	0	0	0	0	0	0	0	178	5	1.0	1.0	0.0	0.0	0.03	0.07	0.0	255	5	0.02	0.07	0.0	0.0	1.0	1.0	0.0	0.0	DoS	0	1	0	0	0	0	0	0	0	0
1866	0	1153	0	0	0	0	0	0	1	0	0	0	0	0	0	0	0	0	0	2	2	0.0	0.0	0.0	0.0	1.0	0.0	0.0	120	34	0.15	0.06	0.15	0.06	0.0	0.0	0.0	0.0	normal	0	1	0	0	0	0	0	0	0	0
1867	0	0	0	0	0	0	0	0	0	0	0	0	0	0	0	0	0	0	0	51	3	1.0	0.67	0.0	0.0	0.04	0.1	0.67	250	6	0.01	0.06	0.0	0.33	1.0	0.33	0.0	0.0	DoS	0	1	0	0	0	0	0	0	0	0
1868	0	0	0	0	0	0	0	0	0	0	0	0	0	0	0	0	0	0	0	256	8	0.0	0.0	1.0	1.0	0.03	0.06	0.0	255	8	0.03	0.06	0.0	0.0	0.0	0.0	1.0	1.0	DoS	0	1	0	0	0	1	0	0	0	0
1869	0	146	0	0	0	0	0	0	0	0	0	0	0	0	0	0	0	0	0	1	1	0.0	0.0	0.0	0.0	1.0	0.0	0.0	255	1	0.0	0.22	0.41	0.0	0.0	0.0	0.0	0.0	normal	0	0	1	0	0	0	0	0	0	0
1870	0	0	0	0	0	0	0	0	0	0	0	0	0	0	0	0	0	0	0	1	2	0.0	0.0	1.0	1.0	1.0	0.0	1.0	21	255	1.0	0.0	0.05	0.17	0.0	0.0	1.0	0.98	normal	0	1	0	0	0	0	0	0	0	0
1871	0	142	27062	0	0	0	1	0	1	0	0	0	0	0	0	0	0	0	0	3	13	0.0	0.0	0.0	0.08	1.0	0.0	0.31	255	255	1.0	0.0	0.0	0.0	0.0	0.0	0.0	0.0	normal	0	1	0	0	0	0	0	0	0	0
1872	0	0	0	0	0	0	0	0	0	0	0	0	0	0	0	0	0	0	0	230	7	1.0	1.0	0.0	0.0	0.03	0.07	0.0	255	8	0.03	0.07	0.0	0.0	1.0	1.0	0.0	0.0	DoS	0	1	0	0	0	0	0	0	0	0
1873	0	0	0	0	0	0	0	0	0	0	0	0	0	0	0	0	0	0	0	65	4	0.0	0.0	1.0	1.0	0.06	0.09	0.0	255	4	0.02	0.07	0.0	0.0	0.0	0.0	1.0	1.0	DoS	0	1	0	0	0	0	0	0	0	0
1874	0	227	1074	0	0	0	0	0	1	0	0	0	0	0	0	0	0	0	0	17	17	0.0	0.0	0.0	0.0	1.0	0.0	0.0	138	255	1.0	0.0	0.01	0.05	0.01	0.01	0.0	0.0	normal	0	1	0	0	0	0	0	0	0	0
1875	0	297	7339	0	0	0	0	0	1	0	0	0	0	0	0	0	0	0	0	6	7	0.0	0.0	0.0	0.0	1.0	0.0	0.29	63	255	1.0	0.0	0.02	0.04	0.0	0.0	0.0	0.0	normal	0	1	0	0	0	0	0	0	0	0
1876	0	0	0	0	0	0	0	0	0	0	0	0	0	0	0	0	0	0	0	197	8	1.0	1.0	0.0	0.0	0.04	0.06	0.0	255	8	0.03	0.08	0.0	0.0	1.0	1.0	0.0	0.0	DoS	0	1	0	0	0	0	0	0	0	0
1877	0	0	0	0	0	0	0	0	0	0	0	0	0	0	0	0	0	0	0	258	2	1.0	1.0	0.0	0.0	0.01	0.07	0.0	255	18	0.07	0.08	0.0	0.0	1.0	1.0	0.0	0.0	DoS	0	1	0	0	0	0	0	0	0	0
1878	0	520	0	0	0	0	0	0	0	0	0	0	0	0	0	0	0	0	0	452	452	0.0	0.0	0.0	0.0	1.0	0.0	0.0	49	49	1.0	0.0	1.0	0.0	0.0	0.0	0.0	0.0	DoS	1	0	0	0	0	0	0	0	0	0
1879	0	1030	0	0	0	0	0	0	1	0	0	0	0	0	0	0	0	0	0	4	4	0.0	0.0	0.0	0.0	1.0	0.0	0.0	26	38	0.38	0.19	0.38	0.05	0.0	0.0	0.0	0.0	normal	0	1	0	0	0	0	0	0	0	0
1880	0	243	30881	0	0	0	1	0	1	1	0	0	0	0	0	0	0	0	0	4	4	0.0	0.0	0.0	0.0	1.0	0.0	0.0	255	255	1.0	0.0	0.0	0.0	0.0	0.0	0.0	0.0	normal	0	1	0	0	0	0	0	0	0	0
1881	0	296	495	0	0	0	0	0	1	0	0	0	0	0	0	0	0	0	0	20	21	0.0	0.0	0.0	0.0	1.0	0.0	0.1	255	255	1.0	0.0	0.0	0.0	0.0	0.0	0.0	0.0	normal	0	1	0	0	0	0	0	0	0	0
1882	0	852	0	0	0	0	0	0	1	0	0	0	0	0	0	0	0	0	0	10	10	0.0	0.0	0.0	0.0	1.0	0.0	0.0	255	84	0.33	0.03	0.33	0.0	0.0	0.0	0.0	0.0	normal	0	1	0	0	0	0	0	0	0	0
1883	0	44	115	0	0	0	0	0	0	0	0	0	0	0	0	0	0	0	0	112	117	0.0	0.0	0.0	0.0	1.0	0.0	0.03	255	255	1.0	0.0	0.0	0.0	0.0	0.0	0.0	0.0	normal	0	0	1	0	0	0	0	0	0	0
1884	0	0	0	0	0	0	0	0	0	0	0	0	0	0	0	0	0	0	0	1	1	0.0	0.0	1.0	1.0	1.0	0.0	0.0	11	243	1.0	0.0	0.09	0.19	0.0	0.0	1.0	0.98	normal	0	1	0	0	0	0	0	0	0	0
1885	22	332	1054	0	0	0	6	0	1	0	0	0	0	0	0	0	0	0	1	2	1	0.0	0.0	0.0	0.0	0.5	1.0	0.0	246	44	0.18	0.03	0.0	0.0	0.0	0.0	0.0	0.0	normal	0	1	0	0	0	0	0	0	0	0
1886	0	1032	0	0	0	0	0	0	0	0	0	0	0	0	0	0	0	0	0	511	511	0.0	0.0	0.0	0.0	1.0	0.0	0.0	255	212	0.83	0.1	0.83	0.0	0.0	0.0	0.0	0.0	DoS	1	0	0	0	0	0	0	0	0	0
1887	0	8	0	0	0	0	0	0	0	0	0	0	0	0	0	0	0	0	0	1	33	0.0	0.0	0.0	0.0	1.0	0.0	1.0	2	129	1.0	0.0	1.0	0.5	0.0	0.0	0.0	0.0	Probe	1	0	0	0	0	0	0	0	0	0
1888	0	0	0	0	0	0	0	0	0	0	0	0	0	0	0	0	0	0	0	75	2	1.0	1.0	0.0	0.0	0.03	0.08	0.0	255	9	0.04	0.07	0.0	0.0	1.0	1.0	0.0	0.0	DoS	0	1	0	0	0	0	0	0	0	0
1889	0	0	0	0	0	0	0	0	0	0	0	0	0	0	0	0	0	0	0	1	1	0.0	0.0	1.0	1.0	1.0	0.0	0.0	50	1	0.02	1.0	0.02	0.0	0.0	0.0	0.96	1.0	Probe	0	1	0	0	0	0	0	0	0	0
1890	0	1	1	0	0	0	0	0	0	0	0	0	0	0	0	0	0	0	0	12	9	0.0	0.0	0.0	0.0	0.75	0.17	0.0	255	9	0.04	0.96	0.05	0.0	0.17	0.0	0.78	0.0	Probe	0	0	1	0	0	0	0	0	0	0
1891	0	18	0	0	0	0	0	0	0	0	0	0	0	0	0	0	0	0	0	1	1	0.0	0.0	0.0	0.0	1.0	0.0	0.0	3	239	1.0	0.0	1.0	0.25	0.0	0.0	0.0	0.0	Probe	1	0	0	0	0	0	0	0	0	0
1892	0	212	0	0	0	0	0	0	1	0	0	0	1	0	0	0	0	0	0	1	1	0.0	0.0	0.0	0.0	1.0	0.0	0.0	152	62	0.13	0.03	0.13	0.03	0.0	0.0	0.0	0.0	normal	0	1	0	0	0	0	0	0	0	0
1893	0	0	0	0	0	0	0	0	0	0	0	0	0	0	0	0	0	0	0	98	18	1.0	1.0	0.0	0.0	0.18	0.05	0.0	255	17	0.07	0.07	0.0	0.0	1.0	1.0	0.0	0.0	DoS	0	1	0	0	0	0	0	0	0	0
1894	0	0	0	0	0	0	0	0	0	0	0	0	0	0	0	0	0	0	0	2	2	0.0	0.0	1.0	1.0	1.0	0.0	0.0	95	255	1.0	0.0	0.02	0.1	0.0	0.0	0.45	0.71	normal	0	1	0	0	0	0	0	0	0	0
1895	0	0	0	0	0	0	0	0	0	0	0	0	0	0	0	0	0	0	0	96	8	0.0	0.0	1.0	1.0	0.08	0.07	0.0	255	8	0.03	0.07	0.0	0.0	0.0	0.0	1.0	1.0	DoS	0	1	0	0	0	0	0	0	0	0
1896	0	308	1159	0	0	0	0	0	1	0	0	0	0	0	0	0	0	0	0	16	16	0.0	0.0	0.0	0.0	1.0	0.0	0.0	255	255	1.0	0.0	0.0	0.0	0.0	0.0	0.0	0.0	normal	0	1	0	0	0	0	0	0	0	0
1897	0	0	0	0	0	0	0	0	0	0	0	0	0	0	0	0	0	0	0	186	2	1.0	1.0	0.0	0.0	0.01	0.06	0.0	255	2	0.01	0.06	0.0	0.0	1.0	1.0	0.0	0.0	DoS	0	1	0	0	0	0	0	0	0	0
1898	0	211	1792	0	0	0	0	0	1	0	0	0	0	0	0	0	0	0	0	7	7	0.0	0.0	0.0	0.0	1.0	0.0	0.0	73	255	1.0	0.0	0.01	0.04	0.0	0.0	0.0	0.0	normal	0	1	0	0	0	0	0	0	0	0
1899	0	44	79	0	0	0	0	0	0	0	0	0	0	0	0	0	0	0	0	167	167	0.0	0.0	0.0	0.0	1.0	0.0	0.0	255	234	0.92	0.01	0.0	0.0	0.0	0.0	0.0	0.0	normal	0	0	1	0	0	0	0	0	0	0
1900	0	0	0	0	0	0	0	0	0	0	0	0	0	0	0	0	0	0	0	8	8	0.0	0.0	0.62	0.62	1.0	0.0	0.0	24	171	1.0	0.0	0.04	0.19	0.0	0.0	0.83	0.98	normal	0	1	0	0	0	0	0	0	0	0
1901	0	804	329	0	0	0	0	0	1	0	0	0	0	0	0	0	0	0	0	1	1	0.0	0.0	0.0	0.0	1.0	0.0	0.0	65	35	0.54	0.06	0.02	0.0	0.0	0.0	0.0	0.0	normal	0	1	0	0	0	0	0	0	0	0
1902	0	0	0	0	0	0	0	0	0	0	0	0	0	0	0	0	0	0	0	123	4	1.0	1.0	0.0	0.0	0.03	0.06	0.0	255	4	0.02	0.07	0.0	0.0	1.0	1.0	0.0	0.0	DoS	0	1	0	0	0	0	0	0	0	1
1903	0	0	0	0	0	0	0	0	0	0	0	0	0	0	0	0	0	0	0	258	6	1.0	1.0	0.0	0.0	0.02	0.07	0.0	255	6	0.02	0.07	0.0	0.0	1.0	1.0	0.0	0.0	DoS	0	1	0	0	0	0	0	0	0	0
1904	0	0	0	0	0	0	0	0	0	0	0	0	0	0	0	0	0	0	0	235	18	0.0	0.0	1.0	1.0	0.08	0.06	0.0	255	18	0.07	0.07	0.0	0.0	0.0	0.0	1.0	1.0	DoS	0	1	0	0	0	0	0	1	0	0
1905	0	313	1422	0	0	0	0	0	1	0	0	0	0	0	0	0	0	0	0	8	10	0.0	0.0	0.0	0.0	1.0	0.0	0.2	8	162	1.0	0.0	0.12	0.05	0.0	0.0	0.0	0.0	normal	0	1	0	0	0	0	0	0	0	0
1906	0	301	416	0	0	0	0	0	1	0	0	0	0	0	0	0	0	0	0	9	9	0.0	0.0	0.0	0.0	1.0	0.0	0.0	9	203	1.0	0.0	0.11	0.03	0.0	0.0	0.0	0.0	normal	0	1	0	0	0	0	0	0	0	0
1907	0	216	3085	0	0	0	0	0	1	0	0	0	0	0	0	0	0	0	0	9	9	0.0	0.0	0.0	0.0	1.0	0.0	0.0	63	255	1.0	0.0	0.02	0.05	0.0	0.0	0.86	0.38	normal	0	1	0	0	0	0	0	0	0	0
1908	0	341	4291	0	0	0	0	0	1	0	0	0	0	0	0	0	0	0	0	17	17	0.0	0.0	0.0	0.0	1.0	0.0	0.0	56	255	1.0	0.0	0.02	0.01	0.0	0.0	0.0	0.0	normal	0	1	0	0	0	0	0	0	0	0
1909	0	0	0	0	0	0	0	0	0	0	0	0	0	0	0	0	0	0	0	7	7	1.0	1.0	0.0	0.0	1.0	0.0	0.0	49	29	0.59	0.04	0.02	0.0	0.96	0.93	0.0	0.0	DoS	0	1	0	0	0	0	0	0	0	0
1910	2	2140	332	0	0	0	0	0	1	0	0	0	0	0	0	0	0	0	0	1	1	0.0	0.0	0.0	0.0	1.0	0.0	0.0	157	101	0.57	0.04	0.01	0.02	0.01	0.0	0.01	0.0	normal	0	1	0	0	0	0	0	0	0	0
1911	0	319	274	0	0	0	0	0	1	0	0	0	0	0	0	0	0	0	0	26	26	0.0	0.0	0.0	0.0	1.0	0.0	0.0	27	255	1.0	0.0	0.04	0.02	0.0	0.0	0.0	0.0	normal	0	1	0	0	0	0	0	0	0	0
1912	0	292	2159	0	0	0	0	0	1	0	0	0	0	0	0	0	0	0	0	8	8	0.0	0.0	0.0	0.0	1.0	0.0	0.0	130	255	1.0	0.0	0.01	0.01	0.0	0.0	0.0	0.0	normal	0	1	0	0	0	0	0	0	0	0
1913	0	288	2055	0	0	0	0	0	1	0	0	0	0	0	0	0	0	0	0	17	35	0.0	0.0	0.0	0.0	1.0	0.0	0.06	255	255	1.0	0.0	0.0	0.0	0.0	0.0	0.0	0.0	normal	0	1	0	0	0	0	0	0	0	0
1914	31	58	189	0	0	0	0	1	0	0	0	0	0	0	0	0	0	0	0	1	1	0.0	0.0	0.0	0.0	1.0	0.0	0.0	148	26	0.18	0.02	0.01	0.0	0.0	0.0	0.0	0.0	normal	0	1	0	0	0	0	0	0	0	0
1915	0	2780	339	0	0	0	0	0	1	0	0	0	0	0	0	0	0	0	0	1	1	0.0	0.0	0.0	0.0	1.0	0.0	0.0	99	147	0.38	0.04	0.01	0.01	0.0	0.0	0.0	0.0	normal	0	1	0	0	0	0	0	0	0	0
1916	5080	1042	2279	0	0	0	3	0	1	0	0	0	0	0	0	0	0	0	1	1	1	0.0	0.0	0.0	0.0	1.0	0.0	0.0	255	22	0.09	0.02	0.0	0.0	0.13	0.0	0.0	0.0	R2L	0	1	0	0	0	0	0	0	0	0
1917	0	222	2522	0	0	0	0	0	1	0	0	0	0	0	0	0	0	0	0	6	9	0.0	0.0	0.0	0.0	1.0	0.0	0.33	30	255	1.0	0.0	0.03	0.04	0.0	0.0	0.0	0.0	normal	0	1	0	0	0	0	0	0	0	0
1918	0	302	11440	0	0	0	0	0	1	0	0	0	0	0	0	0	0	0	0	12	23	0.0	0.0	0.08	0.09	1.0	0.0	0.17	23	255	1.0	0.0	0.04	0.01	0.0	0.0	0.04	0.01	normal	0	1	0	0	0	0	0	0	0	0
1919	0	0	0	0	0	0	0	0	0	0	0	0	0	0	0	0	0	0	0	258	9	0.0	0.0	1.0	1.0	0.03	0.07	0.0	255	9	0.04	0.07	0.0	0.0	0.0	0.0	1.0	1.0	DoS	0	1	0	0	0	0	0	0	0	0
1920	0	216	654	0	0	0	0	0	1	0	0	0	0	0	0	0	0	0	0	19	19	0.0	0.0	0.0	0.0	1.0	0.0	0.0	255	255	1.0	0.0	0.0	0.0	0.0	0.0	0.0	0.0	normal	0	1	0	0	0	0	0	0	0	0
1921	0	516	4	0	0	0	0	0	0	0	0	0	0	0	0	0	0	0	0	195	195	0.0	0.0	0.0	0.0	1.0	0.0	0.0	195	195	1.0	0.0	1.0	0.0	0.0	0.0	0.0	0.0	normal	0	0	1	0	0	0	0	0	0	0
1922	0	0	0	0	0	0	0	0	0	0	0	0	0	0	0	0	0	0	0	146	17	1.0	1.0	0.0	0.0	0.12	0.06	0.0	255	7	0.03	0.08	0.0	0.0	1.0	1.0	0.0	0.0	DoS	0	1	0	0	0	0	0	0	0	0
1923	0	333	261	0	0	0	0	0	1	0	0	0	0	0	0	0	0	0	0	7	24	0.0	0.0	0.0	0.0	1.0	0.0	0.12	145	255	1.0	0.0	0.01	0.03	0.0	0.01	0.0	0.0	normal	0	1	0	0	0	0	0	0	0	0
1924	4	0	0	0	0	0	0	0	0	0	0	0	0	0	0	0	0	0	0	2	2	0.0	0.0	1.0	1.0	1.0	0.0	0.0	255	2	0.01	0.02	0.01	0.0	0.0	0.0	0.84	1.0	Probe	0	1	0	0	0	0	0	0	0	0
1925	0	245	15255	0	0	0	0	0	1	0	0	0	0	0	0	0	0	0	0	1	91	0.0	0.0	0.0	0.0	1.0	0.0	0.14	7	255	1.0	0.0	0.14	0.04	0.0	0.0	0.0	0.0	normal	0	1	0	0	0	0	0	0	0	0
1926	0	0	0	0	0	0	0	0	0	0	0	0	0	0	0	0	0	0	0	1	1	0.0	0.0	1.0	1.0	1.0	0.0	0.0	83	206	1.0	0.0	0.01	0.02	0.0	0.0	0.83	0.93	normal	0	1	0	0	0	0	0	0	0	0
1927	0	46	46	0	0	0	0	0	0	0	0	0	0	0	0	0	0	0	0	115	114	0.0	0.0	0.0	0.0	0.99	0.02	0.0	255	254	1.0	0.01	0.01	0.0	0.0	0.0	0.0	0.0	normal	0	0	1	0	0	0	0	0	0	0
1928	0	0	0	0	0	0	0	0	0	0	0	0	0	0	0	0	0	0	0	53	2	1.0	1.0	0.0	0.0	0.04	0.09	0.0	255	13	0.05	0.08	0.0	0.0	1.0	1.0	0.0	0.0	DoS	0	1	0	0	0	0	0	0	0	0
1929	0	0	0	0	0	0	0	0	0	0	0	0	0	0	0	0	0	0	0	299	20	0.0	0.0	1.0	1.0	0.07	0.06	0.0	255	20	0.08	0.07	0.0	0.0	0.0	0.0	1.0	1.0	DoS	0	1	0	0	0	0	0	0	0	0
1930	0	1507	329	0	0	0	0	0	1	0	0	0	0	0	0	0	0	0	0	1	1	0.0	0.0	0.0	0.0	1.0	0.0	0.0	88	54	0.61	0.03	0.01	0.0	0.0	0.0	0.0	0.0	normal	0	1	0	0	0	0	0	0	0	0
1931	0	18	0	0	0	0	0	0	0	0	0	0	0	0	0	0	0	0	0	1	1	0.0	0.0	0.0	0.0	1.0	0.0	0.0	2	66	1.0	0.0	1.0	0.26	0.0	0.0	0.0	0.0	Probe	1	0	0	0	0	0	0	0	0	0
1932	0	273	500	0	0	0	0	0	1	0	0	0	0	0	0	0	0	0	0	1	21	0.0	0.0	0.0	0.0	1.0	0.0	0.1	25	255	1.0	0.0	0.04	0.05	0.04	0.01	0.0	0.0	normal	0	1	0	0	0	0	0	0	0	0
1933	0	520	0	0	0	0	0	0	0	0	0	0	0	0	0	0	0	0	0	177	177	0.0	0.0	0.0	0.0	1.0	0.0	0.0	255	255	1.0	0.0	1.0	0.0	0.0	0.0	0.0	0.0	DoS	1	0	0	0	0	0	0	0	0	0
1934	0	301	4724	0	0	0	0	0	1	0	0	0	0	0	0	0	0	0	0	5	5	0.0	0.0	0.0	0.0	1.0	0.0	0.0	13	255	1.0	0.0	0.08	0.04	0.0	0.0	0.0	0.0	normal	0	1	0	0	0	0	0	0	0	0
1935	0	0	0	0	0	0	0	0	0	0	0	0	0	0	0	0	0	0	0	279	11	1.0	1.0	0.0	0.0	0.04	0.05	0.0	255	2	0.01	0.08	0.0	0.0	1.0	1.0	0.0	0.0	DoS	0	1	0	0	0	0	0	0	0	0
1936	0	0	0	0	0	0	0	0	0	0	0	0	0	0	0	0	0	0	0	136	4	1.0	1.0	0.0	0.0	0.03	0.06	0.0	255	4	0.02	0.06	0.0	0.0	1.0	1.0	0.0	0.0	DoS	0	1	0	0	0	0	0	0	0	0
1937	0	0	0	0	0	0	0	0	0	0	0	0	0	0	0	0	0	0	0	297	10	1.0	1.0	0.0	0.0	0.03	0.05	0.0	255	2	0.01	0.09	0.0	0.0	1.0	1.0	0.0	0.0	DoS	0	1	0	0	0	0	0	0	0	0
1938	0	0	0	0	0	0	0	0	0	0	0	0	0	0	0	0	0	0	0	276	19	1.0	1.0	0.0	0.0	0.07	0.06	0.0	255	19	0.07	0.07	0.0	0.0	1.0	1.0	0.0	0.0	DoS	0	1	0	0	0	0	0	0	0	0
1939	0	0	0	0	0	0	0	0	0	0	0	0	0	0	0	0	0	0	0	116	3	1.0	1.0	0.0	0.0	0.03	0.06	0.0	255	4	0.02	0.08	0.0	0.0	1.0	1.0	0.0	0.0	DoS	0	1	0	0	0	0	0	0	0	0
1940	0	225	2239	0	0	0	0	0	1	0	0	0	0	0	0	0	0	0	0	6	7	0.0	0.0	0.0	0.14	1.0	0.0	0.29	255	241	0.95	0.01	0.0	0.0	0.0	0.0	0.0	0.0	normal	0	1	0	0	0	0	0	0	0	0
1941	0	44	44	0	0	0	0	0	0	0	0	0	0	0	0	0	0	0	0	114	114	0.0	0.0	0.0	0.0	1.0	0.0	0.0	255	203	0.8	0.01	0.01	0.0	0.0	0.0	0.0	0.0	normal	0	0	1	0	0	0	0	0	0	0
1942	0	1032	0	0	0	0	0	0	0	0	0	0	0	0	0	0	0	0	0	511	511	0.0	0.0	0.0	0.0	1.0	0.0	0.0	255	205	0.8	0.02	0.8	0.0	0.0	0.0	0.14	0.0	DoS	1	0	0	0	0	0	0	0	0	0
1943	0	0	0	0	0	0	0	0	0	0	0	0	0	0	0	0	0	0	0	107	15	0.0	0.0	1.0	1.0	0.14	0.07	0.0	255	12	0.05	0.07	0.0	0.0	0.0	0.0	1.0	1.0	DoS	0	1	0	0	0	0	0	0	0	0
1944	9431	843	9547	0	0	0	0	0	1	0	0	0	0	0	0	0	0	0	0	2	1	0.0	0.0	0.5	1.0	0.5	1.0	0.0	145	23	0.16	0.01	0.01	0.0	0.0	0.0	0.12	0.74	normal	0	1	0	1	0	0	0	0	0	0
1945	0	15377	0	0	0	0	0	0	1	0	0	0	0	0	0	0	0	0	0	4	10	0.0	0.0	0.0	0.0	1.0	0.0	0.2	126	44	0.23	0.03	0.23	0.05	0.0	0.0	0.0	0.0	normal	0	1	0	0	0	0	0	0	0	0
1946	0	33	0	0	0	0	0	0	0	0	0	0	0	0	0	0	0	0	0	1	3	0.0	0.0	0.0	0.0	1.0	0.0	0.67	247	38	0.15	0.02	0.15	0.05	0.0	0.0	0.0	0.0	normal	0	0	1	0	0	0	0	0	0	0
1947	0	167	12937	0	0	0	0	0	1	0	0	0	0	0	0	0	0	0	0	9	11	0.0	0.0	0.0	0.0	1.0	0.0	0.18	9	255	1.0	0.0	0.11	0.04	0.0	0.0	0.0	0.01	normal	0	1	0	0	0	0	0	0	0	0
1948	0	242	3322	0	0	0	0	0	1	0	0	0	0	0	0	0	0	0	0	1	2	0.0	0.0	0.0	0.0	1.0	0.0	1.0	22	22	1.0	0.0	0.05	0.0	0.0	0.0	0.0	0.0	normal	0	1	0	0	0	0	0	0	0	0
1949	0	0	0	0	0	0	0	0	0	0	0	0	0	0	0	0	0	0	0	170	4	1.0	1.0	0.0	0.0	0.02	0.06	0.0	255	19	0.07	0.09	0.0	0.0	1.0	1.0	0.0	0.0	DoS	0	1	0	0	0	0	0	0	0	0
1950	0	45	106	0	0	0	0	0	0	0	0	0	0	0	0	0	0	0	0	205	207	0.0	0.0	0.0	0.0	1.0	0.01	0.01	255	255	1.0	0.0	0.0	0.0	0.0	0.0	0.0	0.0	normal	0	0	1	0	0	0	0	0	0	0
1951	0	0	0	0	0	0	0	0	0	0	0	0	0	0	0	0	0	0	0	107	5	0.0	0.0	1.0	1.0	0.05	0.07	0.0	255	5	0.02	0.07	0.0	0.0	0.0	0.0	1.0	1.0	DoS	0	1	0	0	0	0	0	0	0	0
1952	0	221	2174	0	0	0	0	0	1	0	0	0	0	0	0	0	0	0	0	10	10	0.0	0.0	0.0	0.0	1.0	0.0	0.0	61	255	1.0	0.0	0.02	0.03	0.0	0.0	0.0	0.0	normal	0	1	0	0	0	0	0	0	0	0
1953	0	210	2942	0	0	0	0	0	1	0	0	0	0	0	0	0	0	0	0	39	39	0.0	0.0	0.0	0.0	1.0	0.0	0.0	255	255	1.0	0.0	0.0	0.0	0.0	0.0	0.0	0.0	normal	0	1	0	0	0	0	0	0	0	0
1954	0	46	143	0	0	0	0	0	0	0	0	0	0	0	0	0	0	0	0	74	154	0.0	0.0	0.0	0.0	1.0	0.0	0.01	255	254	1.0	0.01	0.0	0.0	0.0	0.0	0.0	0.0	normal	0	0	1	0	0	0	0	0	0	0
1955	0	45	73	0	0	0	0	0	0	0	0	0	0	0	0	0	0	0	0	235	235	0.0	0.0	0.0	0.0	1.0	0.01	0.01	255	255	1.0	0.0	0.0	0.0	0.0	0.0	0.0	0.0	normal	0	0	1	0	0	0	0	0	0	0
1956	0	520	0	0	0	0	0	0	0	0	0	0	0	0	0	0	0	0	0	181	181	0.0	0.0	0.0	0.0	1.0	0.0	0.0	255	255	1.0	0.0	1.0	0.0	0.0	0.0	0.0	0.0	DoS	1	0	0	0	0	0	0	0	0	0
1957	0	0	0	0	0	0	0	0	0	0	0	0	0	0	0	0	0	0	0	103	9	1.0	1.0	0.0	0.0	0.09	0.07	0.0	211	9	0.04	0.07	0.0	0.0	1.0	1.0	0.0	0.0	DoS	0	1	0	0	0	0	0	0	0	0
1958	0	1917	388	0	0	0	0	0	1	0	0	0	0	0	0	0	0	0	0	1	1	0.0	0.0	0.0	0.0	1.0	0.0	0.0	255	76	0.3	0.34	0.0	0.0	0.34	0.0	0.0	0.0	normal	0	1	0	0	0	0	0	0	0	0
1959	0	44	130	0	0	0	0	0	0	0	0	0	0	0	0	0	0	0	0	67	145	0.0	0.0	0.0	0.0	1.0	0.0	0.01	255	195	0.76	0.02	0.0	0.0	0.0	0.0	0.0	0.0	normal	0	0	1	0	0	0	0	0	0	0
1960	0	1032	0	0	0	0	0	0	0	0	0	0	0	0	0	0	0	0	0	305	305	0.0	0.0	0.0	0.0	1.0	0.0	0.0	147	53	0.36	0.05	0.36	0.0	0.01	0.0	0.43	0.0	DoS	1	0	0	0	0	0	0	0	0	0
1961	0	218	10179	0	0	0	0	0	1	0	0	0	0	0	0	0	0	0	0	30	32	0.0	0.0	0.0	0.0	1.0	0.0	0.06	63	255	1.0	0.0	0.02	0.05	0.0	0.0	0.0	0.0	normal	0	1	0	0	0	0	0	0	0	0
1962	0	41	130	0	0	0	0	0	0	0	0	0	0	0	0	0	0	0	0	67	148	0.0	0.0	0.0	0.0	1.0	0.0	0.01	255	235	0.92	0.01	0.0	0.0	0.0	0.0	0.0	0.0	normal	0	0	1	0	0	0	0	0	0	0
1963	0	0	0	0	0	0	0	0	0	0	0	0	0	0	0	0	0	0	0	292	12	1.0	1.0	0.0	0.0	0.04	0.05	0.0	255	12	0.05	0.05	0.0	0.0	1.0	1.0	0.0	0.0	DoS	0	1	0	0	0	0	0	0	0	0
1964	0	0	0	0	0	0	0	0	0	0	0	0	0	0	0	0	0	0	0	195	3	0.0	0.0	1.0	1.0	0.02	0.08	0.0	255	3	0.01	0.08	0.0	0.0	0.0	0.0	1.0	1.0	DoS	0	1	0	0	0	0	0	0	0	0
1965	0	1182	336	0	0	0	0	0	1	0	0	0	0	0	0	0	0	0	0	1	1	0.0	0.0	0.0	0.0	1.0	0.0	0.0	84	191	0.94	0.02	0.01	0.01	0.0	0.0	0.0	0.0	normal	0	1	0	0	0	0	0	0	0	0
1966	0	0	0	0	0	0	0	0	0	0	0	0	0	0	0	0	0	0	0	21	21	0.0	0.0	0.81	0.81	1.0	0.0	0.0	24	177	1.0	0.0	0.04	0.21	0.0	0.0	0.83	0.98	normal	0	1	0	0	0	0	0	0	0	0
1967	0	0	0	0	0	0	0	0	0	0	0	0	0	0	0	0	0	0	0	134	4	1.0	1.0	0.0	0.0	0.03	0.06	0.0	255	4	0.02	0.07	0.0	0.0	1.0	1.0	0.0	0.0	DoS	0	1	0	0	0	0	0	0	0	0
1968	0	223	1630	0	0	0	0	0	1	0	0	0	0	0	0	0	0	0	0	10	11	0.0	0.0	0.0	0.0	1.0	0.0	0.18	53	255	1.0	0.0	0.02	0.03	0.0	0.0	0.0	0.0	normal	0	1	0	0	0	0	0	0	0	0
1969	0	71	0	0	0	0	0	0	0	0	0	0	0	0	0	0	0	0	0	1	1	0.0	0.0	0.0	0.0	1.0	0.0	0.0	255	17	0.07	0.01	0.07	0.0	0.78	0.0	0.0	0.0	normal	0	1	0	0	0	0	0	0	0	0
1970	0	208	757	0	0	0	0	0	1	0	0	0	0	0	0	0	0	0	0	2	9	0.0	0.0	0.0	0.0	1.0	0.0	0.22	150	255	1.0	0.0	0.01	0.02	0.0	0.0	0.0	0.0	normal	0	1	0	0	0	0	0	0	0	0
1971	5	2540	323	0	0	0	0	0	1	0	0	0	0	0	0	0	0	0	0	1	1	0.0	0.0	0.0	0.0	1.0	0.0	0.0	255	124	0.49	0.02	0.0	0.0	0.0	0.0	0.0	0.0	normal	0	1	0	0	0	0	0	0	0	0
1972	0	46	86	0	0	0	0	0	0	0	0	0	0	0	0	0	0	0	0	193	193	0.0	0.0	0.0	0.0	1.0	0.0	0.0	255	255	1.0	0.0	0.01	0.0	0.0	0.0	0.0	0.0	normal	0	0	1	0	0	0	0	0	0	0
1973	0	0	0	0	0	0	0	0	0	0	0	0	0	0	0	0	0	0	0	215	3	1.0	1.0	0.0	0.0	0.01	0.06	0.0	255	3	0.01	0.05	0.0	0.0	1.0	1.0	0.0	0.0	DoS	0	1	0	0	0	0	0	0	0	0
1974	0	28	0	0	3	0	0	0	0	0	0	0	0	0	0	0	0	0	0	67	66	0.01	0.0	0.0	0.0	0.99	0.03	0.0	255	66	0.26	0.01	0.26	0.0	0.0	0.0	0.0	0.0	DoS	0	0	1	0	0	0	0	0	0	0
1975	0	228	1590	0	0	0	0	0	1	0	0	0	0	0	0	0	0	0	0	4	4	0.0	0.0	0.0	0.0	1.0	0.0	0.0	255	255	1.0	0.0	0.0	0.0	0.0	0.0	0.0	0.0	normal	0	1	0	0	0	0	0	0	0	0
1976	0	307	2769	0	0	0	0	0	1	0	0	0	0	0	0	0	0	0	0	2	10	0.0	0.0	0.0	0.0	1.0	0.0	0.2	5	141	1.0	0.0	0.2	0.1	0.0	0.0	0.0	0.0	normal	0	1	0	0	0	0	0	0	0	0
1977	0	206	5524	0	0	0	0	0	1	0	0	0	0	0	0	0	0	0	0	11	11	0.0	0.0	0.0	0.0	1.0	0.0	0.0	71	255	1.0	0.0	0.01	0.04	0.0	0.0	0.0	0.0	normal	0	1	0	0	0	0	0	0	0	0
1978	0	0	0	0	0	0	0	0	0	0	0	0	0	0	0	0	0	0	0	33	12	0.97	1.0	0.03	0.0	0.36	0.09	0.0	255	5	0.02	0.06	0.01	0.0	1.0	1.0	0.0	0.0	DoS	0	1	0	0	0	0	0	0	0	0
1979	0	296	1415	0	0	0	0	0	1	0	0	0	0	0	0	0	0	0	0	8	8	0.0	0.0	0.0	0.0	1.0	0.0	0.0	255	255	1.0	0.0	0.01	0.0	0.0	0.0	0.0	0.0	normal	0	1	0	0	0	0	0	0	0	0
1980	0	0	0	0	0	0	0	0	0	0	0	0	0	0	0	0	0	0	0	15	5	1.0	1.0	0.0	0.0	0.33	0.2	0.0	255	5	0.02	0.08	0.0	0.0	1.0	1.0	0.0	0.0	DoS	0	1	0	0	0	0	0	0	0	0
1981	0	200	14210	0	0	0	0	0	1	0	0	0	0	0	0	0	0	0	0	7	7	0.0	0.0	0.0	0.0	1.0	0.0	0.0	52	255	1.0	0.0	0.02	0.04	0.0	0.0	0.0	0.0	normal	0	1	0	0	0	0	0	0	0	0
1982	0	0	0	0	0	0	0	0	0	0	0	0	0	0	0	0	0	0	0	200	8	1.0	1.0	0.0	0.0	0.04	0.06	0.0	255	15	0.06	0.05	0.0	0.0	1.0	1.0	0.0	0.0	DoS	0	1	0	0	0	0	0	0	0	0
1983	0	241	2113	0	0	0	0	0	1	0	0	0	0	0	0	0	0	0	0	8	9	0.0	0.0	0.0	0.0	1.0	0.0	0.22	255	255	1.0	0.0	0.0	0.0	0.0	0.0	0.0	0.0	normal	0	1	0	0	0	0	0	0	0	0
1984	0	0	0	0	0	0	0	0	0	0	0	0	0	0	0	0	0	0	0	246	1	0.0	0.0	1.0	1.0	0.0	0.07	0.0	255	1	0.0	0.08	0.0	0.0	0.0	0.0	1.0	1.0	DoS	0	1	0	0	0	0	0	0	0	0
1985	0	218	36749	0	0	0	0	0	1	0	0	0	0	0	0	0	0	0	0	5	6	0.0	0.0	0.0	0.0	1.0	0.0	0.33	61	255	1.0	0.0	0.02	0.04	0.0	0.0	0.0	0.0	normal	0	1	0	0	0	0	0	0	0	0
1986	0	44	129	0	0	0	0	0	0	0	0	0	0	0	0	0	0	0	0	79	159	0.0	0.0	0.0	0.0	1.0	0.0	0.01	255	254	1.0	0.01	0.0	0.0	0.0	0.0	0.0	0.0	normal	0	0	1	0	0	0	0	0	0	0
1987	0	151	0	0	0	0	0	0	0	0	0	0	0	0	0	0	0	0	0	1	1	0.0	0.0	0.0	0.0	1.0	0.0	0.0	11	77	0.82	0.18	0.82	0.03	0.0	0.0	0.0	0.0	normal	0	1	0	0	0	0	0	0	0	0
1988	0	337	578	0	0	0	0	0	1	0	0	0	0	0	0	0	0	0	0	7	7	0.0	0.0	0.0	0.0	1.0	0.0	0.0	65	255	1.0	0.0	0.02	0.05	0.0	0.0	0.0	0.0	normal	0	1	0	0	0	0	0	0	0	0
1989	0	516	4	0	0	0	0	0	0	0	0	0	0	0	0	0	0	0	0	270	270	0.0	0.0	0.0	0.0	1.0	0.0	0.0	255	255	1.0	0.0	1.0	0.0	0.0	0.0	0.0	0.0	normal	0	0	1	0	0	0	0	0	0	0
1990	0	246	1718	0	0	0	0	0	1	0	0	0	0	0	0	0	0	0	0	4	4	0.0	0.0	0.0	0.0	1.0	0.0	0.0	255	255	1.0	0.0	0.0	0.0	0.01	0.01	0.0	0.0	normal	0	1	0	0	0	0	0	0	0	0
1991	0	0	0	0	0	0	0	0	0	0	0	0	0	0	0	0	0	0	0	147	7	1.0	1.0	0.0	0.0	0.05	0.05	0.0	255	3	0.01	0.07	0.0	0.0	1.0	1.0	0.0	0.0	DoS	0	1	0	0	0	0	0	0	0	0
1992	0	0	0	0	0	0	0	0	0	0	0	0	0	0	0	0	0	0	0	278	17	1.0	1.0	0.0	0.0	0.06	0.05	0.0	255	5	0.02	0.09	0.0	0.0	1.0	1.0	0.0	0.0	DoS	0	1	0	0	0	0	0	0	0	0
1993	0	228	1728	0	0	0	0	0	1	0	0	0	0	0	0	0	0	0	0	1	25	0.0	0.0	0.0	0.0	1.0	0.0	0.24	255	255	1.0	0.0	0.0	0.0	0.0	0.0	0.0	0.0	normal	0	1	0	0	0	0	0	0	0	0
1994	0	20658	0	0	0	0	0	0	0	0	0	0	0	0	0	0	0	0	0	1	1	0.0	0.0	0.0	0.0	1.0	0.0	0.0	140	39	0.28	0.04	0.28	0.0	0.0	0.0	0.0	0.0	normal	0	1	0	0	0	0	0	0	0	0
1995	0	44	132	0	0	0	0	0	0	0	0	0	0	0	0	0	0	0	0	241	317	0.0	0.0	0.0	0.0	1.0	0.01	0.01	255	247	0.97	0.01	0.0	0.0	0.0	0.0	0.0	0.0	normal	0	0	1	0	0	0	0	0	0	0
1996	37749	1	0	0	0	0	0	0	0	0	0	0	0	0	0	0	0	0	0	2	2	0.0	0.0	1.0	1.0	1.0	0.0	0.0	255	2	0.01	0.5	1.0	0.0	0.0	0.0	1.0	1.0	Probe	0	1	0	0	0	0	0	0	0	0
1997	0	3676	0	0	0	0	0	0	1	0	0	0	0	0	0	0	0	0	0	8	8	0.0	0.0	0.0	0.0	1.0	0.0	0.0	174	121	0.62	0.02	0.62	0.02	0.0	0.01	0.0	0.0	normal	0	1	0	0	0	0	0	0	0	0
1998	0	301	10063	0	0	0	0	0	1	0	0	0	0	0	0	0	0	0	0	9	10	0.0	0.0	0.0	0.0	1.0	0.0	0.2	255	255	1.0	0.0	0.0	0.0	0.0	0.0	0.0	0.0	normal	0	1	0	0	0	0	0	0	0	0
[truncated: 123,974 more rows]
[truncated: 75 more columns]
