# Supplementary material for: Novel hybrid firefly algorithm: an application to enhance XGBoost tuning for intrusion detection classification
Source: PeerJ Comput Sci. 2022 Apr 29;8:e956. doi: 10.7717/peerj-cs.956 (PMC9137854; doi:10.7717/peerj-cs.956)
Supplement: Supplemental Information 2 [file peerj-cs-08-956-s002.zip]

Archive with 21 entries (17 files):
- algorithms/
- algorithms/fa.py
- algorithms/sca.py
- algorithms/__pycache__/
- algorithms/__pycache__/sca.cpython-38.pyc
- XGBoost test.py
- utilities/
- utilities/build_model_comparison.py
- utilities/functionXGBoost.py
- utilities/load_datasets.py
- utilities/metrics.py
- utilities/NSL-KDDTestNew.csv
- utilities/NSL-KDDTrainNew.csv
- utilities/solution.py
- utilities/__pycache__/
- utilities/__pycache__/build_model_comparison.cpython-38.pyc
- utilities/__pycache__/functionXGBoost.cpython-38.pyc
- utilities/__pycache__/load_datasets.cpython-38.pyc
- utilities/__pycache__/load_datasets_comparisonOld.cpython-38.pyc
- utilities/__pycache__/metrics.cpython-38.pyc
- utilities/__pycache__/solution.cpython-38.pyc
