# Supplementary material for: Novel hybrid firefly algorithm: an application to enhance XGBoost tuning for intrusion detection classification
Source: PeerJ Comput Sci. 2022 Apr 29;8:e956. doi: 10.7717/peerj-cs.956 (PMC9137854; doi:10.7717/peerj-cs.956)
Supplement: Supplemental Information 2 [file peerj-cs-08-956-s002.zip › algorithms/fa.py]

from helper_utils.solution import Solution
import copy
import numpy as np
import sys
class FA:
    def __init__(self, n, function):
        
        self.N = n
        self.function = function
        self.population = []
        self.best_solution = [None] * self.function.D
        self.gamma = 1         # fixed light absorption coefficient
        self.beta_zero = 1         # attractiveness at distance zero
        self.beta = 1             
        self.alpha = 0.5         # randomization parameter

    def initial_population(self):
        for i in range(0, self.N):
            local_solution = Solution(self.function)
            self.population.append(local_solution)
        self.population.sort(key=lambda x: x.objective_function)
        self.best_solution = copy.deepcopy(self.population[0].x)

    def update_position(self, t, max_iter):
        
        delta = 1 - (10**(-4)/0.9)**(1/max_iter)
        self.alpha = ( 1- delta) * self.alpha
        
        lb = self.function.lb
        ub = self.function.ub
        
        scale = []
        for i in range(self.function.D):
            scale.append(np.abs(ub[i] - lb[i]))
        
        temp_population = self.population
        
        for i in range(self.N):
          
            for j in range(self.N):
                if self.population[i].objective_function > temp_population[j].objective_function:
                    r = np.sqrt(np.sum((np.array(self.population[i].x) - (np.array(temp_population[j].x)))**2))                    
                    beta = (self.beta - self.beta_zero) * np.exp(-self.gamma * r ** 2) + self.beta_zero
                    temp = self.alpha * (np.random.rand(self.function.D) - 0.5) * scale
                    sol = np.array(self.population[i].x) * (1 - beta) + np.array(temp_population[j].x) * beta + temp
                    solution = Solution(self.function, sol.tolist())
             
                    if solution.objective_function < self.population[i].objective_function:
                        self.population[i] = solution
            
    def sort_population(self):

        self.population.sort(key=lambda x: x.objective_function)
        self.best_solution = self.population[0].x

    def get_global_best(self):
        
        
        return self.population[0].objective_function
    
    def get_global_worst(self):
        return self.population[-1].objective_function
    
    def optimum(self):
        print('f(x*) = ', self.function.minimum, 'at x* = ', self.function.solution)
        
    def algorithm(self):
        return 'FA'
    
    def objective(self):
        
        result = []
        
        for i in range(self.N):
            result.append(self.population[i].objective_function)
            
        return result
    
    def average_result(self):
        return np.mean(np.array(self.objective()))
    
    def std_result(self):        
        return np.std(np.array(self.objective()))
    
    def median_result(self):
        return np.median(np.array(self.objective()))
        
       
    def print_global_parameters(self):
            for i in range(0, len(self.best_solution)):
                 print('X: {}'.format(self.best_solution[i]))
                 
    def get_best_solutions(self):
        return np.array(self.best_solution)

    def get_solutions(self):
        
        sol = np.zeros((self.N, self.function.D))
        for i in range(len(self.population)):
            sol[i] = np.array(self.population[i].x)
        return sol


    def print_all_solutions(self):
        print("******all solutions objectives**********")
        for i in range(0,len(self.population)):
              print('solution {}'.format(i))
              print('objective:{}'.format(self.population[i].objective_function))
              print('solution {}: '.format(self.population[i].x))
              print('--------------------------------------')
