# Supplementary material for: Novel hybrid firefly algorithm: an application to enhance XGBoost tuning for intrusion detection classification
Source: PeerJ Comput Sci. 2022 Apr 29;8:e956. doi: 10.7717/peerj-cs.956 (PMC9137854; doi:10.7717/peerj-cs.956)
Supplement: Supplemental Information 2 [file peerj-cs-08-956-s002.zip › algorithms/sca.py]

import math
from utilities.solution import Solution
import random  # all random should be updated by numpy (faster calculation)
import copy
import numpy as np

class SCA:
    def __init__(self, n, function):

        self.N = n # population size
        self.function = function
        self.population = []
        self.best_solution = [None] * self.function.D #
        self.a = 2;
        
    
        self.dest_pos = np.zeros(self.function.D)
        self.dest_score = float("inf")
    

    def initial_population(self):
        for i in range(0, self.N):
            local_solution = Solution(self.function)
            self.population.append(local_solution)

        self.population.sort(key=lambda x: x.fitness)
        self.best_solution = copy.deepcopy(self.population[-1].x)

        #printing objective function, sorting is in the ascending order
        #for i in self.population:
         #   print(i.objective_function)


    def update_position(self, t, max_iter):
        
        #a = 2
        # r1 decreases linearly from a to 0
        r1 = self.a - t * ((self.a) / max_iter)
        for i in range(self.N):
             
            fitness = self.population[i].fitness
            Xcurr = copy.deepcopy(self.population[i].x)
            
            if fitness > self.dest_score:
                self.dest_score = fitness
                self.dest_pos = Xcurr
# =============================================================================
# position update
# =============================================================================        
        for i in range(self.N):
            Xcurr = copy.deepcopy(self.population[i].x)
            Xnew = [None] * self.function.D 
            for j in range(self.function.D):
                
                # Update r2, r3, and r4 for Eq. 3.3
                r2 = (2 * np.pi) * np.random.random()
                r3 = 2 * np.random.random()
                r4 = np.random.random()
                
                # Eq. 3.3
                if r4 < (0.5):
                    # Eq. 3.1
                    Xnew[j] = Xcurr[j] + (r1 * np.sin(r2) * np.abs(r3 * self.dest_pos[j] - Xcurr[j]))
                else:
                    # Eq. 3.2
                    Xnew[j] = Xcurr[j] + (r1 * np.cos(r2) * np.abs(r3 * self.dest_pos[j] - Xcurr[j]))                

# =============================================================================
# check boundaries
# ============================================================================= 
                if Xnew[j] < self.function.lb[j]:
                    Xnew[j] = self.function.lb[j]
                    
                elif Xnew[j] > self.function.ub[j]:
                    Xnew[j] = self.function.ub[j]

                #modify boundaries for integers (in this case it is th parameer)
                #if j==4:
                   #Xnew[j] = int(np.round(Xnew[j],0))


# =============================================================================
# generate new solution and compare it to the old solution
# ============================================================================= 

            solution = Solution(self.function, Xnew)
         
            if solution.fitness > self.population[i].fitness:

                self.population[i] = solution

            
    def sort_population(self):

        self.population.sort(key=lambda x: x.fitness)
        self.best_solution = self.population[-1].x


    def get_global_best(self):
        return self.population[-1].objective_function
    
    def get_global_worst(self):
        return self.population[0].objective_function

    def get_global_best_fitness(self):
        return self.population[-1].fitness

    def get_global_best_params(self):
        return self.population[-1].x
    
    def optimum(self):
        print('f(x*) = ', self.function.minimum, 'at x* = ', self.function.solution)
        
    def algorithm(self):
        return 'SCA'
    
    def objective(self):
        
        result = []
        
        for i in range(self.N):
            result.append(self.population[i].objective_function)
            
        return result
    
    def average_result(self):
        return np.mean(np.array(self.objective()))
    
    def std_result(self):        
        return np.std(np.array(self.objective()))
    
    def median_result(self):
        return np.median(np.array(self.objective()))
        
       
    def print_global_parameters(self):
            for i in range(0, len(self.best_solution)):
                 print('X: {}'.format(self.best_solution[i]))

    #ovo je za sve global best metrics, fpr, tpr, etc.
    def get_all_global_best_metrics(self):
        best_sol = self.population[-1]
        return best_sol.objective_function

               #best_sol.accuracy, best_sol.auc_score, best_sol.cohen_score, best_sol.fpr, best_sol.tpr

    def get_global_best_model(self):
        best_sol = self.population[-1]
        return best_sol.model

    def get_best_solutions(self):
        return np.array(self.best_solution)

    def get_solutions(self):
        
        sol = np.zeros((self.N, self.function.D))
        for i in range(len(self.population)):
            sol[i] = np.array(self.population[i].x)
        return sol


    def print_all_solutions(self):
        print("******all solutions objectives**********")
        for i in range(0,len(self.population)):

              print('solution {}'.format(i))
              print('objective:{}'.format(self.population[i].objective_function))
              print('fitness:{}'.format(self.population[i].fitness))
              print('solution {}: '.format(self.population[i].x))
              print('--------------------------------------')
