# Supplementary material for: Novel hybrid firefly algorithm: an application to enhance XGBoost tuning for intrusion detection classification
Source: PeerJ Comput Sci. 2022 Apr 29;8:e956. doi: 10.7717/peerj-cs.956 (PMC9137854; doi:10.7717/peerj-cs.956)
Supplement: Supplemental Information 2 [file peerj-cs-08-956-s002.zip › XGBoost test.py]

from utilities.functionXGBoost import *
from algorithms.sca import SCA
from utilities.build_model_comparison import *
from utilities.metrics import *
from utilities.load_datasets import *

import xgboost as xgb
from xgboost import XGBClassifier

import matplotlib.pyplot as plt
from sklearn.preprocessing import LabelEncoder
from sklearn.metrics import accuracy_score
from sklearn.model_selection import train_test_split
import matplotlib.pyplot as plt
from sklearn import metrics

function = XGBoost(6)

sca = SCA(20, function)

sca.initial_population()

t = 0
max_iter = 50
fitness = np.arange(max_iter + 1)

# for saving in csv


# print(fitness)

best_objective = np.zeros(max_iter + 1)

iteration = [None] * (max_iter + 1)
# auc_score = [None] * (max_iter + 1)
ap = [None] * (max_iter + 1)  # average micro precision
# cohen_kappa = [None] * (max_iter + 1)
# fpr = [None] * (max_iter + 1)
# tpr = [None] * (max_iter + 1)
learning_rate = [None] * (max_iter + 1)
min_child_weight = [None] * (max_iter + 1)
subsample = [None] * (max_iter + 1)
colsample_bytree = [None] * (max_iter + 1)
max_depth = [None] * (max_iter + 1)
n_estimators = [None] * (max_iter + 1)

while t <= max_iter:
    iteration[t] = t + 1
    sca.update_position(t, max_iter)
    sca.sort_population()

    print(f'Global best at iteration {t}: {sca.get_global_best()}')
    print(f'Global best at iteration {t}: {sca.get_global_best_params()}')
    print(f'Global best metrics at iteration {t}: {sca.get_all_global_best_metrics()}')
    objective = sca.get_all_global_best_metrics()

    best_objective[t] = sca.get_global_best()
    # ap[t] = acc
    # auc_score[t] = auc
    # cohen_kappa[t] = cohen
    # fpr[t] = fprr
    # tpr[t] = tprr

    # best parameters
    best_params = sca.get_global_best_params()
    learning_rate[t] = best_params[0]
    min_child_weight[t] = best_params[1]
    subsample[t] = best_params[2]
    colsample_bytree[t] = best_params[3]
    max_depth[t] = best_params[4]
    n_estimators[t] = best_params[5]

    t += 1

print("GLOBAL BEST AT THE END")
print(sca.get_global_best())
# print(sca.get_best_solutions())
print(sca.get_global_best_params())
print(sca.get_all_global_best_metrics())

metrics = pd.DataFrame({
    'iteration': iteration,
    'objective': best_objective,
    # 'AUC': auc_score,
    'ap': ap,
    # 'cohen': cohen_kappa,
    # 'fpr': fpr,
    # 'tpr': tpr,
    'max_depth': max_depth,
    'learning_rate': learning_rate,
    'min_child_width': min_child_weight,
    'subsample': subsample,
    'colsample_bytree': colsample_bytree,
    'n_estimators': n_estimators

})

metrics.to_csv('experiment_stanisic.csv')

objective = sca.get_all_global_best_metrics()
global_best_parameters = sca.get_global_best_params()
global_best_model = sca.get_global_best_model()

# plotovanje i predvidjanje najboleg modela

x_train, y_train, x_test, y_test = load_data()

d_train = xgb.DMatrix(x_train, label=y_train)
d_test = xgb.DMatrix(x_test, label=y_test)

x = global_best_parameters

x[4] = int(np.round(x[4], 0))
x[5] = int(np.round(x[5], 0))
# parametri za XGBoost
params = {
    'booster': 'gbtree',
    'max_depth': x[4],
    'learning_rate': x[0],
    'sample_type': 'uniform',
    'normalize_type': 'tree',
    # 'objective': 'binary:hinge',
    'rate_drop': 0.1,
    'n_estimators': x[5],
    'min_child_weight': x[1],
    'subsample': x[2],
    'colsample_bytree': x[3],
    'random_state': 23,
    'seed': 23,
    'num_class': 5,
    # 'num_boost_round':10,
    'objective': 'multi:softprob'
}

global_best_model = xgb.train(params, d_train)

preds_proba = global_best_model.predict(d_test)
preds = np.argmax(preds_proba, axis=1)

target_names = ['Normal', 'DoS', 'Probe', 'R2L', 'U2R']
n_classes = 5

average_precision_micro, average_precision, precision, recall, auc_score, f1_result = calculate_average_precision_all_classes_best_model_f1(
    n_classes, y_test, preds_proba, preds,
    target_names)

print("AP micro", average_precision_micro)
print("AP classes", average_precision)
print("F1 result", f1_result)

average_precision = list(average_precision.values())
average_precision = np.array(average_precision)

f1_result = list(f1_result.values())
f1_result = np.array(f1_result)

best_metrics = pd.DataFrame({
    #'Classes': target_names,
    #'AP micro': average_precision_micro,
    'AP classes': average_precision
    # 'AUC': auc_score,
    #'F1 scores:':f1_result

    # 'cohen': cohen_kappa,
    # 'fpr': fpr,
    # 'tpr': tpr,
    #'max_depth': x[4],
    #'learning_rate': x[0],
    #'min_child_width': x[1],
    #'subsample': x[2],
    #'colsample_bytree': x[3],
    #'n_estimators': x[4]

})
best_metrics.to_csv('best_model_params_AP_classes.csv')

best_metrics = pd.DataFrame({
    #'Classes': target_names,
    #'AP micro': average_precision_micro,
    #'AP classes': average_precision,
    # 'AUC': auc_score,
    'F1 scores:':f1_result,

    # 'cohen': cohen_kappa,
    # 'fpr': fpr,
    # 'tpr': tpr,
    #'max_depth': x[4],
    #'learning_rate': x[0],
    #'min_child_width': x[1],
    #'subsample': x[2],
    #'colsample_bytree': x[3],
    #'n_estimators': x[4]

})
best_metrics.to_csv('best_model_params_F1_classes.csv')

best_metrics = pd.DataFrame({
    #'Classes': target_names,
    #'AP micro': average_precision_micro,
    #'AP classes': average_precision,
    # 'AUC': auc_score,
    #'F1 scores:':f1_result,

    # 'cohen': cohen_kappa,
    # 'fpr': fpr,
    # 'tpr': tpr,
    'max_depth': x[4],
    'learning_rate': x[0],
    'min_child_width': x[1],
    'subsample': x[2],
    'colsample_bytree': x[3],
    'n_estimators': x[5]

}, index=[0])
best_metrics.to_csv('best_model_AP_micro_all_parameters.csv')

'''
print("OLD XGBOOST MODEL!")


xgb_clf = xgb.XGBClassifier(**params)
xgb_clf.fit(x_train,y_train)
# make prediction
preds = xgb_clf.predict(x_test)
preds_proba = xgb_clf.predict_proba(x_test)

average_precision_micro, average_precision, precision, recall, auc_score, f1_result = calculate_average_precision_all_classes_best_model_f1(n_classes, y_test, preds_proba, preds,
                                                                    target_names)

print("AP micro", average_precision_micro)
print("AP classes",average_precision)
print("F1 scores",f1_result)

average_precision = list(average_precision.values())
average_precision = np.array(average_precision)

f1_result = list(f1_result.values())
f1_result = np.array(f1_result)

best_metrics = pd.DataFrame({
    #'Classes': target_names,
    #'AP micro': average_precision_micro,
    'AP classes': average_precision
    # 'AUC': auc_score,
    #'F1 scores:':f1_result

    # 'cohen': cohen_kappa,
    # 'fpr': fpr,
    # 'tpr': tpr,
    #'max_depth': x[4],
    #'learning_rate': x[0],
    #'min_child_width': x[1],
    #'subsample': x[2],
    #'colsample_bytree': x[3],
    #'n_estimators': x[4]

})
best_metrics.to_csv('best_model_params_metrics.csv')

best_metrics = pd.DataFrame({
    #'Classes': target_names,
    'AP micro': average_precision_micro,
    #'AP classes': average_precision,
    # 'AUC': auc_score,
    #'F1 scores:':f1_result,

    # 'cohen': cohen_kappa,
    # 'fpr': fpr,
    # 'tpr': tpr,
    'max_depth': x[4],
    'learning_rate': x[0],
    'min_child_width': x[1],
    'subsample': x[2],
    #'colsample_bytree': x[3],
    #'n_estimators': x[4]

})
best_metrics.to_csv('best_model_params_metrics1.csv')
'''
