# Supplementary material for: Novel hybrid firefly algorithm: an application to enhance XGBoost tuning for intrusion detection classification
Source: PeerJ Comput Sci. 2022 Apr 29;8:e956. doi: 10.7717/peerj-cs.956 (PMC9137854; doi:10.7717/peerj-cs.956)
Supplement: Supplemental Information 2 [file peerj-cs-08-956-s002.zip › utilities/load_datasets.py]

import numpy as np
import pandas as pd


# from sklearn.preprocessing import LabelEncoder


def load_data():
    # DATA FOR TRAINING
    # df_train = pd.read_csv(r'../datasets/NSL-KDDTrainNew.csv',index_col=0)
    # df_test = pd.read_csv(r'../datasets/NSL-KDDTestNew.csv', index_col=0)

    # df_train = pd.read_csv('C:/Users/ikicainele/Desktop/NIDS Project/datasets/NSL-KDDTrainNew.csv', index_col=0)
    # df_test = pd.read_csv('C:/Users/ikicainele/Desktop/NIDS Project/datasets/NSL-KDDTestNew.csv', index_col=0)

    df_train = pd.read_csv('C:/Users/ikicainele/Desktop/NIDS Project/datasets/train_raw.csv', index_col=0)
    df_test = pd.read_csv('C:/Users/ikicainele/Desktop/NIDS Project/datasets/test_raw.csv', index_col=0)

    # u datasetu new imamo category i category encoded
    # u datasetu raw nemamo category_encoded, vec samo category
    # x_train_xgb = df_train.drop(['category', 'category_encoded'], axis=1)
    # y_train_xgb = df_train['category_encoded']

    x_train_xgb = df_train.drop(['category'], axis=1)
    y_train_xgb = df_train['category']

    # x_train_xgb = df_train.drop(['category', 'label'], axis=1)
    # y_train_xgb = df_train['category']

    x_test_xgb = df_test.drop(['category'], axis=1)
    y_test_xgb = df_test['category']

    #x_test_xgb = df_test.drop(['category', 'category_encoded'], axis=1)
    #y_test_xgb = df_test['category_encoded']

    # x_test_xgb = df_test.drop(['category', 'label'], axis=1)
    # y_test_xgb = df_test['category']

    x_train_xgb.columns = x_test_xgb.columns

    # preprocessing - za xgboost nema, posto nema skaliranja

    return x_train_xgb, y_train_xgb, x_test_xgb, y_test_xgb
