# Supplementary material for: Novel hybrid firefly algorithm: an application to enhance XGBoost tuning for intrusion detection classification
Source: PeerJ Comput Sci. 2022 Apr 29;8:e956. doi: 10.7717/peerj-cs.956 (PMC9137854; doi:10.7717/peerj-cs.956)
Supplement: Supplemental Information 2 [file peerj-cs-08-956-s002.zip › utilities/metrics.py]

# funkcija za racunanje metrika za PR krivu za multiklass classification
def calculate_average_precision_all_classes(n_classes, y_test, y_proba, y_pred, target_names):
    '''
    can be used for calculating fitness function
    function that calculates average precision for all classes
    inputs: n_classes - number of classes
    y_test - y_test label encoded, must be transformed into dummies and np.array
    y_test must be in a form of numpy.array
    y_proba - predicted probabilities for all classes obtained by model.predict_proba()
    #link:https://stats.stackexchange.com/questions/534431/calculating-area-under-the-precision-recall-curve-with-multiclass/535030
    y_pred - predvidjene integer klase, koristi se za f1 score
    '''

    from sklearn.metrics import precision_recall_curve
    from sklearn.metrics import average_precision_score
    import matplotlib.pyplot as plt
    from sklearn.metrics import f1_score
    from sklearn.metrics import auc
    import numpy as np
    import pandas as pd

    n_classes = n_classes
    # For each class
    precision = dict()
    recall = dict()
    average_precision = dict()
    auc_score = dict()
    f1_result = dict()
    # transofrming y_test into dummy
    x = pd.get_dummies(y_test)
    x = np.array(x)

    y = pd.get_dummies(y_pred)
    y = np.array(y)

    for i in range(n_classes):
        precision[target_names[i]], recall[target_names[i]], _ = precision_recall_curve(x[:, i],
                                                                                        y_proba[:, i])
        average_precision[target_names[i]] = average_precision_score(x[:, i],
                                                                     y_proba[:, i])

        # auc_score i isto sto i average_precision
        # average_precision je Area Under the Curve za pojedinacne klase, ovo je dobro
        auc_score[target_names[i]] = auc(recall[target_names[i]], precision[target_names[i]])

        # f1_result[target_names[i]] = f1_score(x[:, i], y[:, i])

        # plt.plot(precision[target_names[i]], recall[target_names[i]], lw=1,
        # label='{} AP:{:.2f}'.format(target_names[i], average_precision[target_names[i]]))

    # A "micro-average": quantifying score on all classes jointly
    precision["micro"], recall["micro"], _ = precision_recall_curve(x.ravel(),
                                                                    y_proba.ravel())
    average_precision["micro"] = average_precision_score(x, y_proba,
                                                         average="micro")

    # plt.axhline(y=average_precision["micro"], lw=1, linestyle='--',
    # label='{} AP:{:.2f}'.format("Micro", average_precision["micro"]))

    # stampanje micro PR krive
    # plt.plot(precision["micro"], recall["micro"], lw=1,
    # label='{} AP:{:.2f}'.format("AP micro", average_precision["micro"]))

    # plt.xlabel("recall")
    # plt.ylabel("precision")
    # plt.legend(loc="best")
    # plt.title("precision vs. recall curve")
    # plt.show()

    # print('Average precision score, micro-averaged over all classes: {0:0.2f}'
    # .format(average_precision["micro"]))
    # vraca average precision za sve klase i precision i recall za posebne klase
    # dodatno vraca i auc score i f1_score
    # return average_precision["micro"], average_precision, precision, recall, auc_score, f1_result
    return average_precision["micro"]


def calculate_average_precision_all_classes_best_model(n_classes, y_test, y_proba, y_pred, target_names):
    '''
    can be used for calculating fitness function
    function that calculates average precision for all classes
    inputs: n_classes - number of classes
    y_test - y_test label encoded, must be transformed into dummies and np.array
    y_test must be in a form of numpy.array
    y_proba - predicted probabilities for all classes obtained by model.predict_proba()
    #link:https://stats.stackexchange.com/questions/534431/calculating-area-under-the-precision-recall-curve-with-multiclass/535030
    y_pred - predvidjene integer klase, koristi se za f1 score
    '''

    from sklearn.metrics import precision_recall_curve
    from sklearn.metrics import average_precision_score
    import matplotlib.pyplot as plt
    from sklearn.metrics import f1_score
    from sklearn.metrics import auc
    import numpy as np
    import pandas as pd

    n_classes = n_classes
    # For each class
    precision = dict()
    recall = dict()
    average_precision = dict()
    auc_score = dict()
    f1_result = dict()
    # transofrming y_test into dummy
    x = pd.get_dummies(y_test)
    x = np.array(x)

    y = pd.get_dummies(y_pred)
    y = np.array(y)

    for i in range(n_classes):
        precision[target_names[i]], recall[target_names[i]], _ = precision_recall_curve(x[:, i],
                                                                                        y_proba[:, i])
        average_precision[target_names[i]] = average_precision_score(x[:, i],
                                                                     y_proba[:, i])

        # auc_score i isto sto i average_precision
        # average_precision je Area Under the Curve za pojedinacne klase, ovo je dobro
        auc_score[target_names[i]] = auc(recall[target_names[i]], precision[target_names[i]])

        # f1_result[target_names[i]] = f1_score(x[:, i], y[:, i])

        plt.plot(precision[target_names[i]], recall[target_names[i]], lw=1,
                 label='{} AP:{:.2f}'.format(target_names[i], average_precision[target_names[i]]))

    # A "micro-average": quantifying score on all classes jointly
    precision["micro"], recall["micro"], _ = precision_recall_curve(x.ravel(),
                                                                    y_proba.ravel())
    average_precision["micro"] = average_precision_score(x, y_proba,
                                                         average="micro")

    plt.axhline(y=average_precision["micro"], lw=1, linestyle='--',
                label='{} AP:{:.2f}'.format("Micro", average_precision["micro"]))

    # stampanje micro PR krive
    plt.plot(precision["micro"], recall["micro"], lw=1,
             label='{} AP:{:.2f}'.format("AP micro", average_precision["micro"]))

    plt.xlabel("recall")
    plt.ylabel("precision")
    plt.legend(loc="best")
    plt.title("precision vs. recall curve")
    plt.savefig('dmatrix model.pdf')
    plt.show()

    print('Average precision score, micro-averaged over all classes: {0:0.2f}'
          .format(average_precision["micro"]))
    # vraca average precision za sve klase i precision i recall za posebne klase
    # dodatno vraca i auc score i f1_score
    return average_precision["micro"], average_precision, precision, recall, auc_score, f1_result
    # return average_precision["micro"]


def calculate_average_precision_all_classes_best_model_f1(n_classes, y_test, y_proba, y_pred, target_names):
    '''
    can be used for calculating fitness function
    function that calculates average precision for all classes
    inputs: n_classes - number of classes
    y_test - y_test label encoded, must be transformed into dummies and np.array
    y_test must be in a form of numpy.array
    y_proba - predicted probabilities for all classes obtained by model.predict_proba()
    #link:https://stats.stackexchange.com/questions/534431/calculating-area-under-the-precision-recall-curve-with-multiclass/535030
    y_pred - predvidjene integer klase, koristi se za f1 score
    '''

    from sklearn.metrics import precision_recall_curve
    from sklearn.metrics import average_precision_score
    import matplotlib.pyplot as plt
    from sklearn.metrics import f1_score
    from sklearn.metrics import auc
    import numpy as np
    import pandas as pd

    n_classes = n_classes
    # For each class
    precision = dict()
    recall = dict()
    average_precision = dict()
    auc_score = dict()
    f1_result = dict()
    # transofrming y_test into dummy
    x = pd.get_dummies(y_test)
    x = np.array(x)

    y = pd.get_dummies(y_pred)
    y = np.array(y)

    for i in range(n_classes):
        precision[target_names[i]], recall[target_names[i]], _ = precision_recall_curve(x[:, i],
                                                                                        y_proba[:, i])
        average_precision[target_names[i]] = average_precision_score(x[:, i],
                                                                     y_proba[:, i])

        # auc_score i isto sto i average_precision
        # average_precision je Area Under the Curve za pojedinacne klase, ovo je dobro
        auc_score[target_names[i]] = auc(recall[target_names[i]], precision[target_names[i]])
        try:
            f1_result[target_names[i]] = f1_score(x[:, i], y[:, i])
        except:
            f1_result[target_names[i]] = 0

        plt.plot(precision[target_names[i]], recall[target_names[i]], lw=1,
                 label='{} AP:{:.2f}'.format(target_names[i], average_precision[target_names[i]]))

    # A "micro-average": quantifying score on all classes jointly
    precision["micro"], recall["micro"], _ = precision_recall_curve(x.ravel(),
                                                                    y_proba.ravel())
    average_precision["micro"] = average_precision_score(x, y_proba,
                                                         average="micro")

    plt.axhline(y=average_precision["micro"], lw=1, linestyle='--',
                label='{} AP:{:.2f}'.format("Micro", average_precision["micro"]))

    # stampanje micro PR krive
    plt.plot(precision["micro"], recall["micro"], lw=1,
             label='{} AP:{:.2f}'.format("AP micro", average_precision["micro"]))

    plt.xlabel("recall")
    plt.ylabel("precision")
    plt.legend(loc="best")
    plt.title("precision vs. recall curve")
    plt.savefig('PR curve model.pdf')
    plt.show()

    print('Average precision score, micro-averaged over all classes: {0:0.2f}'
          .format(average_precision["micro"]))
    # vraca average precision za sve klase i precision i recall za posebne klase
    # dodatno vraca i auc score i f1_score
    return average_precision["micro"], average_precision, precision, recall, auc_score, f1_result
    # return average_precision["micro"]
